# Supplementary material for: Single-cell RNA sequence presents atlas analysis for chondrocytes in the talus and reveals the potential mechanism in coping with mechanical stress
Source: Front Cell Dev Biol. 2022 Nov 10;10:1047119. doi: 10.3389/fcell.2022.1047119 (PMC9685414; doi:10.3389/fcell.2022.1047119)
Supplement: Supplementary file 1 [file Table2.XLSX]

## Sheet: HTC-A
Category	Description	enrichment	pvalue	count	Symbols
BP	skeletal system development	0.0455446	4.6542e-16	23	TLE5,CHAD,COL2A1,COL9A2,COMP,HAPLN1,DLX5,FRZB,INSIG1,MATN3,MDFI,MGP,PRDX1,MAP2K6,RBP4,SNAI2,SOX5,CLEC3A,FST,CHRDL2,TIPARP,CYTL1,SNORC
MF	proteoglycan binding	0.611111	8.23879e-07	22	COL2A1,COMP,CTSK,CFH,FST,DLX5,INSIG1,SNAI2,TIPARP,CHAD,MAP2K6,FRZB,LTBP1,TF,CYTL1,LUM,MDFI,RBP4,CFL1,CSRP1,CST3,SCIN
CC	collagen-containing extracellular matrix	0.0862471	3.95573e-21	37	SERPING1,COL2A1,COL9A2,COL9A3,COMP,HAPLN1,DCN,IGFBP7,LGALS1,LTBP1,LUM,MATN3,MGP,OMD,SERPINA5,PCOLCE,VIT,SERPINA1,S100A6,SDC2,SLPI,SOD3,SPARC,GPC6,EDIL3,SNORC,CHAD,CCN5,CST3,DBI,TF,MXRA8,CRYAB,CSRP1,HMOX1,TUBB2A,TUBA1A
CC	extracellular matrix	0.0490368	2.99205e-20	28	SERPING1,CHAD,COL2A1,COL9A2,COL9A3,COMP,HAPLN1,DCN,IGFBP7,LGALS1,LTBP1,LUM,MATN3,MGP,OMD,SERPINA5,PCOLCE,VIT,SERPINA1,S100A6,SDC2,SLPI,SOD3,SPARC,CCN5,GPC6,EDIL3,SNORC
CC	external encapsulating structure	0.048951	3.13399e-20	28	SERPING1,CHAD,COL2A1,COL9A2,COL9A3,COMP,HAPLN1,DCN,IGFBP7,LGALS1,LTBP1,LUM,MATN3,MGP,OMD,SERPINA5,PCOLCE,VIT,SERPINA1,S100A6,SDC2,SLPI,SOD3,SPARC,CCN5,GPC6,EDIL3,SNORC
BP	sterol biosynthetic process	0.431818	6.90351e-13	19	CYB5R3,FDFT1,FDPS,HMGCS1,IDI1,INSIG1,MSMO1,SQLE,ERG28,TSPO,LDLR,TIPARP,CTSK,RBP4,GSTP1,FADS1,SCD,DBI,PLA2G2A
BP	inner ear development	0.0263158	0.00235948	5	COL2A1,DLX5,FRZB,INSIG1,CYTL1
BP	small molecule biosynthetic process	0.0255814	8.41167e-06	11	CYB5R3,FDFT1,FDPS,GSTP1,HMGCS1,IDI1,INSIG1,FADS1,RBP4,MSMO1,SCD
BP	ear development	0.0230415	0.00416259	5	COL2A1,DLX5,FRZB,INSIG1,CYTL1
BP	embryonic organ morphogenesis	0.0205479	0.00304419	6	COL2A1,DLX5,FRZB,INSIG1,MDFI,RBP4
BP	sensory organ morphogenesis	0.019084	0.00906909	5	COL2A1,DLX5,FRZB,INSIG1,RBP4
BP	maintenance of location	0.10559	1.23865e-06	17	TSPO,INSIG1,LTBP1,MDFI,ENPP1,SRGN,SQLE,SCIN,IGFBP7,LDLR,SNAI2,ACSL3,TMEM98,APOD,FRZB,HMGB1,FST
MF	extracellular matrix structural constituent	0.0813953	1.39044e-13	14	COL2A1,COL9A2,COL9A3,COMP,HAPLN1,DCN,IGFBP7,LTBP1,LUM,MATN3,MGP,PCOLCE,SPARC,EDIL3
BP	cartilage development	0.0573248	7.75816e-08	9	COL2A1,COMP,MATN3,MGP,SNAI2,SOX5,CHRDL2,CYTL1,SNORC
MF	sulfur compound binding	0.0557621	8.35122e-09	15	COMP,DBI,GSTP1,CFH,SERPINA5,PCOLCE,ENPP1,PPIA,SOD3,CCN5,FST,PCOLCE2,HAPLN1,DCN,VIT
MF	glycosaminoglycan binding	0.0466102	2.28006e-08	11	COMP,HAPLN1,DCN,CFH,SERPINA5,PCOLCE,VIT,PPIA,SOD3,CCN5,PCOLCE2
BP	ossification	0.043956	9.84329e-09	12	COL2A1,COMP,CTSK,DLX5,SLC26A2,MGP,ENPP1,MAP2K6,RRBP1,SNAI2,CLEC3A,CHRDL2
BP	connective tissue development	0.042654	9.45754e-07	9	COL2A1,COMP,MATN3,MGP,SNAI2,SOX5,CHRDL2,CYTL1,SNORC
BP	inner ear morphogenesis	0.0392157	0.00154368	4	COL2A1,DLX5,FRZB,INSIG1
BP	ear morphogenesis	0.0327869	0.00296223	4	COL2A1,DLX5,FRZB,INSIG1
BP	alcohol metabolic process	0.0316456	3.44599e-06	10	CYB5R3,FDFT1,FDPS,HMGCS1,IDI1,INSIG1,LDLR,RBP4,MSMO1,SQLE
MF	structural molecule activity	0.0264256	2.16747e-09	19	COL2A1,COL9A2,COL9A3,COMP,HAPLN1,CRYAB,CSRP1,DCN,HMOX1,IGFBP7,LTBP1,LUM,MATN3,MGP,PCOLCE,SPARC,TUBB2A,TUBA1A,EDIL3
BP	organic hydroxy compound metabolic process	0.0255864	3.22265e-06	12	CTSK,CYB5R3,FDFT1,FDPS,HMGCS1,IDI1,INSIG1,LDLR,RBP4,MSMO1,SQLE,ERG28
BP	lipid biosynthetic process	0.022807	4.33986e-06	13	TSPO,CYB5R3,FDFT1,FDPS,GSTP1,HMGCS1,IDI1,INSIG1,FADS1,MSMO1,SCD,SQLE,ERG28
BP	cholesterol biosynthetic process	0.189189	4.87068e-10	7	CYB5R3,FDFT1,FDPS,HMGCS1,IDI1,INSIG1,MSMO1
BP	secondary alcohol biosynthetic process	0.189189	4.87068e-10	7	CYB5R3,FDFT1,FDPS,HMGCS1,IDI1,INSIG1,MSMO1
CC	Golgi lumen	0.153846	7.67327e-07	16	DCN,LUM,OMD,SDC2,SOD3,GPC6,GOLIM4,CTSK,CD63,CRYAB,CYB5R3,LDLR,ENPP1,SRGN,CYBRD1,ITM2C
MF	collagen binding	0.132353	4.0477e-08	9	COMP,CTSK,DCN,LUM,PCOLCE,SPARC,PCOLCE2,HAPLN1,LGALS1
BP	regulation of cartilage development	0.112676	2.48379e-05	8	CTSK,FRZB,SNAI2,SOX5,SCIN,INSIG1,ENPP1,ADIRF
BP	steroid biosynthetic process	0.0877193	2.26517e-10	10	TSPO,CYB5R3,FDFT1,FDPS,HMGCS1,IDI1,INSIG1,MSMO1,SQLE,ERG28
BP	cholesterol metabolic process	0.0762712	6.43329e-09	9	CYB5R3,FDFT1,FDPS,HMGCS1,IDI1,INSIG1,LDLR,MSMO1,SQLE
BP	sterol metabolic process	0.075188	1.03886e-09	10	CYB5R3,FDFT1,FDPS,HMGCS1,IDI1,INSIG1,LDLR,MSMO1,SQLE,ERG28
BP	alcohol biosynthetic process	0.0736842	4.13854e-07	7	CYB5R3,FDFT1,FDPS,HMGCS1,IDI1,INSIG1,MSMO1
BP	secondary alcohol metabolic process	0.0703125	1.31672e-08	9	CYB5R3,FDFT1,FDPS,HMGCS1,IDI1,INSIG1,LDLR,MSMO1,SQLE
CC	lysosomal lumen	0.0618557	7.92712e-06	6	CTSK,DCN,LUM,OMD,SDC2,GPC6
BP	chondrocyte differentiation	0.0555556	0.000417925	4	COL2A1,COMP,SOX5,CYTL1
BP	roof of mouth development	0.0549451	8.21025e-05	5	COL2A1,DLX5,INSIG1,SNAI2,TIPARP
BP	organic hydroxy compound biosynthetic process	0.0529412	1.53297e-07	9	CYB5R3,FDFT1,FDPS,HMGCS1,IDI1,INSIG1,MSMO1,SQLE,ERG28
BP	steroid metabolic process	0.0472441	4.39563e-09	12	TSPO,CYB5R3,FDFT1,FDPS,HMGCS1,IDI1,INSIG1,LDLR,MSMO1,SQLE,ERG28,TIPARP
BP	isoprenoid metabolic process	0.0434783	0.000246951	5	FDFT1,FDPS,HMGCS1,IDI1,RBP4
BP	terpenoid metabolic process	0.0412371	0.00128225	4	FDFT1,FDPS,HMGCS1,RBP4
BP	bone morphogenesis	0.0412371	0.00128225	4	COL2A1,COMP,DLX5,INSIG1
MF	heparin binding	0.0411765	1.99066e-05	7	COMP,CFH,SERPINA5,PCOLCE,SOD3,CCN5,PCOLCE2
CC	vacuolar lumen	0.0402299	2.31205e-05	7	CTSK,DCN,CYB5R3,LUM,OMD,SDC2,GPC6
BP	extracellular matrix organization	0.0369004	8.70305e-07	10	COL2A1,COL9A2,COL9A3,COMP,CTSK,LUM,MATN3,VIT,MIA,PRDX4
BP	extracellular structure organization	0.0367647	8.9983e-07	10	COL2A1,COL9A2,COL9A3,COMP,CTSK,LUM,MATN3,VIT,MIA,PRDX4
BP	external encapsulating structure organization	0.0364964	9.61515e-07	10	COL2A1,COL9A2,COL9A3,COMP,CTSK,LUM,MATN3,VIT,MIA,PRDX4
BP	skeletal system morphogenesis	0.0355556	1.46297e-05	8	COL2A1,COMP,DLX5,INSIG1,MDFI,MGP,SOX5,TIPARP
BP	regulation of fat cell differentiation	0.0352113	0.000649684	5	FRZB,INSIG1,ENPP1,SNAI2,ADIRF
BP	bone development	0.0287081	0.000555104	6	CHAD,COL2A1,COMP,DLX5,INSIG1,MAP2K6
BP	regulation of lipid metabolic process	0.0205279	0.00139934	7	APOD,TSPO,ACSL3,IGFBP7,INSIG1,LDLR,SNAI2
CC	lytic vacuole	0.0189445	1.50459e-05	14	CD63,CRYAB,CTSK,DCN,CYB5R3,LDLR,LUM,OMD,ENPP1,SRGN,SDC2,GPC6,CYBRD1,ITM2C
CC	lysosome	0.0189445	1.50459e-05	14	CD63,CRYAB,CTSK,DCN,CYB5R3,LDLR,LUM,OMD,ENPP1,SRGN,SDC2,GPC6,CYBRD1,ITM2C
BP	immune effector process	0.0184332	0.00128232	8	SERPING1,CFH,HMGB1,LGALS1,PRDX1,S100A13,ITM2A,TMEM98
CC	perinuclear region of cytoplasm	0.0180305	5.09445e-05	13	APOD,DYNC1I1,ACSL3,HMOX1,PLA2G2A,S100A6,S100A13,S100B,TF,CDK2AP1,STK26,NDRG2,ITM2C
BP	negative regulation of cell differentiation	0.0128755	0.00708833	9	TSPO,FRZB,HMGB1,INSIG1,LDLR,ENPP1,SNAI2,FST,TMEM98
BP	farnesyl diphosphate metabolic process	0.5	2.19072e-06	3	FDFT1,FDPS,HMGCS1
MF	heparan sulfate proteoglycan binding	0.166667	8.56519e-05	3	COMP,CFH,FST
BP	cartilage condensation	0.15	0.000118815	3	COL2A1,MGP,SOX5
BP	negative regulation of amyloid precursor protein biosynthetic process	0.15	0.000118815	3	ITM2B,ITM2A,ITM2C
BP	cell aggregation	0.142857	0.000138127	3	COL2A1,MGP,SOX5
MF	extracellular matrix structural constituent conferring compression resistance	0.136364	0.00015937	3	HAPLN1,DCN,LUM
BP	negative regulation of glycoprotein metabolic process	0.133333	1.30296e-05	4	CST3,ITM2B,ITM2A,ITM2C
MF	amyloid-beta binding	0.13253	1.63194e-07	11	CRYAB,CST3,LDLR,ITM2B,ITM2A,FBXO2,ITM2C,CD14,PPIA,PPIC,DBI
BP	negative regulation of glycoprotein biosynthetic process	0.111111	0.000297386	3	ITM2B,ITM2A,ITM2C
BP	isoprenoid biosynthetic process	0.107143	0.000331896	3	FDPS,HMGCS1,IDI1
BP	regulation of amyloid precursor protein biosynthetic process	0.107143	0.000331896	3	ITM2B,ITM2A,ITM2C
BP	negative regulation of cartilage development	0.1	0.000408423	3	CTSK,FRZB,SNAI2
MF	peptidase regulator activity	0.073913	1.92932e-06	17	SERPING1,CST3,SERPINA5,PCOLCE,SERPINA1,SLPI,PCOLCE2,BEX3,PCSK1N,CRYAB,HMGB1,UACA,TMEM98,ZFAND2A,COMP,LDLR,UBC
MF	extracellular matrix structural constituent conferring tensile strength	0.0731707	0.00103148	3	COL2A1,COL9A2,COL9A3
MF	calcium-dependent protein binding	0.0697674	3.93964e-06	6	CALM1,S100A1,S100A6,S100A11,S100A13,S100B
BP	maintenance of protein location	0.0645161	6.21242e-06	6	TSPO,INSIG1,LTBP1,MDFI,SRGN,SCIN
BP	response to reactive oxygen species	0.0643275	2.06732e-05	11	APOD,CRYAB,GSTP1,HMOX1,PRDX1,SOD3,STK26,PPIA,PRDX4,MT1F,TSPO
BP	maintenance of protein location in cell	0.0625	0.000265942	4	TSPO,INSIG1,SRGN,SCIN
BP	regulation of glycoprotein metabolic process	0.0606061	0.000299416	4	CST3,ITM2B,ITM2A,ITM2C
BP	regulation of steroid biosynthetic process	0.056338	0.000396184	4	TSPO,IGFBP7,INSIG1,SNAI2
BP	collagen fibril organization	0.0535714	0.00254414	3	COL2A1,COMP,LUM
BP	endochondral bone morphogenesis	0.0535714	0.00254414	3	COL2A1,COMP,DLX5
MF	transferase activity, transferring alkyl or aryl (other than methyl) groups	0.0508475	0.00295237	3	FDFT1,FDPS,GSTP1
BP	regulation of glycoprotein biosynthetic process	0.05	0.00309685	3	ITM2B,ITM2A,ITM2C
BP	regulation of steroid metabolic process	0.0485437	0.000147543	5	TSPO,IGFBP7,INSIG1,LDLR,SNAI2
CC	collagen trimer	0.0465116	0.000818743	4	COL2A1,COL9A2,COL9A3,LUM
CC	endoplasmic reticulum lumen	0.0450161	4.01721e-10	14	SERPING1,COL2A1,COL9A2,COL9A3,CST3,DBI,IGFBP7,LGALS1,LTBP1,MATN3,SERPINA1,SDC2,TF,MXRA8
BP	positive regulation of fat cell differentiation	0.0447761	0.00423005	3	FRZB,SNAI2,ADIRF
BP	maintenance of location in cell	0.0430108	0.00109673	4	TSPO,INSIG1,SRGN,SCIN
BP	response to BMP	0.0412371	0.00128225	4	COL2A1,COMP,DLX5,FST
BP	cellular response to BMP stimulus	0.0412371	0.00128225	4	COL2A1,COMP,DLX5,FST
BP	regulation of lipid biosynthetic process	0.0338983	0.000229247	6	TSPO,ACSL3,IGFBP7,INSIG1,LDLR,SNAI2
BP	lymphocyte activation involved in immune response	0.0322581	0.00314049	4	HMGB1,LGALS1,ITM2A,TMEM98
MF	peptide binding	0.0309598	4.18206e-06	10	CD14,CRYAB,CST3,LDLR,PPIA,PPIC,ITM2B,ITM2A,FBXO2,ITM2C
BP	leukocyte activation involved in immune response	0.0277778	0.0018654	5	HMGB1,LGALS1,S100A13,ITM2A,TMEM98
MF	amide binding	0.0272953	4.56479e-06	11	CD14,CRYAB,CST3,DBI,LDLR,PPIA,PPIC,ITM2B,ITM2A,FBXO2,ITM2C
BP	cell activation involved in immune response	0.0271739	0.00205291	5	HMGB1,LGALS1,S100A13,ITM2A,TMEM98
BP	regulation of peptidase activity	0.0263158	2.41631e-06	12	SERPING1,CRYAB,CST3,HMGB1,SERPINA5,PCOLCE,SERPINA1,SLPI,PCOLCE2,BEX3,PCSK1N,UACA
BP	response to oxidative stress	0.0246575	7.53904e-05	9	APOD,CRYAB,GSTP1,HMOX1,PRDX1,PPIA,SOD3,PRDX4,STK26
MF	calcium ion binding	0.0238095	7.28075e-08	17	CALM1,COMP,LDLR,LTBP1,MATN3,MGP,NUCB2,ENPP1,PLA2G2A,S100A1,S100A6,S100A11,S100A13,S100B,SPARC,EDIL3,SCIN
BP	regulation of I-kappaB kinase/NF-kappaB signaling	0.0196078	0.00812569	5	GSTP1,HMOX1,LGALS1,S100A13,S100B
BP	phospholipid metabolic process	0.0192837	0.00199369	7	DBI,FDFT1,FDPS,HMGCS1,IDI1,FADS1,PLA2G2A
BP	regulation of proteolysis	0.0187919	1.6455e-05	14	SERPING1,CRYAB,CST3,HMGB1,SERPINA5,PCOLCE,SERPINA1,SLPI,TMEM98,PCOLCE2,BEX3,PCSK1N,UACA,ZFAND2A
MF	protein homodimerization activity	0.016035	0.000526814	11	CRYAB,HMGCS1,HMOX1,ENPP1,S100A1,S100A6,S100A11,S100A13,S100B,CACYBP,STK26
BP	supramolecular fiber organization	0.0145719	0.00537554	8	CFL1,COL2A1,COMP,CSRP1,CST3,LUM,TF,SCIN
BP	cell activation	0.0139104	0.00434064	9	COMP,CSRP1,HMGB1,LGALS1,PRDX1,PPIA,S100A13,ITM2A,TMEM98
BP	response to iron ion	0.0967742	0.000450586	3	HMOX1,TF,CYBRD1
CC	platelet alpha granule lumen	0.0895522	9.01691e-07	6	SERPING1,ISLR,SERPINA1,SRGN,SPARC,MAGED2
CC	platelet alpha granule	0.0769231	3.08059e-07	7	SERPING1,ISLR,SERPINA5,SERPINA1,SRGN,SPARC,MAGED2
BP	negative regulation of gliogenesis	0.0731707	0.00103148	3	TSPO,LDLR,TMEM98
CC	ficolin-1-rich granule lumen	0.0725806	3.2191e-05	9	CST3,GSTP1,HMGB1,SERPINA1,PPIA,PRDX4,PPIC,CRYAB,BAG3
BP	regulation of chondrocyte differentiation	0.0576923	0.00205709	3	SNAI2,SOX5,SCIN
MF	peroxidase activity	0.0566038	0.00217286	3	GSTP1,PRDX1,PRDX4
MF	extracellular matrix binding	0.0535714	0.00254414	3	DCN,LGALS1,SPARC
MF	oxidoreductase activity, acting on peroxide as acceptor	0.0526316	0.00267606	3	GSTP1,PRDX1,PRDX4
BP	peptidyl-proline modification	0.0517241	0.00281212	3	PPIA,PPIC,PRDX4
MF	serine-type endopeptidase inhibitor activity	0.0510204	0.000116692	5	SERPING1,SERPINA5,SERPINA1,SLPI,PCSK1N
BP	cellular iron ion homeostasis	0.047619	0.0035561	3	HMOX1,TF,CYBRD1
MF	antioxidant activity	0.0470588	0.000783578	4	GSTP1,PRDX1,SOD3,PRDX4
CC	secretory granule lumen	0.0465839	6.31139e-10	15	SERPING1,CYB5R3,GSTP1,HMGB1,ISLR,SERPINA1,PPIA,SRGN,S100A11,SLPI,SPARC,TF,PRDX4,MAGED2,SERPINA5
BP	cellular oxidant detoxification	0.0444444	0.000970585	4	GSTP1,PRDX1,SOD3,PRDX4
MF	protease binding	0.0441176	5.40262e-05	6	COMP,CST3,LDLR,SERPINA5,SERPINA1,UBC
CC	cytoplasmic vesicle lumen	0.0430769	7.11751e-10	14	SERPING1,CYB5R3,GSTP1,HMGB1,ISLR,SERPINA1,PPIA,SRGN,S100A11,SLPI,SPARC,TF,PRDX4,MAGED2
CC	vesicle lumen	0.0428135	7.70601e-10	14	SERPING1,CYB5R3,GSTP1,HMGB1,ISLR,SERPINA1,PPIA,SRGN,S100A11,SLPI,SPARC,TF,PRDX4,MAGED2
BP	cellular detoxification	0.0380952	0.00171718	4	GSTP1,PRDX1,SOD3,PRDX4
BP	detoxification	0.0378788	0.000466116	5	GSTP1,MT1F,PRDX1,SOD3,PRDX4
BP	cellular transition metal ion homeostasis	0.037037	0.00190378	4	HMOX1,MT1F,TF,CYBRD1
BP	BMP signaling pathway	0.0365854	0.00741964	3	COMP,DLX5,FST
BP	cellular response to toxic substance	0.0353982	0.00224523	4	GSTP1,PRDX1,SOD3,PRDX4
BP	iron ion homeostasis	0.0352941	0.00818872	3	HMOX1,TF,CYBRD1
MF	endopeptidase inhibitor activity	0.0333333	0.000250952	6	SERPING1,CST3,SERPINA5,SERPINA1,SLPI,PCSK1N
BP	response to inorganic substance	0.0326296	9.32308e-06	17	TSPO,CALM1,CD14,CRYAB,HMOX1,MT1F,PRDX1,ENPP1,SOD3,TF,STK26,CYBRD1,CTSK,SLC26A2,LDLR,SLC26A4,ECRG4
CC	ficolin-1-rich granule	0.0324324	0.00029069	6	CST3,GSTP1,HMGB1,SERPINA1,PPIA,PRDX4
MF	peptidase inhibitor activity	0.0320856	0.000307901	6	SERPING1,CST3,SERPINA5,SERPINA1,SLPI,PCSK1N
MF	endopeptidase regulator activity	0.0309278	0.000374527	6	SERPING1,CST3,SERPINA5,SERPINA1,SLPI,PCSK1N
BP	osteoblast differentiation	0.030303	0.00392675	4	DLX5,MAP2K6,RRBP1,SNAI2
BP	transition metal ion homeostasis	0.0294118	0.0043657	4	HMOX1,MT1F,TF,CYBRD1
BP	negative regulation of endopeptidase activity	0.0278884	0.000229315	7	SERPING1,CRYAB,CST3,SERPINA5,SERPINA1,SLPI,PCSK1N
BP	negative regulation of peptidase activity	0.0267176	0.000297368	7	SERPING1,CRYAB,CST3,SERPINA5,SERPINA1,SLPI,PCSK1N
BP	transmembrane receptor protein serine/threonine kinase signaling pathway	0.026455	0.00230621	5	COMP,DLX5,LTBP1,TF,FST
BP	protein folding	0.0239234	0.00355059	5	CRYAB,PPIA,PPIC,BAG3,PRDX4
BP	regulation of endopeptidase activity	0.0234742	4.52219e-05	10	SERPING1,CRYAB,CST3,HMGB1,SERPINA5,SERPINA1,SLPI,BEX3,PCSK1N,UACA
BP	response to metal ion	0.022792	0.000322778	8	TSPO,CALM1,CD14,HMOX1,MT1F,SOD3,TF,CYBRD1
BP	negative regulation of proteolysis	0.0227273	0.000328956	8	SERPING1,CRYAB,CST3,SERPINA5,SERPINA1,SLPI,TMEM98,PCSK1N
BP	response to toxic substance	0.0218341	0.00521681	5	GSTP1,MT1F,PRDX1,SOD3,PRDX4
CC	apical plasma membrane	0.0193906	0.00193273	7	CTSK,SLC26A2,SLC26A4,TF,STK26,CYBRD1,ECRG4
BP	negative regulation of hydrolase activity	0.0188679	0.00225259	7	SERPING1,CRYAB,CST3,SERPINA5,SERPINA1,SLPI,PCSK1N
BP	cellular response to chemical stress	0.0187266	0.00978756	5	TSPO,HMOX1,PRDX1,PPIA,SOD3
CC	apical part of cell	0.0186916	0.00117409	8	CTSK,SLC26A2,LDLR,SLC26A4,TF,STK26,CYBRD1,ECRG4

## Sheet: HTC-B
Category	Description	enrichment	pvalue	count	Symbols
BP	regulation of endothelial cell proliferation	0.241573	6.88464e-09	43	CAV1,CAV2,EGR3,FGF2,FGFR1,HMGB1,HMOX1,NR4A1,MEF2C,SPARC,CNMD,RGCC,MYDGF,EMC10,ANXA2,APOD,BSG,CCN2,FOXC2,FLNA,MFGE8,RAMP1,VAV3,SRPX2,TNFRSF12A,NTRK2,CITED2,PDPN,SOX9,SPINT2,DLX5,CD151,IL1R1,STMN1,LGALS3,CD99,MYOC,PIK3R1,S100A11,TF,S100A1,CCN6,JMJD8
BP	skeletal system development	0.0574257	1.62383e-13	29	ANXA2,CHAD,COL10A1,CCN2,DLX5,FGF2,FGFR1,FOXC2,FLNA,FRZB,INSIG1,MATN3,MEF2C,MYOC,TNFRSF11B,PRDX1,PRELP,MAP2K6,RBP4,SOX9,TIMP1,CLEC3A,CITED2,FST,CNMD,CYTL1,ANKH,VKORC1,SNORC
CC	collagen-containing extracellular matrix	0.107226	4.87472e-18	46	ANXA2,ANXA5,ANXA7,CD151,COL10A1,CSTB,CCN2,CTSB,F13A1,IGFBP7,LGALS3,LUM,MATN3,MFGE8,MYOC,HNRNPM,OMD,SERPINA1,SERPINE2,PRELP,S100A4,S100A6,S100A10,SLPI,SOD3,SPARC,TIMP1,TIMP3,CILP,SRPX2,CCDC80,SNORC,CHAD,TNFRSF11B,CCN6,ACTB,CRYAB,CSRP1,HMOX1,KRT18,MYL6,TPM2,NEBL,MRPL20,MRPL41,AHNAK
CC	extracellular matrix	0.061296	5.84013e-17	35	ANXA2,ANXA5,ANXA7,CD151,CHAD,COL10A1,CSTB,CCN2,CTSB,F13A1,IGFBP7,LGALS3,LUM,MATN3,MFGE8,MYOC,HNRNPM,OMD,TNFRSF11B,SERPINA1,SERPINE2,PRELP,S100A4,S100A6,S100A10,SLPI,SOD3,SPARC,TIMP1,TIMP3,CILP,CCN6,SRPX2,CCDC80,SNORC
CC	external encapsulating structure	0.0611888	6.16349e-17	35	ANXA2,ANXA5,ANXA7,CD151,CHAD,COL10A1,CSTB,CCN2,CTSB,F13A1,IGFBP7,LGALS3,LUM,MATN3,MFGE8,MYOC,HNRNPM,OMD,TNFRSF11B,SERPINA1,SERPINE2,PRELP,S100A4,S100A6,S100A10,SLPI,SOD3,SPARC,TIMP1,TIMP3,CILP,CCN6,SRPX2,CCDC80,SNORC
MF	integrin binding	0.147436	1.06247e-07	23	ANXA7,CD81,CD151,CCN2,FGF2,HMGB1,IBSP,MFGE8,PPIA,SPP1,UTRN,CCN6,LGALS3,LRPAP1,TNFRSF11B,TIMP1,MIA,STC2,CRLF1,FST,DKK1,CD320,ENHO
BP	regulation of metal ion transport	0.126521	5.72375e-10	52	ATP1A1,ATP1B1,ATP1B3,TSPO,CALM1,CALM2,CAMK2G,CAV1,CD63,FLNA,LGALS3,PDE4B,SERPINE2,FXYD1,SCN1B,TF,UTRN,STC2,TSPAN13,FXYD6,AHNAK,CRACR2B,KCNMA1,MEF2C,MAP2K6,VAMP8,COX17,PARK7,ACTB,OAZ1,ENPP1,PIK3R1,PID1,SLC29A1,MYOC,NTRK2,FZD9,CCN6,ANXA2,CAV2,GNAL,HMGB1,S100A10,SLC7A5,RAMP1,TMED10,CCN2,NR4A1,S100A1,PPIA,IQGAP1,FKBP8
BP	response to wounding	0.105747	4.96078e-11	46	ACTB,ANXA5,APOD,TSPO,CD59,CD151,CSRP1,CCN2,F13A1,FGF2,FLNA,HMOX1,SERPINA1,SERPINE2,PPIA,TFPI,TIMP1,VAV3,MYL12A,PDPN,VKORC1,SCUBE1,SYTL4,C6orf89,CAV1,SLC29A1,STMN1,VAMP8,ARL2,BSG,CAPN2,CAV2,CD81,CFL1,CD99,IQGAP1,SLC9A3R2,REXO2,TES,AHNAK,ANXA2,KRT18,NT5E,S100A11,SOX9,SRPX2
BP	cartilage development	0.0573248	4.49338e-05	9	CCN2,FGF2,MATN3,MEF2C,SOX9,TIMP1,CNMD,CYTL1,SNORC
BP	negative regulation of cell population proliferation	0.0572519	3.42166e-10	45	APOD,TSPO,CAV1,CAV2,DUSP1,FGF2,FRZB,GSTP1,HMOX1,IGFBP7,MEF2C,SERPINE2,PMP22,RBP4,S100A11,SOX9,SPARC,KLF10,CCN6,TOB1,TRIB1,CITED2,PRDX4,PDPN,SPINT2,CNMD,TES,RGCC,ATRAID,NDRG2,SCIN,CD59,TSC22D3,HMGB1,LGALS3,TNFRSF11B,FURIN,PIK3R1,BANK1,TIMP1,SPOCK3,MELTF,MYOC,SRGN,CHID1
MF	extracellular matrix structural constituent	0.0523256	9.09583e-05	9	COL10A1,IGFBP7,LUM,MATN3,MFGE8,PRELP,SPARC,CILP,SRPX2
BP	regulation of body fluid levels	0.0512129	1.78396e-08	19	ACTB,ANXA5,CAV1,CD59,CSRP1,SLC29A1,F13A1,FLNA,STMN1,SERPINA1,SERPINE2,PPIA,TFPI,VAMP8,VAV3,MYL12A,PDPN,VKORC1,SCUBE1
BP	connective tissue development	0.0473934	8.54933e-05	10	CCN2,FGF2,FOXC2,MATN3,MEF2C,SOX9,TIMP1,CNMD,CYTL1,SNORC
BP	response to hormone	0.0438247	1.35745e-07	33	ATP1A1,BSG,TSPO,CAV1,CAV2,AP3S1,CCN2,CTSB,AKR1C2,FOXC2,HMOX1,NR4A1,IGFBP7,INSIG1,MEF2C,TNFRSF11B,ENPP1,PIK3R1,SPP1,TFPI,TIMP1,TIMP3,STC2,RAMP1,CITED2,PID1,ACTB,CAPN2,FLNA,GNAL,NTRK2,PDE4B,SOX9
BP	vasculature development	0.0418251	4.99583e-08	22	ANXA2,APOD,BSG,CAV1,CCN2,EGR3,FGF2,FOXC2,FLNA,HMOX1,NR4A1,MEF2C,MFGE8,NTRK2,RAMP1,CITED2,VAV3,PDPN,SRPX2,TNFRSF12A,MYDGF,EMC10
BP	positive regulation of cellular component movement	0.0335008	6.1435e-06	20	CAV1,CD151,FGF2,FGFR1,FOXC2,HMGB1,HMOX1,IL1R1,STMN1,LGALS3,CD99,MYOC,PIK3R1,S100A11,SOX9,SPARC,TF,PDPN,SRPX2,EMC10
BP	regulation of angiogenesis	0.0317003	0.0011962	11	FGF2,FOXC2,HMOX1,S100A1,SPARC,CCN6,CNMD,RGCC,MYDGF,EMC10,JMJD8
BP	regulation of vasculature development	0.0311615	0.00137091	11	FGF2,FOXC2,HMOX1,S100A1,SPARC,CCN6,CNMD,RGCC,MYDGF,EMC10,JMJD8
MF	structural molecule activity	0.0278164	8.46892e-05	20	ACTB,COL10A1,CRYAB,CSRP1,HMOX1,IGFBP7,KRT18,LUM,MATN3,MFGE8,MYL6,PRELP,SPARC,TPM2,CILP,NEBL,SRPX2,MRPL20,MRPL41,AHNAK
BP	blood coagulation	0.0872093	4.70937e-10	15	ACTB,ANXA5,CD59,CSRP1,F13A1,FLNA,SERPINA1,SERPINE2,PPIA,TFPI,VAV3,MYL12A,PDPN,VKORC1,SCUBE1
BP	coagulation	0.0862069	5.53771e-10	15	ACTB,ANXA5,CD59,CSRP1,F13A1,FLNA,SERPINA1,SERPINE2,PPIA,TFPI,VAV3,MYL12A,PDPN,VKORC1,SCUBE1
BP	hemostasis	0.0847458	7.03288e-10	15	ACTB,ANXA5,CD59,CSRP1,F13A1,FLNA,SERPINA1,SERPINE2,PPIA,TFPI,VAV3,MYL12A,PDPN,VKORC1,SCUBE1
CC	secretory granule lumen	0.0714286	1.78549e-09	23	ANXA2,CSTB,CYB5R3,F13A1,GSTP1,HMGB1,SERPINA1,SERPINI1,PPIA,SRGN,S100A11,SLPI,SPARC,SRP14,TF,TIMP1,TIMP3,PRDX4,NPC2,CST3,CTSB,LAMP1,LGALS3
BP	wound healing	0.0636364	6.10067e-11	21	ACTB,ANXA5,CD59,CD151,CSRP1,F13A1,FGF2,FLNA,HMOX1,SERPINA1,SERPINE2,PPIA,TFPI,TIMP1,VAV3,MYL12A,PDPN,VKORC1,SCUBE1,SYTL4,C6orf89
MF	cell adhesion molecule binding	0.0610413	5.60345e-11	34	ANXA2,ANXA7,BSG,CAPG,CD81,CD151,CPE,CCN2,FGF2,FLNA,HMGB1,IBSP,KRT18,MFGE8,PRDX1,PPIA,PSMB6,S100A11,SPP1,UTRN,IQGAP1,CCN6,LRRFIP1,SLC9A3R2,PARK7,TES,AHNAK,ACTB,ATP1B1,PIK3R1,FXYD1,PMP22,SCN1B,USP53
BP	extracellular matrix organization	0.0590406	3.45893e-08	16	CAV1,CAV2,COL10A1,CCN2,FOXC2,IBSP,LUM,MATN3,TNFRSF11B,FURIN,SOX9,MIA,PRDX4,SPINT2,COLGALT2,CCDC80
BP	extracellular structure organization	0.0588235	3.64067e-08	16	CAV1,CAV2,COL10A1,CCN2,FOXC2,IBSP,LUM,MATN3,TNFRSF11B,FURIN,SOX9,MIA,PRDX4,SPINT2,COLGALT2,CCDC80
CC	cytoplasmic vesicle lumen	0.0584615	2.08065e-09	19	ANXA2,CSTB,CYB5R3,F13A1,GSTP1,HMGB1,SERPINA1,SERPINI1,PPIA,SRGN,S100A11,SLPI,SPARC,SRP14,TF,TIMP1,TIMP3,PRDX4,NPC2
BP	external encapsulating structure organization	0.0583942	4.03055e-08	16	CAV1,CAV2,COL10A1,CCN2,FOXC2,IBSP,LUM,MATN3,TNFRSF11B,FURIN,SOX9,MIA,PRDX4,SPINT2,COLGALT2,CCDC80
CC	vesicle lumen	0.058104	2.30186e-09	19	ANXA2,CSTB,CYB5R3,F13A1,GSTP1,HMGB1,SERPINA1,SERPINI1,PPIA,SRGN,S100A11,SLPI,SPARC,SRP14,TF,TIMP1,TIMP3,PRDX4,NPC2
BP	blood vessel morphogenesis	0.0475059	2.60947e-08	20	ANXA2,APOD,BSG,CAV1,CCN2,EGR3,FGF2,FOXC2,FLNA,HMOX1,NR4A1,MFGE8,NTRK2,RAMP1,CITED2,VAV3,SRPX2,TNFRSF12A,MYDGF,EMC10
MF	calcium ion binding	0.0448179	3.21377e-11	32	ANXA2,ANXA5,ANXA7,CALM1,CALM2,CAPN2,CAPNS1,CAPS,CETN2,MATN3,MYL6,NUCB2,ENPP1,PLCB4,S100A1,S100A4,S100A6,S100A10,S100A11,S100A13,S100B,SPARC,IQGAP1,MYL12A,SPOCK3,SDF4,CD320,SCUBE1,EFHD1,SCIN,CRACR2B,AHNAK
BP	regulation of epithelial cell proliferation	0.0418848	3.37854e-06	16	CAV1,CAV2,DLX5,EGR3,FGF2,FGFR1,HMGB1,HMOX1,NR4A1,MEF2C,SOX9,SPARC,CNMD,RGCC,MYDGF,EMC10
CC	perinuclear region of cytoplasm	0.0416089	1.88898e-10	30	APOD,CAPN2,CAV1,CAV2,CCN2,CTSB,HMOX1,KRT18,LAMP1,NTRK2,PDE4B,PIK3R1,S100A4,S100A6,S100A13,S100B,SPP1,TF,CDK2AP1,FZD9,STC2,VAMP8,BCAP31,PARK7,PRDX5,ATRAID,BANK1,NDRG2,ITM2C,BUD23
BP	blood vessel development	0.0415842	1.11585e-07	21	ANXA2,APOD,BSG,CAV1,CCN2,EGR3,FGF2,FOXC2,FLNA,HMOX1,NR4A1,MEF2C,MFGE8,NTRK2,RAMP1,CITED2,VAV3,SRPX2,TNFRSF12A,MYDGF,EMC10
BP	tube morphogenesis	0.0346908	6.76759e-07	23	ANXA2,APOD,BSG,CAV1,CCN2,EGR3,FGF2,FOXC2,FLNA,HMOX1,NR4A1,MEF2C,MFGE8,NTRK2,SOX9,RAMP1,CITED2,VAV3,SPINT2,SRPX2,TNFRSF12A,MYDGF,EMC10
BP	positive regulation of cell motility	0.0325342	1.57659e-05	19	CAV1,CD151,FGF2,FGFR1,FOXC2,HMGB1,HMOX1,IL1R1,LGALS3,CD99,MYOC,PIK3R1,S100A11,SOX9,SPARC,TF,PDPN,SRPX2,EMC10
BP	positive regulation of cell migration	0.0321429	3.08817e-05	18	CAV1,CD151,FGF2,FGFR1,FOXC2,HMGB1,HMOX1,IL1R1,LGALS3,CD99,MYOC,PIK3R1,S100A11,SOX9,SPARC,PDPN,SRPX2,EMC10
BP	positive regulation of locomotion	0.0317195	2.2328e-05	19	CAV1,CD151,FGF2,FGFR1,FOXC2,HMGB1,HMOX1,IL1R1,LGALS3,CD99,MYOC,PIK3R1,S100A11,SOX9,SPARC,TF,PDPN,SRPX2,EMC10
MF	signaling receptor regulator activity	0.0294118	0.000232704	16	CCN2,FGF2,HMGB1,LGALS3,LRPAP1,TNFRSF11B,SPP1,TIMP1,MIA,STC2,CCN6,CRLF1,FST,DKK1,CD320,ENHO
MF	S100 protein binding	0.5	4.23663e-11	7	ANXA2,S100A1,S100A6,S100A11,S100B,IQGAP1,AHNAK
MF	calcium-dependent protein binding	0.127907	1.74327e-09	11	ANXA2,ANXA7,CALM1,CALM2,S100A1,S100A4,S100A6,S100A10,S100A11,S100A13,S100B
BP	positive regulation of sprouting angiogenesis	0.107143	0.0030904	3	FGF2,S100A1,JMJD8
CC	secretory granule membrane	0.0833333	1.54776e-10	26	ANXA7,BSG,CAV1,CAV2,CD59,CD63,CPE,LAMP1,LGALS3,MFGE8,NDUFC2,SPARC,VAMP8,IQGAP1,TMED10,GLIPR1,CYB5R1,SLC44A2,CYSTM1,SYTL4,CD81,CTSB,PPIA,FURIN,CFL1,SPINT2
BP	regulation of proteolysis	0.0818792	1.75772e-16	61	ANXA2,CAV1,CRYAB,CST3,CST6,CSTB,CCN2,CTSB,DAP,HMGB1,NR4A1,MELTF,OPHN1,PEBP1,FURIN,SERPINA1,SERPINE2,SERPINI1,PSMC5,S100A10,SLPI,ELOB,TFPI,TIMP1,TIMP3,TMEM59,RBX1,BCAP31,TRIB1,SPINT2,TMED10,PARK7,GABARAPL2,PRDX5,PCOLCE2,BEX3,SPOCK3,FIS1,UACA,ARL2,GCHFR,LGALS3,ANXA5,DUSP1,GSTP1,OAZ1,PPIA,IQGAP1,IBTK,MIDN,CD81,FLNA,SOX9,ATRAID,IL1R1,NTRK2,BANK1,TSPO,HMOX1,TOB1,TENT5A
MF	protease binding	0.0808824	2.17949e-07	11	ANXA2,CST3,CSTB,IL1R1,NTRK2,FURIN,SERPINA1,TIMP1,TIMP3,PARK7,BANK1
BP	platelet activation	0.0729167	7.04997e-05	7	ACTB,CSRP1,FLNA,PPIA,VAV3,MYL12A,PDPN
BP	positive regulation of endothelial cell migration	0.0610687	7.63734e-05	8	FGF2,FGFR1,FOXC2,HMGB1,HMOX1,SPARC,SRPX2,EMC10
BP	angiogenesis	0.0557276	1.17029e-08	18	ANXA2,APOD,BSG,CAV1,CCN2,EGR3,FGF2,FOXC2,FLNA,HMOX1,NR4A1,MFGE8,RAMP1,VAV3,SRPX2,TNFRSF12A,MYDGF,EMC10
BP	positive regulation of epithelial cell migration	0.0517241	9.93568e-05	9	FGF2,FGFR1,FOXC2,HMGB1,HMOX1,SOX9,SPARC,SRPX2,EMC10
BP	regulation of heart contraction	0.047619	8.21923e-05	10	ATP1A1,ATP1B1,CALM1,CALM2,CAV1,CCN2,PDE4B,FXYD1,S100A1,SCN1B
BP	regulation of endothelial cell migration	0.0434783	0.000173222	10	FGF2,FGFR1,FOXC2,HMGB1,HMOX1,MEF2C,SPARC,SRPX2,RGCC,EMC10
BP	regulation of membrane potential	0.0422535	7.27107e-07	18	ATP1A1,ATP1B1,ATP1B3,TSPO,CALM1,CAV1,SLC29A1,FLNA,KCNMA1,MEF2C,MYOC,NTRK2,FXYD1,SCN1B,FZD9,CCN6,PARK7,PID1
BP	regulation of blood circulation	0.03861	0.000445478	10	ATP1A1,ATP1B1,CALM1,CALM2,CAV1,CCN2,PDE4B,FXYD1,S100A1,SCN1B
BP	positive regulation of angiogenesis	0.0380435	0.00342171	7	FGF2,FOXC2,HMOX1,S100A1,MYDGF,EMC10,JMJD8
BP	positive regulation of vasculature development	0.0380435	0.00342171	7	FGF2,FOXC2,HMOX1,S100A1,MYDGF,EMC10,JMJD8
BP	regulation of epithelial cell migration	0.037931	0.000271743	11	FGF2,FGFR1,FOXC2,HMGB1,HMOX1,MEF2C,SOX9,SPARC,SRPX2,RGCC,EMC10
BP	cellular response to hormone stimulus	0.033264	5.69022e-05	16	ATP1A1,CAV1,CAV2,AP3S1,CTSB,AKR1C2,FOXC2,NR4A1,IGFBP7,INSIG1,MEF2C,ENPP1,PIK3R1,TFPI,RAMP1,PID1
CC	plasma membrane protein complex	0.0309423	7.41832e-06	22	ANXA2,ATP1A1,ATP1B1,ATP1B3,CALM1,CALM2,CAV1,CAV2,FLNA,GNAL,HMGB1,KCNMA1,PDE4B,FXYD1,S100A10,SCN1B,TF,UTRN,SLC7A5,RAMP1,TMED10,AHNAK
MF	receptor ligand activity	0.0306748	0.000232706	15	CCN2,FGF2,HMGB1,LGALS3,LRPAP1,TNFRSF11B,SPP1,TIMP1,MIA,STC2,CCN6,CRLF1,DKK1,CD320,ENHO
MF	signaling receptor activator activity	0.0302419	0.000270611	15	CCN2,FGF2,HMGB1,LGALS3,LRPAP1,TNFRSF11B,SPP1,TIMP1,MIA,STC2,CCN6,CRLF1,DKK1,CD320,ENHO
BP	carbohydrate derivative biosynthetic process	0.0290598	0.000172119	17	ATP5F1E,ATP5ME,NDUFA1,NDUFA3,NDUFB1,NDUFB7,NDUFB10,NDUFC2,NDUFS6,NT5E,RPN2,GPAA1,ATP5MF,HS3ST3A1,CYTL1,TMTC1,KRTCAP2
BP	cellular response to organonitrogen compound	0.0275862	0.000469704	16	ACTB,CAPN2,CAV1,CAV2,AP3S1,FOXC2,FLNA,GNAL,NR4A1,INSIG1,MEF2C,NTRK2,PDE4B,ENPP1,PIK3R1,SOX9
BP	cell-cell adhesion	0.0260708	0.00177428	14	ACTB,ANXA2,BSG,CSRP1,FLNA,KRT18,CD99,NT5E,PPIA,S100A11,SOX9,MYL12A,PDPN,SRPX2
BP	cellular response to nitrogen compound	0.025	0.00132121	16	ACTB,CAPN2,CAV1,CAV2,AP3S1,FOXC2,FLNA,GNAL,NR4A1,INSIG1,MEF2C,NTRK2,PDE4B,ENPP1,PIK3R1,SOX9
BP	regulation of system process	0.0240137	0.00371187	14	ATP1A1,ATP1B1,TSPO,CALM1,CALM2,CAMK2G,CAV1,CCN2,NR4A1,KCNMA1,PDE4B,FXYD1,S100A1,SCN1B
BP	maintenance of protein location in cell	0.484375	2.29355e-08	31	ARL2,TSPO,CAV1,INSIG1,SRGN,GPAA1,PARK7,CCDC88A,SCIN,FLNA,ENPP1,PNPLA2,CD81,CPE,LAMP1,PIK3R1,SOX9,SRP14,BCAP31,TMED10,GABARAPL2,FIS1,EMC10,PPIA,IVNS1ABP,RBX1,FBXO2,HMOX1,PRDX1,SOD3,PRDX5
BP	regulation of cell communication by electrical coupling involved in cardiac conduction	0.272727	0.000177621	3	CALM1,CALM2,CAV1
BP	regulation of cell communication by electrical coupling	0.2	0.000474771	3	CALM1,CALM2,CAV1
MF	NADH dehydrogenase (ubiquinone) activity	0.170732	2.17635e-07	7	NDUFA1,NDUFA3,NDUFB1,NDUFB7,NDUFB10,NDUFC2,NDUFS6
MF	cadherin binding involved in cell-cell adhesion	0.166667	0.000831818	3	ANXA2,KRT18,S100A11
MF	NADH dehydrogenase (quinone) activity	0.166667	2.58825e-07	7	NDUFA1,NDUFA3,NDUFB1,NDUFB7,NDUFB10,NDUFC2,NDUFS6
MF	NADH dehydrogenase activity	0.159091	3.61092e-07	7	NDUFA1,NDUFA3,NDUFB1,NDUFB7,NDUFB10,NDUFC2,NDUFS6
MF	oxidoreductase activity, acting on NAD(P)H, quinone or similar compound as acceptor	0.157895	7.99013e-09	9	AKR1C2,NDUFA1,NDUFA3,NDUFB1,NDUFB7,NDUFB10,NDUFC2,NDUFS6,DCXR
MF	NAD(P)H dehydrogenase (quinone) activity	0.155556	4.23784e-07	7	NDUFA1,NDUFA3,NDUFB1,NDUFB7,NDUFB10,NDUFC2,NDUFS6
BP	mitochondrial electron transport, NADH to ubiquinone	0.155556	4.23784e-07	7	NDUFA1,NDUFA3,NDUFB1,NDUFB7,NDUFB10,NDUFC2,NDUFS6
CC	acrosomal membrane	0.142857	0.000199945	4	BSG,CAV1,CAV2,MFGE8
CC	mitochondrial respiratory chain complex I	0.142857	7.73883e-07	7	NDUFA1,NDUFA3,NDUFB1,NDUFB7,NDUFB10,NDUFC2,NDUFS6
CC	NADH dehydrogenase complex	0.142857	7.73883e-07	7	NDUFA1,NDUFA3,NDUFB1,NDUFB7,NDUFB10,NDUFC2,NDUFS6
CC	respiratory chain complex I	0.142857	7.73883e-07	7	NDUFA1,NDUFA3,NDUFB1,NDUFB7,NDUFB10,NDUFC2,NDUFS6
BP	proton motive force-driven ATP synthesis	0.136986	4.88391e-09	10	ATP5F1E,ATP5ME,NDUFA1,NDUFA3,NDUFB1,NDUFB7,NDUFB10,NDUFC2,NDUFS6,ATP5MF
MF	oxidoreductase activity, acting on NAD(P)H	0.126437	1.97709e-09	11	AKR1C2,CYB5R3,NDUFA1,NDUFA3,NDUFB1,NDUFB7,NDUFB10,NDUFC2,NDUFS6,DCXR,CYB5R1
MF	ion channel inhibitor activity	0.125	0.000339752	4	CALM1,CALM2,CAV1,SCN1B
BP	maintenance of protein localization in organelle	0.121951	6.78914e-05	5	ARL2,TSPO,INSIG1,GPAA1,PARK7
MF	channel inhibitor activity	0.121212	0.000383438	4	CALM1,CALM2,CAV1,SCN1B
BP	ATP biosynthetic process	0.117647	2.20111e-08	10	ATP5F1E,ATP5ME,NDUFA1,NDUFA3,NDUFB1,NDUFB7,NDUFB10,NDUFC2,NDUFS6,ATP5MF
BP	platelet aggregation	0.116279	8.57231e-05	5	ACTB,CSRP1,FLNA,PPIA,MYL12A
BP	regulation of cardiac muscle contraction by calcium ion signaling	0.115385	0.00249094	3	ATP1B1,CALM1,CALM2
BP	positive regulation of cell migration involved in sprouting angiogenesis	0.114286	0.000482611	4	FGF2,FOXC2,HMOX1,SRPX2
MF	oxidoreduction-driven active transmembrane transporter activity	0.112676	8.08945e-07	8	NDUFA1,NDUFA3,NDUFB1,NDUFB7,NDUFB10,NDUFC2,NDUFS6,CYBRD1
BP	maintenance of protein location	0.107527	5.27785e-08	10	ARL2,TSPO,CAV1,FLNA,INSIG1,SRGN,GPAA1,PARK7,CCDC88A,SCIN
BP	basement membrane organization	0.107143	0.0030904	3	CAV1,CAV2,SPINT2
BP	purine ribonucleoside triphosphate biosynthetic process	0.104167	7.16696e-08	10	ATP5F1E,ATP5ME,NDUFA1,NDUFA3,NDUFB1,NDUFB7,NDUFB10,NDUFC2,NDUFS6,ATP5MF
BP	purine nucleoside triphosphate biosynthetic process	0.103093	7.9172e-08	10	ATP5F1E,ATP5ME,NDUFA1,NDUFA3,NDUFB1,NDUFB7,NDUFB10,NDUFC2,NDUFS6,ATP5MF
BP	NADH dehydrogenase complex assembly	0.101695	3.60193e-05	6	NDUFA1,NDUFA3,NDUFB1,NDUFB7,NDUFB10,NDUFC2
BP	mitochondrial respiratory chain complex I assembly	0.101695	3.60193e-05	6	NDUFA1,NDUFA3,NDUFB1,NDUFB7,NDUFB10,NDUFC2
CC	melanosome	0.100917	2.20747e-08	11	ANXA2,ATP1A1,ATP1B3,BSG,CAPG,CD63,CTSB,GCHFR,LAMP1,PRDX1,TMED10
CC	pigment granule	0.100917	2.20747e-08	11	ANXA2,ATP1A1,ATP1B3,BSG,CAPG,CD63,CTSB,GCHFR,LAMP1,PRDX1,TMED10
BP	homotypic cell-cell adhesion	0.1	3.96712e-05	6	ACTB,CSRP1,FLNA,CD99,PPIA,MYL12A
BP	regulation of extrinsic apoptotic signaling pathway via death domain receptors	0.1	0.000177701	5	HMOX1,LGALS3,SKIL,TIMP3,PARK7
BP	positive regulation of extrinsic apoptotic signaling pathway	0.1	0.000177701	5	CAV1,SKIL,TIMP3,TNFRSF12A,ITM2C
BP	ribonucleoside triphosphate biosynthetic process	0.0980392	1.28037e-07	10	ATP5F1E,ATP5ME,NDUFA1,NDUFA3,NDUFB1,NDUFB7,NDUFB10,NDUFC2,NDUFS6,ATP5MF
BP	maintenance of location in cell	0.0967742	6.13776e-07	9	ARL2,TSPO,CAV1,INSIG1,SRGN,GPAA1,PARK7,CCDC88A,SCIN
BP	activation of protein kinase B activity	0.0967742	0.00414319	3	PPIA,PARK7,CCDC88A
BP	regulation of protein autophosphorylation	0.0952381	0.0009739	4	CALM1,CALM2,CAV1,ENPP1
BP	aerobic electron transport chain	0.091954	3.84219e-06	8	COX6C,NDUFA1,NDUFA3,NDUFB1,NDUFB7,NDUFB10,NDUFC2,NDUFS6
MF	serine-type endopeptidase inhibitor activity	0.0918367	9.59204e-07	9	ANXA2,PEBP1,FURIN,SERPINA1,SERPINE2,SERPINI1,SLPI,TFPI,SPINT2
BP	oxidative phosphorylation	0.0916667	6.02828e-08	11	ATP5F1E,ATP5ME,COX6C,NDUFA1,NDUFA3,NDUFB1,NDUFB7,NDUFB10,NDUFC2,NDUFS6,ATP5MF
BP	purine ribonucleoside triphosphate metabolic process	0.0900901	2.85084e-07	10	ATP5F1E,ATP5ME,NDUFA1,NDUFA3,NDUFB1,NDUFB7,NDUFB10,NDUFC2,NDUFS6,ATP5MF
MF	endopeptidase inhibitor activity	0.0888889	9.24516e-11	16	ANXA2,CST3,CST6,CSTB,PEBP1,FURIN,SERPINA1,SERPINE2,SERPINI1,SLPI,TFPI,TIMP1,TIMP3,SPINT2,PRDX5,SPOCK3
BP	regulation of voltage-gated calcium channel activity	0.0888889	0.00126483	4	CALM1,CALM2,PDE4B,AHNAK
CC	respiratory chain complex	0.0879121	5.38903e-06	8	COX6C,NDUFA1,NDUFA3,NDUFB1,NDUFB7,NDUFB10,NDUFC2,NDUFS6
BP	nucleoside triphosphate biosynthetic process	0.0877193	3.66158e-07	10	ATP5F1E,ATP5ME,NDUFA1,NDUFA3,NDUFB1,NDUFB7,NDUFB10,NDUFC2,NDUFS6,ATP5MF
BP	negative regulation of protein catabolic process	0.0873016	9.97963e-08	11	ANXA2,CST3,FLNA,OPHN1,FURIN,SERPINE2,TIMP1,TIMP3,PARK7,GABARAPL2,ATRAID
BP	ATP synthesis coupled electron transport	0.0869565	5.84899e-06	8	COX6C,NDUFA1,NDUFA3,NDUFB1,NDUFB7,NDUFB10,NDUFC2,NDUFS6
BP	mitochondrial ATP synthesis coupled electron transport	0.0869565	5.84899e-06	8	COX6C,NDUFA1,NDUFA3,NDUFB1,NDUFB7,NDUFB10,NDUFC2,NDUFS6
BP	purine nucleoside triphosphate metabolic process	0.0862069	4.30831e-07	10	ATP5F1E,ATP5ME,NDUFA1,NDUFA3,NDUFB1,NDUFB7,NDUFB10,NDUFC2,NDUFS6,ATP5MF
MF	disordered domain specific binding	0.0857143	0.00584951	3	CALM1,CALM2,FKBP8
MF	peptidase inhibitor activity	0.0855615	1.6363e-10	16	ANXA2,CST3,CST6,CSTB,PEBP1,FURIN,SERPINA1,SERPINE2,SERPINI1,SLPI,TFPI,TIMP1,TIMP3,SPINT2,PRDX5,SPOCK3
CC	mitochondrial respirasome	0.0851064	6.86908e-06	8	COX6C,NDUFA1,NDUFA3,NDUFB1,NDUFB7,NDUFB10,NDUFC2,NDUFS6
BP	ribonucleoside triphosphate metabolic process	0.0847458	5.05297e-07	10	ATP5F1E,ATP5ME,NDUFA1,NDUFA3,NDUFB1,NDUFB7,NDUFB10,NDUFC2,NDUFS6,ATP5MF
BP	regulation of striated muscle contraction	0.0833333	8.03558e-06	8	ATP1A1,ATP1B1,CALM1,CALM2,CAV1,CCN2,NR4A1,PDE4B
BP	positive regulation of phosphatase activity	0.0833333	0.00633233	3	CALM1,CALM2,MEF2C
MF	peptidase regulator activity	0.0826087	5.69671e-12	19	ANXA2,CAV1,CST3,CST6,CSTB,PEBP1,FURIN,SERPINA1,SERPINE2,SERPINI1,SLPI,TFPI,TIMP1,TIMP3,SPINT2,PRDX5,PCOLCE2,BEX3,SPOCK3
MF	endopeptidase regulator activity	0.0824742	2.8263e-10	16	ANXA2,CST3,CST6,CSTB,PEBP1,FURIN,SERPINA1,SERPINE2,SERPINI1,SLPI,TFPI,TIMP1,TIMP3,SPINT2,PRDX5,SPOCK3
BP	positive regulation of intrinsic apoptotic signaling pathway	0.0819672	0.00045418	5	CAV1,SKIL,BCAP31,PARK7,FIS1
BP	positive regulation of endothelial cell proliferation	0.0810811	2.73415e-06	9	CAV2,EGR3,FGF2,FGFR1,HMGB1,HMOX1,NR4A1,MYDGF,EMC10
BP	negative regulation of peptidase activity	0.0801527	7.65919e-13	21	ANXA2,CRYAB,CST3,CST6,CSTB,CTSB,NR4A1,PEBP1,FURIN,SERPINA1,SERPINE2,SERPINI1,SLPI,TFPI,TIMP1,TIMP3,SPINT2,TMED10,PARK7,PRDX5,SPOCK3
BP	positive regulation of blood vessel endothelial cell migration	0.08	0.000139875	6	FGF2,FGFR1,FOXC2,HMGB1,HMOX1,SRPX2
BP	negative regulation of endopeptidase activity	0.0796813	3.03809e-12	20	ANXA2,CRYAB,CST3,CST6,CSTB,NR4A1,PEBP1,FURIN,SERPINA1,SERPINE2,SERPINI1,SLPI,TFPI,TIMP1,TIMP3,SPINT2,TMED10,PARK7,PRDX5,SPOCK3
CC	respirasome	0.0792079	1.17044e-05	8	COX6C,NDUFA1,NDUFA3,NDUFB1,NDUFB7,NDUFB10,NDUFC2,NDUFS6
BP	nucleoside triphosphate metabolic process	0.0785714	2.92408e-07	11	ATP5F1E,ATP5ME,NDUFA1,NDUFA3,NDUFB1,NDUFB7,NDUFB10,NDUFC2,NDUFS6,ENPP1,ATP5MF
BP	negative regulation of transport	0.0780591	1.53206e-09	37	ANXA2,APOD,TSPO,CALM1,CALM2,CAV1,CRYAB,HMGB1,HMOX1,INSIG1,LGALS3,LRPAP1,OAZ1,ENPP1,SERPINE2,VAMP8,PARK7,PNKD,FIS1,PID1,MIDN,SYTL4,PIM3,ACTB,CD81,FLNA,LAMP1,PIK3R1,FZD9,HMGN3,TMEM59,BCAP31,CCDC88A,UBL5,PPIA,RBP4,TMED10
BP	regulation of cardiac muscle contraction	0.0779221	0.000161837	6	ATP1B1,CALM1,CALM2,CAV1,CCN2,PDE4B
BP	regulation of membrane repolarization	0.0769231	0.00792029	3	CAV1,FLNA,SCN1B
BP	negative regulation of cellular protein catabolic process	0.0759494	0.000186438	6	ANXA2,OPHN1,FURIN,PARK7,GABARAPL2,ATRAID
BP	maintenance of location	0.0745342	1.50132e-07	12	ARL2,TSPO,CAV1,FLNA,INSIG1,ENPP1,SRGN,GPAA1,PARK7,CCDC88A,PNPLA2,SCIN
MF	cell-cell adhesion mediator activity	0.0740741	0.00249365	4	ANXA2,BSG,KRT18,S100A11
BP	mitochondrial respiratory chain complex assembly	0.0736842	6.59451e-05	7	NDUFA1,NDUFA3,NDUFB1,NDUFB7,NDUFB10,NDUFC2,COX17
CC	ficolin-1-rich granule lumen	0.0725806	6.81643e-06	9	CST3,CSTB,CTSB,GSTP1,HMGB1,SERPINA1,PPIA,SRP14,PRDX4
MF	transmembrane transporter binding	0.0708661	8.2832e-06	9	TSPO,CALM1,CALM2,CAV1,FLNA,PDE4B,FXYD1,S100A10,SCN1B
BP	respiratory electron transport chain	0.0701754	2.8334e-05	8	COX6C,NDUFA1,NDUFA3,NDUFB1,NDUFB7,NDUFB10,NDUFC2,NDUFS6
CC	inner mitochondrial membrane protein complex	0.0696203	9.80969e-07	11	ATP5F1E,ATP5ME,COX6C,NDUFA1,NDUFA3,NDUFB1,NDUFB7,NDUFB10,NDUFC2,NDUFS6,ATP5MF
BP	aerobic respiration	0.06875	1.11088e-06	11	ATP5F1E,ATP5ME,COX6C,NDUFA1,NDUFA3,NDUFB1,NDUFB7,NDUFB10,NDUFC2,NDUFS6,ATP5MF
BP	negative regulation of smooth muscle cell proliferation	0.0684932	0.00103522	5	APOD,HMOX1,MEF2C,TRIB1,NDRG2
BP	negative regulation of proteolysis	0.0681818	5.76132e-13	24	ANXA2,CRYAB,CST3,CST6,CSTB,CTSB,NR4A1,OPHN1,PEBP1,FURIN,SERPINA1,SERPINE2,SERPINI1,SLPI,TFPI,TIMP1,TIMP3,TMEM59,SPINT2,TMED10,PARK7,GABARAPL2,PRDX5,SPOCK3
MF	molecular function inhibitor activity	0.0677966	0.00344486	4	CALM1,CALM2,CAV1,SCN1B
BP	ATP metabolic process	0.0673077	4.96825e-08	14	ATP1B1,ATP5F1E,ATP5ME,COX6C,NDUFA1,NDUFA3,NDUFB1,NDUFB7,NDUFB10,NDUFC2,NDUFS6,NT5E,ENPP1,ATP5MF
BP	insulin receptor signaling pathway	0.0666667	0.00366089	4	CAV2,AP3S1,FOXC2,PIK3R1
BP	viral entry into host cell	0.0660377	0.000131846	7	BSG,CAV1,CAV2,CD81,CTSB,LAMP1,VAMP8
BP	regulation of peptidase activity	0.0657895	1.68274e-15	30	ANXA2,CAV1,CRYAB,CST3,CST6,CSTB,CCN2,CTSB,DAP,HMGB1,NR4A1,PEBP1,FURIN,SERPINA1,SERPINE2,SERPINI1,SLPI,TFPI,TIMP1,TIMP3,BCAP31,SPINT2,TMED10,PARK7,PRDX5,PCOLCE2,BEX3,SPOCK3,FIS1,UACA
BP	positive regulation of dephosphorylation	0.0655738	0.00388592	4	CALM1,CALM2,MEF2C,PPIA
BP	regulation of extrinsic apoptotic signaling pathway	0.0653595	5.38546e-06	10	CAV1,FGFR1,GSTP1,HMOX1,LGALS3,SKIL,TIMP3,PARK7,TNFRSF12A,ITM2C
MF	ion channel regulator activity	0.0652174	1.61979e-05	9	CALM1,CALM2,CAV1,FLNA,FXYD1,SCN1B,VAMP8,TSPAN13,FXYD6
BP	entry into host	0.0648148	0.000148188	7	BSG,CAV1,CAV2,CD81,CTSB,LAMP1,VAMP8
BP	negative regulation of hydrolase activity	0.06469	1.77436e-12	24	ANXA2,ARL2,CRYAB,CST3,CST6,CSTB,CTSB,GCHFR,NR4A1,LGALS3,PEBP1,FURIN,SERPINA1,SERPINE2,SERPINI1,SLPI,TFPI,TIMP1,TIMP3,SPINT2,TMED10,PARK7,PRDX5,SPOCK3
CC	oxidoreductase complex	0.064	5.48218e-05	8	CYB5R3,NDUFA1,NDUFA3,NDUFB1,NDUFB7,NDUFB10,NDUFC2,NDUFS6
BP	regulation of endopeptidase activity	0.0633803	1.12528e-13	27	ANXA2,CRYAB,CST3,CST6,CSTB,CCN2,DAP,HMGB1,NR4A1,PEBP1,FURIN,SERPINA1,SERPINE2,SERPINI1,SLPI,TFPI,TIMP1,TIMP3,BCAP31,SPINT2,TMED10,PARK7,PRDX5,BEX3,SPOCK3,FIS1,UACA
MF	channel regulator activity	0.0629371	2.15211e-05	9	CALM1,CALM2,CAV1,FLNA,FXYD1,SCN1B,VAMP8,TSPAN13,FXYD6
MF	cell adhesion mediator activity	0.0625	0.00461679	4	ANXA2,BSG,KRT18,S100A11
BP	positive regulation of apoptotic signaling pathway	0.0597015	8.95378e-05	8	CAV1,SKIL,TIMP3,BCAP31,PARK7,FIS1,TNFRSF12A,ITM2C
BP	negative regulation of protein ubiquitination	0.0595238	0.00193785	5	TSPO,CAV1,PPIA,IVNS1ABP,PARK7
CC	ficolin-1-rich granule	0.0594595	4.56684e-06	11	CST3,CSTB,CTSB,GSTP1,HMGB1,LAMP1,LGALS3,SERPINA1,PPIA,SRP14,PRDX4
BP	movement in host environment	0.0592593	9.43227e-05	8	BSG,CAV1,CAV2,CD81,CTSB,LAMP1,PPIA,VAMP8
MF	primary active transmembrane transporter activity	0.0591716	1.29354e-05	10	ATP1A1,ATP1B1,NDUFA1,NDUFA3,NDUFB1,NDUFB7,NDUFB10,NDUFC2,NDUFS6,CYBRD1
MF	enzyme inhibitor activity	0.0589744	3.38127e-11	23	ANXA2,ANXA5,CST3,CST6,CSTB,GCHFR,LGALS3,OAZ1,PEBP1,FURIN,SERPINA1,SERPINE2,SERPINI1,SLPI,TFPI,TIMP1,TIMP3,IQGAP1,TRIB1,SPINT2,PRDX5,IBTK,SPOCK3
BP	cellular respiration	0.0578947	5.89429e-06	11	ATP5F1E,ATP5ME,COX6C,NDUFA1,NDUFA3,NDUFB1,NDUFB7,NDUFB10,NDUFC2,NDUFS6,ATP5MF
MF	electron transfer activity	0.0564516	0.000346968	7	NDUFA1,NDUFA3,NDUFB1,NDUFB7,NDUFB10,NDUFC2,NDUFS6
BP	biological process involved in interaction with host	0.0536913	0.000186798	8	BSG,CAV1,CAV2,CD81,CTSB,LAMP1,PPIA,VAMP8
BP	regulation of blood vessel endothelial cell migration	0.0533333	0.000195552	8	FGF2,FGFR1,FOXC2,HMGB1,HMOX1,MEF2C,SRPX2,RGCC
BP	regulation of transmembrane transporter activity	0.0526316	4.08691e-07	15	ACTB,ATP1B1,ATP1B3,CALM1,CALM2,CAV1,MEF2C,PDE4B,FXYD1,SCN1B,UTRN,COX17,PARK7,FXYD6,AHNAK
BP	positive regulation of epithelial cell proliferation	0.052381	1.51551e-05	11	CAV2,DLX5,EGR3,FGF2,FGFR1,HMGB1,HMOX1,NR4A1,SOX9,MYDGF,EMC10
BP	negative regulation of protein modification by small protein conjugation or removal	0.0520833	0.00346589	5	TSPO,CAV1,PPIA,IVNS1ABP,PARK7
BP	negative regulation of cellular catabolic process	0.0520446	1.13831e-06	14	ANXA2,TSPO,CST3,DAP,HMOX1,OPHN1,FURIN,TIMP1,TIMP3,TOB1,PARK7,GABARAPL2,ATRAID,TENT5A
BP	regulation of muscle contraction	0.0520231	9.50798e-05	9	ATP1A1,ATP1B1,CALM1,CALM2,CAV1,CCN2,NR4A1,KCNMA1,PDE4B
BP	purine-containing compound biosynthetic process	0.0518868	1.65544e-05	11	ATP5F1E,ATP5ME,NDUFA1,NDUFA3,NDUFB1,NDUFB7,NDUFB10,NDUFC2,NDUFS6,NT5E,ATP5MF
BP	regulation of calcium ion transmembrane transporter activity	0.0515464	0.00362348	5	ATP1B1,CALM1,CALM2,PDE4B,AHNAK
BP	purine ribonucleotide biosynthetic process	0.0515464	4.23189e-05	10	ATP5F1E,ATP5ME,NDUFA1,NDUFA3,NDUFB1,NDUFB7,NDUFB10,NDUFC2,NDUFS6,ATP5MF
BP	regulation of cell migration involved in sprouting angiogenesis	0.0512821	0.00924882	4	FGF2,FOXC2,HMOX1,SRPX2
BP	regulation of protein catabolic process	0.0503778	9.83688e-09	20	ANXA2,CAV1,CD81,CST3,FLNA,OAZ1,OPHN1,FURIN,SERPINE2,PSMC5,SOX9,ELOB,TIMP1,TIMP3,RBX1,BCAP31,TRIB1,PARK7,GABARAPL2,ATRAID
BP	viral life cycle	0.05	0.000128551	9	BSG,CAV1,CAV2,CD81,CTSB,LAMP1,FURIN,PPIA,VAMP8
BP	positive regulation of cell death	0.0495868	7.56015e-09	30	TSPO,CALM2,CAPN2,CAV1,CCN2,FRZB,HMGB1,HMOX1,NR4A1,KCNMA1,MEF2C,MAP2K6,SKIL,TIMP3,PHLDA2,FZD9,STK17A,BCAP31,PARK7,DKK1,RGCC,FIS1,TNFRSF12A,ITM2C,SCIN,FGFR1,GSTP1,LGALS3,PPIA,IVNS1ABP
BP	purine nucleotide biosynthetic process	0.049505	5.94622e-05	10	ATP5F1E,ATP5ME,NDUFA1,NDUFA3,NDUFB1,NDUFB7,NDUFB10,NDUFC2,NDUFS6,ATP5MF
BP	positive regulation of transporter activity	0.0491803	0.00186316	6	ATP1B1,ATP1B3,CALM1,CALM2,COX17,PARK7
BP	negative regulation of catabolic process	0.0487805	4.64597e-07	16	ANXA2,TSPO,CST3,DAP,FLNA,HMOX1,OPHN1,FURIN,SERPINE2,TIMP1,TIMP3,TOB1,PARK7,GABARAPL2,ATRAID,TENT5A
BP	ribonucleotide biosynthetic process	0.0480769	7.59136e-05	10	ATP5F1E,ATP5ME,NDUFA1,NDUFA3,NDUFB1,NDUFB7,NDUFB10,NDUFC2,NDUFS6,ATP5MF
BP	positive regulation of calcium ion transport	0.048	0.00210649	6	ATP1B1,TSPO,CALM1,CALM2,CAV1,LGALS3
BP	electron transport chain	0.0479042	0.000403949	8	COX6C,NDUFA1,NDUFA3,NDUFB1,NDUFB7,NDUFB10,NDUFC2,NDUFS6
CC	focal adhesion	0.0475059	2.60947e-08	20	ACTB,ANXA5,ARL2,BSG,CAPN2,CAV1,CAV2,CD59,CD81,CD151,CFL1,CSRP1,FLNA,CD99,PPIA,IQGAP1,SLC9A3R2,REXO2,TES,AHNAK
CC	mitochondrial protein-containing complex	0.0474576	3.34855e-06	14	ATP5F1E,ATP5ME,COX6C,HSD17B10,NDUFA1,NDUFA3,NDUFB1,NDUFB7,NDUFB10,NDUFC2,NDUFS6,ATP5MF,MRPL20,MRPL41
BP	energy derivation by oxidation of organic compounds	0.0474308	1.68818e-05	12	ATP5F1E,ATP5ME,COX6C,NDUFA1,NDUFA3,NDUFB1,NDUFB7,NDUFB10,NDUFC2,NDUFS6,ATP5MF,PID1
BP	regulation of ion transmembrane transporter activity	0.0472727	7.8159e-06	13	ATP1B1,ATP1B3,CALM1,CALM2,CAV1,MEF2C,PDE4B,FXYD1,SCN1B,UTRN,COX17,FXYD6,AHNAK
BP	regulation of transporter activity	0.046875	1.74311e-06	15	ACTB,ATP1B1,ATP1B3,CALM1,CALM2,CAV1,MEF2C,PDE4B,FXYD1,SCN1B,UTRN,COX17,PARK7,FXYD6,AHNAK
BP	positive regulation of ion transport	0.0467626	8.77912e-06	13	ATP1B1,ATP1B3,TSPO,CALM1,CALM2,CAV1,FLNA,LGALS3,FXYD1,MAP2K6,SCN1B,VAMP8,COX17
CC	cell-substrate junction	0.0465116	3.69504e-08	20	ACTB,ANXA5,ARL2,BSG,CAPN2,CAV1,CAV2,CD59,CD81,CD151,CFL1,CSRP1,FLNA,CD99,PPIA,IQGAP1,SLC9A3R2,REXO2,TES,AHNAK
BP	regulation of calcium ion transport	0.0465116	2.04881e-05	12	ATP1B1,TSPO,CALM1,CALM2,CAMK2G,CAV1,LGALS3,PDE4B,STC2,TSPAN13,AHNAK,CRACR2B
BP	ribose phosphate biosynthetic process	0.0465116	9.9846e-05	10	ATP5F1E,ATP5ME,NDUFA1,NDUFA3,NDUFB1,NDUFB7,NDUFB10,NDUFC2,NDUFS6,ATP5MF
BP	regulation of dephosphorylation	0.0461538	0.00256438	6	CALM1,CALM2,LGALS3,MEF2C,PPIA,IQGAP1
BP	positive regulation of ion transmembrane transporter activity	0.045045	0.00640297	5	ATP1B1,ATP1B3,CALM1,CALM2,COX17
BP	positive regulation of ion transmembrane transport	0.0449438	0.00061611	8	ATP1B1,ATP1B3,CALM1,CALM2,CAV1,FLNA,FXYD1,COX17
BP	positive regulation of intracellular protein transport	0.0448718	0.00135072	7	CD81,FLNA,OAZ1,PIK3R1,BCAP31,FIS1,UBL5
BP	regulation of intracellular protein transport	0.0446429	0.000139748	10	APOD,CD81,FLNA,INSIG1,OAZ1,PIK3R1,BCAP31,PARK7,FIS1,UBL5
BP	regulation of cation transmembrane transport	0.0446194	7.03919e-07	17	ATP1B1,ATP1B3,CALM1,CALM2,CAV1,CD63,FLNA,MEF2C,PDE4B,FXYD1,SCN1B,UTRN,COX17,PARK7,TSPAN13,FXYD6,AHNAK
BP	positive regulation of apoptotic process	0.0434783	1.20603e-08	23	TSPO,CALM2,CAPN2,CAV1,FRZB,HMGB1,HMOX1,NR4A1,KCNMA1,MEF2C,MAP2K6,SKIL,TIMP3,PHLDA2,FZD9,STK17A,BCAP31,PARK7,RGCC,FIS1,TNFRSF12A,ITM2C,SCIN
BP	negative regulation of catalytic activity	0.043257	3.71881e-12	34	ANXA2,ANXA5,ARL2,CAV1,CRYAB,CST3,CST6,CSTB,CTSB,DUSP1,GCHFR,GSTP1,NR4A1,LGALS3,OAZ1,PEBP1,FURIN,SERPINA1,SERPINE2,SERPINI1,PPIA,SLPI,TFPI,TIMP1,TIMP3,IQGAP1,TRIB1,SPINT2,TMED10,PARK7,PRDX5,IBTK,SPOCK3,MIDN
MF	growth factor activity	0.0432099	0.00167683	7	CCN2,FGF2,TIMP1,MIA,CCN6,DKK1,CD320
BP	positive regulation of cation transmembrane transport	0.0426829	0.00179813	7	ATP1B1,ATP1B3,CALM1,CALM2,CAV1,FLNA,FXYD1
CC	transmembrane transporter complex	0.0424403	2.85579e-06	16	ATP1A1,ATP1B1,ATP1B3,CALM1,CALM2,KCNMA1,NDUFA1,NDUFA3,NDUFB1,NDUFB7,NDUFB10,NDUFC2,NDUFS6,PDE4B,FXYD1,SCN1B
BP	positive regulation of programmed cell death	0.0423573	1.95169e-08	23	TSPO,CALM2,CAPN2,CAV1,FRZB,HMGB1,HMOX1,NR4A1,KCNMA1,MEF2C,MAP2K6,SKIL,TIMP3,PHLDA2,FZD9,STK17A,BCAP31,PARK7,RGCC,FIS1,TNFRSF12A,ITM2C,SCIN
MF	cadherin binding	0.042042	1.32704e-05	14	ANXA2,BSG,CAPG,FLNA,KRT18,PRDX1,PSMB6,S100A11,IQGAP1,LRRFIP1,SLC9A3R2,PARK7,TES,AHNAK
BP	response to calcium ion	0.0416667	0.00424476	6	CALM1,CALM2,CAV1,KCNMA1,MEF2C,IQGAP1
BP	regulation of intrinsic apoptotic signaling pathway	0.0409357	0.00227713	7	CAV1,PPIA,SKIL,BCAP31,IVNS1ABP,PARK7,FIS1
BP	regulation of apoptotic signaling pathway	0.0405405	1.00743e-05	15	CAV1,FGFR1,GSTP1,HMOX1,LGALS3,PPIA,SKIL,TIMP3,FZD9,BCAP31,IVNS1ABP,PARK7,FIS1,TNFRSF12A,ITM2C
BP	positive regulation of intracellular transport	0.040404	0.00122688	8	ANXA2,CD81,FLNA,OAZ1,PIK3R1,BCAP31,FIS1,UBL5
BP	cellular response to insulin stimulus	0.0402685	0.00500711	6	CAV2,AP3S1,FOXC2,INSIG1,ENPP1,PIK3R1
BP	regulation of ion transport	0.0402299	1.65634e-09	28	ATP1A1,ATP1B1,ATP1B3,TSPO,CALM1,CALM2,CAMK2G,CAV1,CD63,FLNA,KCNMA1,LGALS3,MEF2C,PDE4B,SERPINE2,FXYD1,MAP2K6,SCN1B,TF,UTRN,STC2,VAMP8,COX17,PARK7,TSPAN13,FXYD6,AHNAK,CRACR2B
CC	transporter complex	0.04	6.04675e-06	16	ATP1A1,ATP1B1,ATP1B3,CALM1,CALM2,KCNMA1,NDUFA1,NDUFA3,NDUFB1,NDUFB7,NDUFB10,NDUFC2,NDUFS6,PDE4B,FXYD1,SCN1B
BP	purine ribonucleotide metabolic process	0.0396601	2.53053e-05	14	ATP5F1E,ATP5ME,HINT1,NDUFA1,NDUFA3,NDUFB1,NDUFB7,NDUFB10,NDUFC2,NDUFS6,NT5E,PDE4B,ENPP1,ATP5MF
BP	regulation of calcium ion transmembrane transport	0.039548	0.00276123	7	ATP1B1,CALM1,CALM2,CAV1,PDE4B,TSPAN13,AHNAK
BP	regulation of muscle system process	0.0395257	0.000370701	10	ATP1A1,ATP1B1,CALM1,CALM2,CAMK2G,CAV1,CCN2,NR4A1,KCNMA1,PDE4B
BP	positive regulation of transmembrane transport	0.0394737	0.000728662	9	ATP1B1,ATP1B3,CALM1,CALM2,CAV1,FLNA,PIK3R1,FXYD1,COX17
BP	negative regulation of transmembrane transport	0.0392157	0.00568581	6	CALM1,CALM2,CAV1,OAZ1,ENPP1,PID1
BP	regulation of intracellular transport	0.0391566	5.59084e-05	13	ANXA2,APOD,CD81,CRYAB,FLNA,INSIG1,LAMP1,OAZ1,PIK3R1,BCAP31,PARK7,FIS1,UBL5
BP	purine nucleotide metabolic process	0.0382514	3.75341e-05	14	ATP5F1E,ATP5ME,HINT1,NDUFA1,NDUFA3,NDUFB1,NDUFB7,NDUFB10,NDUFC2,NDUFS6,NT5E,PDE4B,ENPP1,ATP5MF
BP	regulation of transmembrane transport	0.038206	1.25677e-07	23	ACTB,ATP1B1,ATP1B3,CALM1,CALM2,CAV1,CD63,FLNA,KCNMA1,MEF2C,OAZ1,PDE4B,ENPP1,PIK3R1,FXYD1,SCN1B,UTRN,COX17,PARK7,TSPAN13,FXYD6,PID1,AHNAK
BP	generation of precursor metabolites and energy	0.0380711	2.10206e-05	15	ATP5F1E,ATP5ME,COX6C,NDUFA1,NDUFA3,NDUFB1,NDUFB7,NDUFB10,NDUFC2,NDUFS6,ENPP1,TALDO1,ATP5MF,COX17,PID1
BP	nucleotide biosynthetic process	0.0378788	0.000516995	10	ATP5F1E,ATP5ME,NDUFA1,NDUFA3,NDUFB1,NDUFB7,NDUFB10,NDUFC2,NDUFS6,ATP5MF
BP	ribonucleotide metabolic process	0.0376344	4.47442e-05	14	ATP5F1E,ATP5ME,HINT1,NDUFA1,NDUFA3,NDUFB1,NDUFB7,NDUFB10,NDUFC2,NDUFS6,NT5E,PDE4B,ENPP1,ATP5MF
BP	nucleoside phosphate biosynthetic process	0.037594	0.000548148	10	ATP5F1E,ATP5ME,NDUFA1,NDUFA3,NDUFB1,NDUFB7,NDUFB10,NDUFC2,NDUFS6,ATP5MF
BP	positive regulation of protein transport	0.0375427	0.000296617	11	CD81,FLNA,OAZ1,PIK3R1,PPIA,RBP4,BCAP31,TMED10,FIS1,UBL5,SYTL4
BP	mitochondrion organization	0.0372093	1.48254e-05	16	TSPO,CAV2,HSD17B10,NDUFA1,NDUFA3,NDUFB1,NDUFB7,NDUFB10,NDUFC2,FZD9,COX17,BCAP31,PARK7,GABARAPL2,FIS1,PID1
BP	nucleotide metabolic process	0.0369565	8.77204e-06	17	ATP5F1E,ATP5ME,HINT1,NDUFA1,NDUFA3,NDUFB1,NDUFB7,NDUFB10,NDUFC2,NDUFS6,NT5E,NTHL1,PDE4B,ENPP1,ATP5MF,PARK7,REXO2
BP	biological process involved in symbiotic interaction	0.0367347	0.00120684	9	BSG,CAV1,CAV2,CD81,CFL1,CTSB,LAMP1,PPIA,VAMP8
BP	ribose phosphate metabolic process	0.0366492	5.94726e-05	14	ATP5F1E,ATP5ME,HINT1,NDUFA1,NDUFA3,NDUFB1,NDUFB7,NDUFB10,NDUFC2,NDUFS6,NT5E,PDE4B,ENPP1,ATP5MF
BP	nucleoside phosphate metabolic process	0.0363248	1.09639e-05	17	ATP5F1E,ATP5ME,HINT1,NDUFA1,NDUFA3,NDUFB1,NDUFB7,NDUFB10,NDUFC2,NDUFS6,NT5E,NTHL1,PDE4B,ENPP1,ATP5MF,PARK7,REXO2
BP	viral process	0.0362903	0.00131289	9	BSG,CAV1,CAV2,CD81,CTSB,LAMP1,FURIN,PPIA,VAMP8
BP	purine-containing compound metabolic process	0.0361757	6.83093e-05	14	ATP5F1E,ATP5ME,HINT1,NDUFA1,NDUFA3,NDUFB1,NDUFB7,NDUFB10,NDUFC2,NDUFS6,NT5E,PDE4B,ENPP1,ATP5MF
BP	regulation of ion transmembrane transport	0.0357143	7.61306e-06	18	ATP1B1,ATP1B3,CALM1,CALM2,CAV1,CD63,FLNA,KCNMA1,MEF2C,PDE4B,FXYD1,SCN1B,UTRN,COX17,PARK7,TSPAN13,FXYD6,AHNAK
BP	positive regulation of establishment of protein localization	0.0355987	0.000464081	11	CD81,FLNA,OAZ1,PIK3R1,PPIA,RBP4,BCAP31,TMED10,FIS1,UBL5,SYTL4
CC	mitochondrial envelope	0.035533	2.4048e-08	28	ARL2,ATP5F1E,ATP5ME,TSPO,CAPN2,COX6C,CYB5R3,HMOX1,LGALS3,MYOC,NDUFA1,NDUFA3,NDUFB1,NDUFB7,NDUFB10,NDUFC2,NDUFS6,FZD9,ATP5MF,COX17,PARK7,FKBP8,REXO2,FIS1,TMEM14C,MRPL20,MRPL41,EFHD1
BP	regulation of smooth muscle cell proliferation	0.0350877	0.00959134	6	APOD,FGF2,HMOX1,MEF2C,TRIB1,NDRG2
CC	mitochondrial inner membrane	0.034413	2.18656e-05	17	ATP5F1E,ATP5ME,COX6C,LGALS3,MYOC,NDUFA1,NDUFA3,NDUFB1,NDUFB7,NDUFB10,NDUFC2,NDUFS6,ATP5MF,TMEM14C,MRPL20,MRPL41,EFHD1
BP	regulation of protein transport	0.0343434	2.24313e-05	17	APOD,CD81,FLNA,INSIG1,OAZ1,PIK3R1,PPIA,RBP4,HMGN3,BCAP31,TMED10,PARK7,FIS1,UBL5,MIDN,SYTL4,PIM3
BP	response to peptide hormone	0.0338983	0.000402449	12	BSG,CAV1,CAV2,AP3S1,CCN2,FOXC2,NR4A1,INSIG1,ENPP1,PIK3R1,TIMP1,STC2
BP	cellular response to peptide hormone stimulus	0.0336134	0.00383233	8	CAV1,CAV2,AP3S1,FOXC2,NR4A1,INSIG1,ENPP1,PIK3R1
BP	regulation of protein ubiquitination	0.0328638	0.00750712	7	TSPO,CAV1,PPIA,RBX1,IVNS1ABP,PARK7,FBXO2
BP	negative regulation of cell adhesion	0.0327869	0.00154246	10	APOD,DUSP1,HMGB1,LGALS3,MELTF,MYOC,SERPINE2,PIK3R1,SPINT2,RGCC
BP	regulation of cellular localization	0.0327422	1.06867e-06	24	ACTB,ANXA2,APOD,CAV1,CD81,CRYAB,FLNA,HMOX1,INSIG1,LAMP1,LGALS3,OAZ1,PIK3R1,FZD9,VAMP8,HMGN3,TMEM59,BCAP31,PARK7,FIS1,PID1,CCDC88A,UBL5,PIM3
BP	regulation of establishment of protein localization	0.0326923	4.15374e-05	17	APOD,CD81,FLNA,INSIG1,OAZ1,PIK3R1,PPIA,RBP4,HMGN3,BCAP31,TMED10,PARK7,FIS1,UBL5,MIDN,SYTL4,PIM3
BP	nucleobase-containing small molecule metabolic process	0.0317164	6.03062e-05	17	ATP5F1E,ATP5ME,HINT1,NDUFA1,NDUFA3,NDUFB1,NDUFB7,NDUFB10,NDUFC2,NDUFS6,NT5E,NTHL1,PDE4B,ENPP1,ATP5MF,PARK7,REXO2
BP	negative regulation of cell motility	0.0316623	0.00073373	12	APOD,DUSP1,FGF2,HMGB1,HMOX1,MEF2C,TIMP1,TRIB1,CITED2,SPINT2,RGCC,SPOCK3
MF	active transmembrane transporter activity	0.0315534	0.000461054	13	ATP1A1,ATP1B1,NDUFA1,NDUFA3,NDUFB1,NDUFB7,NDUFB10,NDUFC2,NDUFS6,SLC20A1,SLC7A5,ANKH,CYBRD1
MF	oxidoreductase activity	0.03125	3.90146e-06	23	AKR1C2,CYB5R3,GPX3,GSTP1,HSD17B10,HMOX1,NDUFA1,NDUFA3,NDUFB1,NDUFB7,NDUFB10,NDUFC2,NDUFS6,PRDX1,SOD3,PRDX4,PARK7,PRDX5,DCXR,CYB5R1,ADI1,VKORC1,CYBRD1
BP	positive regulation of protein localization	0.03125	0.000310184	14	CD81,FLNA,LGALS3,OAZ1,PIK3R1,PPIA,RBP4,BCAP31,TMED10,PARK7,FIS1,CCDC88A,UBL5,SYTL4
CC	mitochondrial membrane	0.0311231	4.17037e-06	23	ATP5F1E,ATP5ME,TSPO,COX6C,CYB5R3,HMOX1,LGALS3,MYOC,NDUFA1,NDUFA3,NDUFB1,NDUFB7,NDUFB10,NDUFC2,NDUFS6,FZD9,ATP5MF,FKBP8,FIS1,TMEM14C,MRPL20,MRPL41,EFHD1
BP	negative regulation of cellular component movement	0.0310078	0.000878904	12	APOD,DUSP1,FGF2,HMGB1,HMOX1,MEF2C,TIMP1,TRIB1,CITED2,SPINT2,RGCC,SPOCK3
CC	organelle inner membrane	0.0305755	9.40377e-05	17	ATP5F1E,ATP5ME,COX6C,LGALS3,MYOC,NDUFA1,NDUFA3,NDUFB1,NDUFB7,NDUFB10,NDUFC2,NDUFS6,ATP5MF,TMEM14C,MRPL20,MRPL41,EFHD1
BP	negative regulation of immune system process	0.0302326	0.000685833	13	APOD,CD59,TSC22D3,DUSP1,HMGB1,HMOX1,LGALS3,TNFRSF11B,FURIN,PIK3R1,SOX9,TRIB1,BANK1
BP	negative regulation of cytokine production	0.0299728	0.00186105	11	APOD,TSPO,GSTP1,HMGB1,HMOX1,FURIN,SRGN,RGCC,BANK1,NDRG2,CHID1
BP	cellular response to chemical stress	0.0299625	0.00752696	8	TSPO,CAV1,HMOX1,PRDX1,PPIA,SOD3,PARK7,PRDX5
BP	negative regulation of locomotion	0.0289855	0.001557	12	APOD,DUSP1,FGF2,HMGB1,HMOX1,MEF2C,TIMP1,TRIB1,CITED2,SPINT2,RGCC,SPOCK3
CC	cell-cell junction	0.0278884	0.000944298	14	ACTB,ANXA2,ATP1B1,FLNA,KRT18,PIK3R1,FXYD1,PMP22,S100A11,SCN1B,IQGAP1,PARK7,USP53,AHNAK
BP	negative regulation of cell migration	0.0274725	0.00542241	10	APOD,DUSP1,FGF2,HMGB1,HMOX1,MEF2C,TIMP1,TRIB1,CITED2,RGCC
BP	response to peptide	0.0272109	0.00261823	12	BSG,CAV1,CAV2,AP3S1,CCN2,FOXC2,NR4A1,INSIG1,ENPP1,PIK3R1,TIMP1,STC2
BP	organophosphate biosynthetic process	0.0260223	0.00180487	14	ATP5F1E,ATP5ME,FGF2,NDUFA1,NDUFA3,NDUFB1,NDUFB7,NDUFB10,NDUFC2,NDUFS6,PIK3R1,GPAA1,ATP5MF,SLC44A2
BP	protein localization to organelle	0.0248538	0.0010048	17	ARL2,TSPO,CD81,CPE,INSIG1,LAMP1,PIK3R1,SRGN,SOX9,SRP14,GPAA1,BCAP31,TMED10,PARK7,GABARAPL2,FIS1,EMC10
BP	nucleobase-containing compound biosynthetic process	0.021601	0.00427838	17	ATP5F1E,ATP5ME,CCN2,NDUFA1,NDUFA3,NDUFB1,NDUFB7,NDUFB10,NDUFC2,NDUFS6,NT5E,POLR2K,POLR2L,S100A10,ELOB,ATP5MF,IVNS1ABP

## Sheet: RegC
Category	Description	enrichment	pvalue	count	Symbols
BP	leukocyte activation	0.0627376	4.85872e-08	33	B2M,ZFP36L2,CD81,CLU,GJA1,GLI3,HLA-E,ICAM1,IRF1,SOX4,TGFBR2,VCAM1,MAFB,PTPN22,FOXP1,BMP2,GPM6B,IGFBP2,VIT,THBS1,SEMA3E,ABI3BP,NFKBIZ,NDNF,TIMP1,FGFR2,INHBA,SOD2,SLC40A1,DDR2,GSTM3,CDON,NFKBIA
BP	negative regulation of catalytic activity	0.0407125	5.83562e-08	32	A2M,APLP2,BMP2,SERPINH1,GAPDH,DDR2,THBS1,TIMP1,TIMP4,SH3BP5,HEXIM1,TXNIP,SLC39A14,PTPN22,ANGPTL4,ERRFI1,ITIH5,H19,PSME1,CLU,GAS1,NFE2L2,PMAIP1,UBB,B2M,COL6A2,COL12A1,IGFBP5,CHI3L1,VCAM1,NFKBIZ,C1R
CC	extracellular matrix	0.0577933	1.35733e-23	33	A2M,AEBP1,DST,SERPINH1,CHI3L1,CLU,COL6A2,COL12A1,FGFR2,GDF10,ICAM1,LMAN1,LTBP3,MGP,OGN,VIT,HTRA1,THBS1,TIMP1,TIMP4,LTBP4,ADAMTS1,PRG4,ABI3BP,CDON,ANGPTL4,SCARA3,NTN4,NDNF,ITIH5,COLEC12,EPB41L2,TUBA1B
CC	external encapsulating structure	0.0541958	1.42968e-23	31	A2M,AEBP1,DST,SERPINH1,CHI3L1,CLU,COL6A2,COL12A1,FGFR2,GDF10,ICAM1,LMAN1,LTBP3,MGP,OGN,VIT,HTRA1,THBS1,TIMP1,TIMP4,LTBP4,ADAMTS1,PRG4,ABI3BP,CDON,ANGPTL4,SCARA3,NTN4,NDNF,ITIH5,COLEC12
BP	cellular response to growth factor stimulus	0.0448718	1.04375e-08	21	BMP2,ZFP36L2,FGFR2,GAS1,GDF10,ID1,LTBP3,DDR2,SOX5,TGFBR2,THBS1,VCAM1,LTBP4,ERRFI1,NDNF,A2M,IGFBP2,IGFBP5,HTRA1,INHBA,NBL1
BP	forebrain generation of neurons	0.5	1.24506e-07	24	FGFR2,GLI3,INHBA,UBB,SEMA3A,NDNF,NFIB,SOX4,BMP2,GDF10,ID1,TGFBR2,UGP2,MAFB,ARID5B,APLP2,GPM6B,NBL1,SEMA3E,FARP1,CRTAC1,CLU,NTN4,A2M
CC	collagen-containing extracellular matrix	0.0629371	2.8811e-22	27	A2M,AEBP1,DST,SERPINH1,CLU,COL6A2,COL12A1,FGFR2,GDF10,ICAM1,LMAN1,LTBP3,MGP,OGN,VIT,HTRA1,THBS1,TIMP1,LTBP4,ADAMTS1,PRG4,ABI3BP,CDON,ANGPTL4,SCARA3,NTN4,ITIH5
BP	response to hormone	0.0385126	1.22363e-10	29	A2M,ZFP36L2,FKBP4,GLI3,GSTM3,IGFBP2,IGFBP5,INHBA,NFE2L2,DDR2,PDK4,TGFBR2,THBS1,TIMP1,TIMP4,TXNIP,PTGES3,SLC39A14,ERRFI1,RERG,FIBIN,GJA1,ICAM1,ID1,NFKBIA,VCAM1,PTPN22,LY6E,COLEC12
BP	skeletal system morphogenesis	0.173333	1.68387e-07	39	SERPINH1,FGFR2,GLI3,LTBP3,MGP,PRRX1,SOX5,TGFBR2,BARX2,ARID5B,BMP2,CPE,LY6E,SOX4,ADAMTS1,GDF10,ID3,IGFBP5,DDR2,NFIB,SEMA3A,GJA1,INHBA,BRD2,SEMA3E,HTRA1,FKBP4,SULF2,COL12A1,MAFB,CDON,MAF,GAS1,PLEKHA4,IGFBP2,A2M,NBL1,TIMP4,MAML2
BP	response to mechanical stimulus	0.0985222	7.25783e-07	20	CHI3L1,IGFBP2,IRF1,NFKBIA,DDR2,TGFBR2,THBS1,TXNIP,PIEZO2,ZFP36L2,DPYSL3,GAPDH,GBP2,ICAM1,NFE2L2,VCAM1,TUBA1B,STIP1,CACYBP,ARID5B
BP	lung development	0.091954	1.98077e-07	16	CHI3L1,FGFR2,GLI3,IGFBP5,LTBP3,NFIB,TGFBR2,PTGES3,ERRFI1,INHBA,MAFB,TXNIP,A2M,SOD2,VCAM1,COL12A1
MF	extracellular matrix structural constituent	0.0581395	1.34012e-08	10	AEBP1,CHI3L1,COL6A2,COL12A1,MGP,OGN,THBS1,LTBP4,PRG4,ABI3BP
BP	response to hypoxia	0.0505415	1.24975e-08	14	ATP1B1,BMP2,NFE2L2,DDR2,PMAIP1,SOD2,TGFBR2,THBS1,VCAM1,ANGPTL4,NDNF,MALAT1,ICAM1,H19
BP	positive regulation of cell adhesion	0.0276008	5.73609e-07	13	B2M,CD81,GLI3,HLA-E,IGFBP2,VIT,SOX4,TGFBR2,VCAM1,ABI3BP,PTPN22,NFKBIZ,NDNF
MF	peptide binding	0.0247678	0.000193366	8	CLU,GSTM3,HLA-B,HLA-C,HLA-E,INHBA,NFKBIA,SLC40A1
BP	regulation of cell adhesion	0.0229008	5.83562e-08	18	B2M,BMP2,CD81,GLI3,GPM6B,HLA-E,IGFBP2,IRF1,VIT,SOX4,TGFBR2,THBS1,VCAM1,SEMA3E,ABI3BP,PTPN22,NFKBIZ,NDNF
MF	amide binding	0.0223325	0.000167422	9	CLU,FKBP4,GSTM3,HLA-B,HLA-C,HLA-E,INHBA,NFKBIA,SLC40A1
BP	regulation of proteolysis	0.0187919	1.77811e-05	14	A2M,APLP2,SERPINH1,CLU,GAPDH,GAS1,NFE2L2,PMAIP1,PSME1,THBS1,TIMP1,TIMP4,UBB,ITIH5
MF	structural molecule activity	0.0180807	5.31702e-05	13	AEBP1,DST,CHI3L1,COL6A2,COL12A1,EPB41L2,MGP,OGN,THBS1,LTBP4,PRG4,TUBA1B,ABI3BP
BP	heart development	0.0499076	7.00168e-08	27	BMP2,CPE,FGFR2,GJA1,GLI3,ID3,LY6E,SOD2,SOX4,TGFBR2,VCAM1,ADAMTS1,HEXIM1,AKAP13,CACYBP,FKBP4,IGFBP5,NFIB,MAFB,SEMA3A,ARID5B,CD81,GAS1,DDR2,RCAN1,SVIL,BARX2
BP	negative regulation of cell differentiation	0.0414878	1.53528e-09	29	B2M,BMP2,ZFP36L2,GDF10,GLI3,ID1,ID3,IGFBP5,INHBA,IRF1,LTBP3,NFE2L2,NFKBIA,SOD2,SEMA3E,MAFB,SEMA3A,TMEM176B,TMEM176A,HLA-B,SOX4,TGFBR2,FOXP1,NFKBIZ,A2M,HLA-E,NBL1,THBS1,PTPN22
BP	response to decreased oxygen levels	0.0413793	2.07602e-08	12	ATP1B1,BMP2,NFE2L2,DDR2,PMAIP1,SOD2,TGFBR2,THBS1,VCAM1,ANGPTL4,NDNF,MALAT1
BP	cellular response to tumor necrosis factor	0.0393258	2.79501e-05	7	ZFP36L2,CHI3L1,GBP2,NFE2L2,NFKBIA,THBS1,VCAM1
BP	response to oxygen levels	0.0379747	5.32455e-08	12	ATP1B1,BMP2,NFE2L2,DDR2,PMAIP1,SOD2,TGFBR2,THBS1,VCAM1,ANGPTL4,NDNF,MALAT1
BP	response to tumor necrosis factor	0.0346535	6.23833e-05	7	ZFP36L2,CHI3L1,GBP2,NFE2L2,NFKBIA,THBS1,VCAM1
BP	response to peptide	0.031746	3.73019e-08	14	GJA1,ICAM1,ID1,IGFBP5,NFE2L2,NFKBIA,DDR2,PDK4,TIMP1,TIMP4,VCAM1,SLC39A14,PTPN22,ERRFI1
BP	response to growth factor	0.0301205	2.37402e-08	15	BMP2,ZFP36L2,FGFR2,GAS1,GDF10,ID1,LTBP3,DDR2,SOX5,TGFBR2,THBS1,VCAM1,LTBP4,ERRFI1,NDNF
CC	endoplasmic reticulum lumen	0.0289389	2.30652e-05	9	APLP2,B2M,SERPINH1,CLU,COL6A2,COL12A1,IGFBP5,THBS1,TIMP1
BP	regulation of lymphocyte activation	0.0233393	3.64744e-06	13	B2M,ZFP36L2,CD81,GLI3,HLA-E,IGFBP2,INHBA,IRF1,SOX4,TGFBR2,VCAM1,PTPN22,NFKBIZ
BP	hematopoietic or lymphoid organ development	0.0229008	7.95987e-07	15	B2M,ZFP36L2,CD81,FGFR2,GLI3,INHBA,IRF1,SOD2,SOX4,TGFBR2,VCAM1,MAFB,PTPN22,FOXP1,SLC40A1
BP	immune system development	0.0228898	3.36351e-07	16	B2M,ZFP36L2,CD81,FGFR2,GLI3,HLA-E,INHBA,IRF1,SOD2,SOX4,TGFBR2,VCAM1,MAFB,PTPN22,FOXP1,SLC40A1
BP	regulation of leukocyte activation	0.0214067	4.11347e-06	14	B2M,ZFP36L2,CD81,GLI3,HLA-E,IGFBP2,INHBA,IRF1,SOX4,TGFBR2,THBS1,VCAM1,PTPN22,NFKBIZ
BP	regulation of cell activation	0.0211566	2.11468e-06	15	B2M,ZFP36L2,CD81,GLI3,HLA-E,IGFBP2,INHBA,IRF1,DDR2,SOX4,TGFBR2,THBS1,VCAM1,PTPN22,NFKBIZ
BP	cellular response to cytokine stimulus	0.0211268	2.15139e-06	15	ZFP36L2,CHI3L1,DPYSL3,GAPDH,GBP2,ICAM1,IRF1,NFE2L2,NFKBIA,THBS1,VCAM1,TUBA1B,STIP1,CACYBP,ARID5B
BP	inflammatory response	0.0172084	0.00109311	9	A2M,BMP2,CHI3L1,CLU,NFE2L2,THBS1,TIMP1,VCAM1,NFKBIZ
BP	forebrain neuron differentiation	0.135135	9.81457e-07	5	FGFR2,INHBA,UBB,SEMA3A,NDNF
BP	regulation of smooth muscle cell proliferation	0.116959	8.44517e-10	20	BMP2,FGFR2,GJA1,IGFBP5,DDR2,OGN,SOD2,TGFBR2,THBS1,ADAMTS1,FOXP1,ICAM1,NFE2L2,SEMA3E,SEMA3A,MAPRE2,MALAT1,CHI3L1,ID1,ANGPTL4
MF	glycosaminoglycan binding	0.0762712	2.61846e-07	18	APLP2,DPYSL3,FGFR2,VIT,TGFBR2,THBS1,LTBP4,ADAMTS1,SULF2,NDNF,DST,ZFP36L2,GLI3,ID3,LMAN1,SOD2,TIMP1,GSTM3
MF	growth factor binding	0.0681818	1.82972e-08	9	A2M,FGFR2,IGFBP2,IGFBP5,LTBP3,HTRA1,TGFBR2,THBS1,LTBP4
BP	regulation of epithelial cell apoptotic process	0.0638298	6.87386e-06	6	ICAM1,NFE2L2,THBS1,ANGPTL4,NDNF,H19
BP	positive regulation of T cell proliferation	0.0576923	1.23092e-05	6	CD81,HLA-E,IGFBP2,TGFBR2,VCAM1,PTPN22
CC	platelet alpha granule	0.0549451	8.47929e-05	5	A2M,APLP2,CLU,THBS1,TIMP1
BP	respiratory tube development	0.0505618	2.40222e-07	9	CHI3L1,FGFR2,GLI3,IGFBP5,LTBP3,NFIB,TGFBR2,PTGES3,ERRFI1
BP	central nervous system neuron differentiation	0.0481928	1.64071e-06	8	FGFR2,GLI3,INHBA,NFIB,SOX4,UBB,SEMA3A,NDNF
BP	extracellular matrix organization	0.0479705	9.99863e-08	13	SERPINH1,COL12A1,GPM6B,LTBP3,DDR2,VIT,ADAMTS1,ABI3BP,SULF2,NTN4,NDNF,THBS1,SEMA3E
BP	respiratory system development	0.0454545	5.89189e-07	9	CHI3L1,FGFR2,GLI3,IGFBP5,LTBP3,NFIB,TGFBR2,PTGES3,ERRFI1
BP	positive regulation of lymphocyte proliferation	0.0422535	7.13372e-05	6	CD81,HLA-E,IGFBP2,TGFBR2,VCAM1,PTPN22
BP	positive regulation of mononuclear cell proliferation	0.0416667	7.70831e-05	6	CD81,HLA-E,IGFBP2,TGFBR2,VCAM1,PTPN22
BP	positive regulation of T cell activation	0.0411523	3.42683e-07	10	B2M,CD81,GLI3,HLA-E,IGFBP2,SOX4,TGFBR2,VCAM1,PTPN22,NFKBIZ
BP	extracellular structure organization	0.0404412	1.0377e-07	11	SERPINH1,COL12A1,GPM6B,LTBP3,DDR2,VIT,ADAMTS1,ABI3BP,SULF2,NTN4,NDNF
BP	external encapsulating structure organization	0.040146	1.11721e-07	11	SERPINH1,COL12A1,GPM6B,LTBP3,DDR2,VIT,ADAMTS1,ABI3BP,SULF2,NTN4,NDNF
BP	regulation of T cell proliferation	0.04	2.50651e-05	7	CD81,HLA-E,IGFBP2,IRF1,TGFBR2,VCAM1,PTPN22
BP	hair follicle development	0.038961	0.00635514	3	FGFR2,IGFBP5,INHBA
BP	cellular response to hypoxia	0.0378788	0.000480856	5	NFE2L2,DDR2,PMAIP1,NDNF,MALAT1
BP	positive regulation of leukocyte cell-cell adhesion	0.0377358	7.56321e-07	10	B2M,CD81,GLI3,HLA-E,IGFBP2,SOX4,TGFBR2,VCAM1,PTPN22,NFKBIZ
BP	positive regulation of leukocyte proliferation	0.0377358	0.000132936	6	CD81,HLA-E,IGFBP2,TGFBR2,VCAM1,PTPN22
BP	molting cycle process	0.037037	0.00730871	3	FGFR2,IGFBP5,INHBA
BP	hair cycle process	0.037037	0.00730871	3	FGFR2,IGFBP5,INHBA
BP	skin epidermis development	0.037037	0.00730871	3	FGFR2,IGFBP5,INHBA
BP	cellular response to decreased oxygen levels	0.0357143	0.000628386	5	NFE2L2,DDR2,PMAIP1,NDNF,MALAT1
BP	regulation of hemopoiesis	0.035	1.1034e-08	14	B2M,ZFP36L2,GLI3,HLA-B,INHBA,IRF1,NFKBIA,SOX4,TGFBR2,MAFB,FOXP1,TMEM176B,TMEM176A,NFKBIZ
BP	cellular response to oxygen levels	0.0322581	0.000993257	5	NFE2L2,DDR2,PMAIP1,NDNF,MALAT1
BP	positive regulation of cell-cell adhesion	0.0320513	3.27303e-06	10	B2M,CD81,GLI3,HLA-E,IGFBP2,SOX4,TGFBR2,VCAM1,PTPN22,NFKBIZ
BP	regulation of lymphocyte proliferation	0.030303	0.000143851	7	CD81,HLA-E,IGFBP2,IRF1,TGFBR2,VCAM1,PTPN22
BP	regulation of T cell activation	0.0302198	1.84233e-06	11	B2M,CD81,GLI3,HLA-E,IGFBP2,IRF1,SOX4,TGFBR2,VCAM1,PTPN22,NFKBIZ
BP	regulation of leukocyte cell-cell adhesion	0.0302198	1.84233e-06	11	B2M,CD81,GLI3,HLA-E,IGFBP2,IRF1,SOX4,TGFBR2,VCAM1,PTPN22,NFKBIZ
BP	regulation of mononuclear cell proliferation	0.0299145	0.000155743	7	CD81,HLA-E,IGFBP2,IRF1,TGFBR2,VCAM1,PTPN22
MF	heparin binding	0.0294118	0.00149609	5	APLP2,FGFR2,THBS1,ADAMTS1,NDNF
BP	regulation of cell-substrate adhesion	0.0275229	0.000717292	6	GPM6B,VIT,THBS1,SEMA3E,ABI3BP,NDNF
BP	regulation of leukocyte proliferation	0.027451	0.00026317	7	CD81,HLA-E,IGFBP2,IRF1,TGFBR2,VCAM1,PTPN22
BP	skin development	0.027027	0.000289152	7	FGFR2,IGFBP5,INHBA,MAFB,TXNIP,PTGES3,ERRFI1
BP	positive regulation of cell activation	0.0262009	2.71481e-06	12	B2M,CD81,GLI3,HLA-E,IGFBP2,DDR2,SOX4,TGFBR2,THBS1,VCAM1,PTPN22,NFKBIZ
MF	sulfur compound binding	0.0260223	0.000363213	7	APLP2,DPYSL3,FGFR2,GSTM3,THBS1,ADAMTS1,NDNF
BP	positive regulation of lymphocyte activation	0.0255754	2.32617e-05	10	B2M,CD81,GLI3,HLA-E,IGFBP2,SOX4,TGFBR2,VCAM1,PTPN22,NFKBIZ
BP	negative regulation of proteolysis	0.0255682	6.02494e-05	9	A2M,APLP2,SERPINH1,GAPDH,GAS1,THBS1,TIMP1,TIMP4,ITIH5
BP	regulation of cell-cell adhesion	0.0251572	4.11092e-06	12	B2M,BMP2,CD81,GLI3,HLA-E,IGFBP2,IRF1,SOX4,TGFBR2,VCAM1,PTPN22,NFKBIZ
BP	response to alcohol	0.0251046	0.00115332	6	A2M,FGFR2,INHBA,SOD2,TGFBR2,VCAM1
BP	positive regulation of leukocyte activation	0.0249433	1.13629e-05	11	B2M,CD81,GLI3,HLA-E,IGFBP2,SOX4,TGFBR2,THBS1,VCAM1,PTPN22,NFKBIZ
BP	cell activation	0.0247295	1.19362e-07	16	B2M,ZFP36L2,CD81,CLU,GJA1,GLI3,HLA-E,ICAM1,IRF1,SOX4,TGFBR2,TIMP1,VCAM1,MAFB,PTPN22,FOXP1
BP	regulation of endopeptidase activity	0.0234742	4.79224e-05	10	A2M,APLP2,SERPINH1,GAPDH,PMAIP1,PSME1,THBS1,TIMP1,TIMP4,ITIH5
BP	hemopoiesis	0.0231023	1.70714e-06	14	B2M,ZFP36L2,CD81,FGFR2,GLI3,INHBA,IRF1,SOD2,SOX4,TGFBR2,VCAM1,MAFB,PTPN22,FOXP1
BP	regulation of peptidase activity	0.0219298	8.42405e-05	10	A2M,APLP2,SERPINH1,GAPDH,PMAIP1,PSME1,THBS1,TIMP1,TIMP4,ITIH5
BP	tissue morphogenesis	0.021544	1.93593e-05	12	BMP2,FGFR2,GJA1,GLI3,IGFBP5,INHBA,LY6E,BRD2,SOX4,TGFBR2,SEMA3E,SEMA3A
BP	forebrain development	0.0213904	0.000514054	8	BMP2,FGFR2,GLI3,INHBA,NFIB,UBB,SEMA3A,NDNF
BP	cellular response to hormone stimulus	0.02079	0.000130289	10	ZFP36L2,FKBP4,IGFBP2,INHBA,NFE2L2,DDR2,PDK4,PTGES3,SLC39A14,ERRFI1
BP	cellular response to nitrogen compound	0.0203125	1.60261e-05	13	GJA1,ICAM1,ID1,IGFBP5,LY6E,NFE2L2,DDR2,PDK4,VCAM1,SLC39A14,PTPN22,ERRFI1,COLEC12
BP	cellular response to organonitrogen compound	0.0189655	0.000134338	11	GJA1,ICAM1,ID1,IGFBP5,NFE2L2,DDR2,PDK4,VCAM1,SLC39A14,PTPN22,ERRFI1
CC	secretory granule lumen	0.0186335	0.00505643	6	A2M,B2M,CHI3L1,CLU,THBS1,TIMP1
CC	cytoplasmic vesicle lumen	0.0184615	0.00528548	6	A2M,B2M,CHI3L1,CLU,THBS1,TIMP1
CC	vesicle lumen	0.0183486	0.00544235	6	A2M,B2M,CHI3L1,CLU,THBS1,TIMP1
BP	axon development	0.0183246	0.0027531	7	APLP2,FGFR2,GLI3,NFIB,SEMA3E,SEMA3A,CRTAC1
BP	head development	0.017744	3.33127e-05	14	BMP2,FGFR2,GDF10,GLI3,ID1,INHBA,NFIB,TGFBR2,UBB,UGP2,MAFB,SEMA3A,NDNF,ARID5B
BP	brain development	0.0174731	7.50328e-05	13	BMP2,FGFR2,GDF10,GLI3,ID1,INHBA,NFIB,TGFBR2,UBB,UGP2,MAFB,SEMA3A,NDNF
BP	neuron projection development	0.0171607	0.000316662	11	APLP2,FGFR2,GLI3,GPM6B,NBL1,NFIB,UBB,SEMA3E,FARP1,SEMA3A,CRTAC1
BP	cell morphogenesis	0.0164179	0.000458862	11	APLP2,CLU,FGFR2,GLI3,NBL1,NFIB,UBB,SEMA3E,FARP1,SEMA3A,NTN4
BP	hypothalamus gonadotrophin-releasing hormone neuron differentiation	0.5	2.23619e-06	3	UBB,SEMA3A,NDNF
BP	hypothalamus gonadotrophin-releasing hormone neuron development	0.5	2.23619e-06	3	UBB,SEMA3A,NDNF
BP	hypothalamus cell differentiation	0.3	1.32264e-05	3	UBB,SEMA3A,NDNF
BP	forebrain neuron development	0.181818	3.68254e-06	4	FGFR2,UBB,SEMA3A,NDNF
BP	hypothalamus development	0.136364	0.000162614	3	UBB,SEMA3A,NDNF
BP	negative regulation of endothelial cell apoptotic process	0.117647	2.23103e-05	4	ICAM1,NFE2L2,ANGPTL4,NDNF
BP	lung alveolus development	0.113636	2.37913e-06	5	FGFR2,IGFBP5,LTBP3,PTGES3,ERRFI1
BP	mammary gland morphogenesis	0.0952381	5.2243e-05	4	FGFR2,GLI3,IGFBP5,TGFBR2
BP	regulation of endothelial cell apoptotic process	0.0847458	1.03426e-05	5	ICAM1,NFE2L2,THBS1,ANGPTL4,NDNF
BP	positive regulation of smooth muscle cell proliferation	0.0833333	2.40392e-08	8	FGFR2,GJA1,IGFBP5,DDR2,TGFBR2,THBS1,ADAMTS1,FOXP1
BP	negative regulation of epithelial cell apoptotic process	0.0769231	0.00012168	4	ICAM1,NFE2L2,ANGPTL4,NDNF
BP	cartilage development	0.0764331	1.86807e-11	12	BMP2,SERPINH1,CHI3L1,MGP,NFIB,PRRX1,SOX5,TGFBR2,TIMP1,BARX2,SLC39A14,SULF2
BP	connective tissue development	0.0663507	2.52175e-12	14	BMP2,SERPINH1,CHI3L1,MGP,NFIB,PRRX1,SOX5,TGFBR2,TIMP1,UBB,BARX2,SLC39A14,SULF2,ARID5B
BP	central nervous system neuron development	0.0617284	4.8574e-05	5	FGFR2,NFIB,UBB,SEMA3A,NDNF
BP	response to carbohydrate	0.0601093	3.03697e-07	11	COL6A2,ICAM1,SOD2,SOX4,TGFBR2,THBS1,TXNIP,SLC39A14,COLEC12,IGFBP5,PDK4
CC	platelet alpha granule lumen	0.0597015	0.000325571	4	A2M,CLU,THBS1,TIMP1
BP	gland morphogenesis	0.0588235	1.10109e-05	6	FGFR2,GLI3,IGFBP5,NFIB,TGFBR2,SEMA3A
BP	negative regulation of leukocyte differentiation	0.0582524	1.16454e-05	6	GLI3,INHBA,IRF1,MAFB,TMEM176B,TMEM176A
BP	response to estrogen	0.057971	0.000364453	4	GLI3,GSTM3,IGFBP2,TGFBR2
BP	negative regulation of hemopoiesis	0.0560748	1.44863e-05	6	GLI3,INHBA,IRF1,MAFB,TMEM176B,TMEM176A
BP	roof of mouth development	0.0549451	8.47929e-05	5	GLI3,INHBA,PRRX1,TGFBR2,ARID5B
BP	diencephalon development	0.0540541	0.000476039	4	BMP2,UBB,SEMA3A,NDNF
BP	regulation of osteoblast differentiation	0.0510949	5.08951e-06	7	BMP2,FGFR2,GDF10,GLI3,ID3,IGFBP5,DDR2
BP	odontogenesis	0.0495868	2.91349e-05	6	BMP2,FGFR2,GLI3,ID3,INHBA,HTRA1
BP	regulation of smoothened signaling pathway	0.0487805	0.000702194	4	FGFR2,GAS1,GLI3,PRRX1
BP	limbic system development	0.046729	0.000182127	5	FGFR2,GLI3,UBB,SEMA3A,NDNF
BP	skeletal system development	0.0455446	6.15014e-15	23	BMP2,SERPINH1,CHI3L1,FGFR2,GDF10,GJA1,GLI3,LTBP3,MGP,NFIB,DDR2,PRRX1,SOX4,SOX5,TGFBR2,TIMP1,BARX2,AKAP13,SLC39A14,FOXP1,SULF2,ARID5B,UBB
MF	integrin binding	0.0448718	1.1926e-05	7	DST,CD81,ICAM1,THBS1,VCAM1,LTBP4,ITGA10
MF	endopeptidase regulator activity	0.0412371	5.22162e-06	8	A2M,APLP2,SERPINH1,GAPDH,PSME1,TIMP1,TIMP4,ITIH5
MF	serine-type endopeptidase inhibitor activity	0.0408163	0.00136574	4	A2M,APLP2,SERPINH1,ITIH5
BP	mammary gland development	0.0406504	0.000347844	5	FGFR2,GJA1,GLI3,IGFBP5,TGFBR2
BP	regulation of leukocyte differentiation	0.0392157	3.74663e-08	12	ZFP36L2,GLI3,HLA-B,INHBA,IRF1,SOX4,TGFBR2,MAFB,FOXP1,TMEM176B,TMEM176A,NFKBIZ
MF	endopeptidase inhibitor activity	0.0388889	3.00211e-05	7	A2M,APLP2,SERPINH1,GAPDH,TIMP1,TIMP4,ITIH5
BP	cellular response to fibroblast growth factor stimulus	0.0384615	0.00658609	3	ZFP36L2,FGFR2,NDNF
MF	peptidase inhibitor activity	0.0374332	3.82896e-05	7	A2M,APLP2,SERPINH1,GAPDH,TIMP1,TIMP4,ITIH5
BP	transmembrane receptor protein serine/threonine kinase signaling pathway	0.037037	4.0968e-05	7	BMP2,GDF10,ID1,INHBA,LTBP3,TGFBR2,LTBP4
BP	response to fibroblast growth factor	0.0357143	0.0080765	3	ZFP36L2,FGFR2,NDNF
BP	lymphocyte differentiation	0.0350195	5.04641e-06	9	B2M,ZFP36L2,GLI3,IRF1,SOX4,VCAM1,MAFB,PTPN22,FOXP1
MF	peptidase regulator activity	0.0347826	1.80088e-05	8	A2M,APLP2,SERPINH1,GAPDH,PSME1,TIMP1,TIMP4,ITIH5
BP	regulation of lymphocyte differentiation	0.0346535	6.23833e-05	7	ZFP36L2,GLI3,INHBA,IRF1,SOX4,TGFBR2,NFKBIZ
BP	enzyme-linked receptor protein signaling pathway	0.0346535	2.99739e-07	21	BMP2,FGFR2,GDF10,ID1,INHBA,LTBP3,DDR2,PDK4,PTPRD,TGFBR2,LTBP4,TXNIP,SLC39A14,SULF2,ARID5B,LY6E,AKAP13,BRD2,SQSTM1,PGM2L1,ERG
BP	mononuclear cell differentiation	0.0338983	1.98788e-06	10	B2M,ZFP36L2,GLI3,IRF1,SOX4,TGFBR2,VCAM1,MAFB,PTPN22,FOXP1
BP	cellular response to peptide	0.0327869	2.67592e-06	10	GJA1,ICAM1,ID1,NFE2L2,DDR2,PDK4,VCAM1,SLC39A14,PTPN22,ERRFI1
BP	gland development	0.0323383	9.45882e-08	13	BMP2,FGFR2,FKBP4,GJA1,GLI3,IGFBP5,LY6E,NFIB,SOD2,TGFBR2,MAFB,SEMA3A,ARID5B
BP	negative regulation of endopeptidase activity	0.0318725	3.36047e-05	8	A2M,APLP2,SERPINH1,GAPDH,THBS1,TIMP1,TIMP4,ITIH5
BP	lymphocyte activation	0.0311751	1.44137e-07	13	B2M,ZFP36L2,CD81,GJA1,GLI3,HLA-E,ICAM1,IRF1,SOX4,VCAM1,MAFB,PTPN22,FOXP1
BP	leukocyte differentiation	0.0307263	1.56899e-06	11	B2M,ZFP36L2,CD81,GLI3,IRF1,SOX4,TGFBR2,VCAM1,MAFB,PTPN22,FOXP1
BP	negative regulation of peptidase activity	0.0305344	4.55024e-05	8	A2M,APLP2,SERPINH1,GAPDH,THBS1,TIMP1,TIMP4,ITIH5
BP	growth	0.0294906	2.33078e-06	11	CD81,FGFR2,GAS1,GJA1,GLI3,LY6E,DDR2,TGFBR2,SEMA3A,AKAP13,ARID5B
BP	developmental growth	0.0294906	2.33078e-06	11	CD81,FGFR2,GAS1,GJA1,GLI3,LY6E,DDR2,TGFBR2,SEMA3A,AKAP13,ARID5B
MF	enzyme inhibitor activity	0.0282051	3.57051e-06	11	A2M,APLP2,SERPINH1,GAPDH,TIMP1,TIMP4,SH3BP5,HEXIM1,TXNIP,ANGPTL4,ITIH5
BP	negative regulation of immune system process	0.027907	1.4164e-06	12	A2M,GLI3,HLA-B,HLA-E,INHBA,IRF1,NBL1,THBS1,MAFB,PTPN22,TMEM176B,TMEM176A
CC	blood microparticle	0.0272109	0.00587937	4	A2M,C1R,CLU,ANGPTL4
BP	positive regulation of angiogenesis	0.0271739	0.00211488	5	CHI3L1,NFE2L2,TGFBR2,THBS1,ANGPTL4
BP	positive regulation of vasculature development	0.0271739	0.00211488	5	CHI3L1,NFE2L2,TGFBR2,THBS1,ANGPTL4
BP	negative regulation of hydrolase activity	0.0269542	1.48478e-05	10	A2M,APLP2,SERPINH1,GAPDH,THBS1,TIMP1,TIMP4,SLC39A14,ANGPTL4,ITIH5
BP	positive regulation of inflammatory response	0.0263158	0.00660625	4	CD81,HLA-E,NFKBIA,NFKBIZ
BP	response to wounding	0.0252874	1.00013e-05	11	DST,ZFP36L2,DPYSL3,FGFR2,GLI3,ID3,LMAN1,SOD2,TGFBR2,TIMP1,NDNF
MF	cell adhesion molecule binding	0.0251346	6.33817e-07	14	DST,CALD1,CD81,CNN3,CPE,EEF1D,ICAM1,PTPRD,THBS1,VCAM1,LTBP4,ITGA10,BZW1,LIMA1
BP	gastrulation	0.0248447	0.00806013	4	COL12A1,FGFR2,INHBA,TGFBR2
BP	glucose homeostasis	0.0246305	0.00322918	5	ICAM1,IGFBP5,PDK4,SOX4,SLC39A14
BP	cell fate commitment	0.0245902	0.001282	6	BMP2,FGFR2,GAS1,GLI3,PRRX1,SOX5
BP	carbohydrate homeostasis	0.0245098	0.00329759	5	ICAM1,IGFBP5,PDK4,SOX4,SLC39A14
BP	positive regulation of cell motility	0.0239726	1.10796e-06	14	BMP2,ICAM1,IGFBP5,NFE2L2,DDR2,SOD2,TGFBR2,THBS1,ADAMTS1,SEMA3E,SEMA3A,MAPRE2,FOXP1,MALAT1
BP	positive regulation of cellular component movement	0.0234506	1.43381e-06	14	BMP2,ICAM1,IGFBP5,NFE2L2,DDR2,SOD2,TGFBR2,THBS1,ADAMTS1,SEMA3E,SEMA3A,MAPRE2,FOXP1,MALAT1
BP	positive regulation of locomotion	0.0233723	1.49091e-06	14	BMP2,ICAM1,IGFBP5,NFE2L2,DDR2,SOD2,TGFBR2,THBS1,ADAMTS1,SEMA3E,SEMA3A,MAPRE2,FOXP1,MALAT1
BP	positive regulation of cell migration	0.0232143	3.86587e-06	13	BMP2,ICAM1,IGFBP5,NFE2L2,DDR2,SOD2,TGFBR2,THBS1,ADAMTS1,SEMA3E,SEMA3A,MAPRE2,FOXP1
BP	regulation of canonical Wnt signaling pathway	0.0229885	0.00180308	6	BMP2,FGFR2,GLI3,IGFBP2,SOX4,PLEKHA4
BP	muscle structure development	0.0227273	2.67719e-05	11	BMP2,CD81,RCAN1,FGFR2,ID3,IGFBP5,LY6E,SVIL,BARX2,AKAP13,ARID5B
BP	regulation of vasculature development	0.0226629	0.00035098	8	CHI3L1,ID1,NFE2L2,TGFBR2,THBS1,ADAMTS1,SEMA3E,ANGPTL4
BP	response to peptide hormone	0.0225989	0.00035764	8	IGFBP5,NFE2L2,DDR2,PDK4,TIMP1,TIMP4,SLC39A14,ERRFI1
BP	morphogenesis of an epithelium	0.0223714	7.14759e-05	10	BMP2,FGFR2,GJA1,GLI3,IGFBP5,BRD2,SOX4,TGFBR2,SEMA3E,SEMA3A
BP	wound healing	0.0212121	0.00120649	7	DST,FGFR2,GLI3,LMAN1,TGFBR2,TIMP1,NDNF
BP	regulation of Wnt signaling pathway	0.0208333	0.00133771	7	BMP2,FGFR2,GLI3,IGFBP2,SOX4,SULF2,PLEKHA4
CC	side of membrane	0.0204978	6.73609e-06	14	B2M,GEM,HLA-B,HLA-C,HLA-E,ICAM1,TGFBR2,THBS1,VCAM1,ITGA10,FARP1,PTPN22,ERRFI1,PLEKHA4
BP	telencephalon development	0.0203252	0.00721589	5	BMP2,GLI3,INHBA,NFIB,SEMA3A
BP	regulation of angiogenesis	0.0201729	0.00160707	7	CHI3L1,NFE2L2,TGFBR2,THBS1,ADAMTS1,SEMA3E,ANGPTL4
BP	neuron projection morphogenesis	0.0198238	0.000401237	9	APLP2,FGFR2,GLI3,NBL1,NFIB,UBB,SEMA3E,FARP1,SEMA3A
BP	plasma membrane bounded cell projection morphogenesis	0.0196507	0.000427457	9	APLP2,FGFR2,GLI3,NBL1,NFIB,UBB,SEMA3E,FARP1,SEMA3A
BP	cell projection morphogenesis	0.0194805	0.000455074	9	APLP2,FGFR2,GLI3,NBL1,NFIB,UBB,SEMA3E,FARP1,SEMA3A
CC	transport vesicle	0.0191847	0.00103953	8	B2M,CPE,DPYSL3,HLA-B,HLA-C,HLA-E,LMAN1,SLC40A1
BP	embryonic morphogenesis	0.0190972	0.000126479	11	COL12A1,FGFR2,GJA1,GLI3,INHBA,PRRX1,BRD2,SOX4,TGFBR2,MAFB,CDON
BP	cell part morphogenesis	0.018711	0.000607094	9	APLP2,FGFR2,GLI3,NBL1,NFIB,UBB,SEMA3E,FARP1,SEMA3A
BP	axonogenesis	0.0175439	0.00672968	6	APLP2,FGFR2,GLI3,NFIB,SEMA3E,SEMA3A
BP	cell morphogenesis involved in neuron differentiation	0.0170732	0.00405487	7	APLP2,FGFR2,GLI3,NFIB,SEMA3E,FARP1,SEMA3A
BP	sensory organ development	0.0162162	0.0016439	9	BMP2,FGFR2,GJA1,GLI3,INHBA,MAF,PRRX1,TGFBR2,MAFB
BP	cellular component morphogenesis	0.0156794	0.00206434	9	APLP2,FGFR2,GLI3,NBL1,NFIB,UBB,SEMA3E,FARP1,SEMA3A
CC	plasma membrane protein complex	0.0154712	0.000748382	11	ATP1B1,B2M,BMP2,GJA1,HLA-B,HLA-C,HLA-E,SLC5A3,TGFBR2,VCAM1,ITGA10
BP	cell morphogenesis involved in differentiation	0.0153257	0.00415734	8	APLP2,FGFR2,GLI3,NFIB,SEMA3E,FARP1,SEMA3A,NTN4
CC	external side of plasma membrane	0.0152174	0.00747782	7	B2M,HLA-E,ICAM1,TGFBR2,THBS1,VCAM1,ITGA10
CC	Golgi membrane	0.0135952	0.00525517	9	B2M,GBP2,GJA1,HLA-B,HLA-C,HLA-E,LMAN1,MAN1A1,SCARA3
BP	antigen processing and presentation of endogenous peptide antigen via MHC class I via ER pathway	0.375	6.21666e-06	3	HLA-B,HLA-C,HLA-E
BP	antigen processing and presentation of endogenous peptide antigen via MHC class I via ER pathway, TAP-independent	0.375	6.21666e-06	3	HLA-B,HLA-C,HLA-E
BP	antigen processing and presentation of endogenous peptide antigen via MHC class I	0.25	9.37296e-07	4	B2M,HLA-B,HLA-C,HLA-E
BP	regulation of dendritic cell differentiation	0.230769	3.11865e-05	3	HLA-B,TMEM176B,TMEM176A
BP	antigen processing and presentation of endogenous peptide antigen	0.222222	1.56399e-06	4	B2M,HLA-B,HLA-C,HLA-E
BP	positive regulation of alpha-beta T cell proliferation	0.173913	4.44096e-06	4	CD81,HLA-E,TGFBR2,PTPN22
MF	transforming growth factor beta binding	0.16	6.29637e-06	4	LTBP3,TGFBR2,THBS1,LTBP4
BP	antigen processing and presentation of endogenous antigen	0.16	6.29637e-06	4	B2M,HLA-B,HLA-C,HLA-E
CC	MHC protein complex	0.16	6.29637e-06	4	B2M,HLA-B,HLA-C,HLA-E
BP	antigen processing and presentation of peptide antigen via MHC class I	0.142857	1.00761e-05	4	B2M,HLA-B,HLA-C,HLA-E
BP	regulation of mesenchymal cell proliferation	0.137931	1.16441e-05	4	FGFR2,NFIB,PRRX1,TGFBR2
BP	regulation of alpha-beta T cell proliferation	0.135135	9.81457e-07	5	CD81,HLA-E,IRF1,TGFBR2,PTPN22
BP	positive regulation of mesenchymal cell proliferation	0.130435	0.00018634	3	FGFR2,PRRX1,TGFBR2
BP	atrioventricular valve morphogenesis	0.125	0.000212201	3	BMP2,SOX4,TGFBR2
BP	atrioventricular valve development	0.111111	0.000303401	3	BMP2,SOX4,TGFBR2
BP	endochondral bone growth	0.111111	0.000303401	3	FGFR2,DDR2,TGFBR2
CC	integral component of lumenal side of endoplasmic reticulum membrane	0.103448	0.000376326	3	HLA-B,HLA-C,HLA-E
CC	lumenal side of endoplasmic reticulum membrane	0.103448	0.000376326	3	HLA-B,HLA-C,HLA-E
BP	salivary gland morphogenesis	0.103448	0.000376326	3	FGFR2,NFIB,SEMA3A
BP	positive regulation of T cell mediated cytotoxicity	0.1	0.000416653	3	B2M,HLA-B,HLA-E
BP	bone growth	0.1	0.000416653	3	FGFR2,DDR2,TGFBR2
BP	chondrocyte differentiation	0.0972222	6.34301e-08	7	BMP2,SERPINH1,NFIB,SOX5,TGFBR2,SLC39A14,SULF2
BP	salivary gland development	0.0967742	0.000459654	3	FGFR2,NFIB,SEMA3A
BP	positive regulation of cartilage development	0.0967742	0.000459654	3	BMP2,GLI3,SOX5
BP	extracellular matrix assembly	0.0909091	0.000553965	3	GPM6B,LTBP3,NTN4
BP	positive regulation of alpha-beta T cell activation	0.0882353	1.02515e-06	6	CD81,GLI3,HLA-E,TGFBR2,PTPN22,NFKBIZ
BP	embryonic cranial skeleton morphogenesis	0.0869565	7.50244e-05	4	FGFR2,GLI3,PRRX1,TGFBR2
CC	lumenal side of membrane	0.0857143	0.000659821	3	HLA-B,HLA-C,HLA-E
MF	peptide antigen binding	0.0833333	0.000717248	3	HLA-B,HLA-C,HLA-E
BP	animal organ formation	0.0833333	0.000717248	3	FGFR2,GLI3,TGFBR2
CC	ER to Golgi transport vesicle membrane	0.0806452	1.32125e-05	5	B2M,HLA-B,HLA-C,HLA-E,LMAN1
BP	positive regulation of CD4-positive, alpha-beta T cell activation	0.0789474	0.00084143	3	CD81,TGFBR2,NFKBIZ
BP	regulation of T cell mediated cytotoxicity	0.075	0.000978475	3	B2M,HLA-B,HLA-E
BP	ventricular septum morphogenesis	0.0714286	0.00112888	3	FGFR2,SOX4,TGFBR2
BP	exocrine system development	0.0697674	0.00120924	3	FGFR2,NFIB,SEMA3A
BP	prostate gland development	0.0697674	0.00120924	3	FGFR2,FKBP4,GLI3
BP	cardiac ventricle morphogenesis	0.0694444	2.74737e-05	5	CPE,FGFR2,LY6E,SOX4,TGFBR2
BP	positive regulation of T cell mediated immunity	0.0677966	0.000199233	4	B2M,CD81,HLA-B,HLA-E
BP	antigen processing and presentation of peptide antigen	0.0666667	0.000212661	4	B2M,HLA-B,HLA-C,HLA-E
BP	regulation of alpha-beta T cell activation	0.0654206	9.74295e-07	7	CD81,GLI3,HLA-E,IRF1,TGFBR2,PTPN22,NFKBIZ
BP	antigen processing and presentation	0.0645161	6.46083e-06	6	B2M,HLA-B,HLA-C,HLA-E,ICAM1,PSME1
BP	antigen processing and presentation of exogenous antigen	0.0638298	0.00156643	3	B2M,HLA-E,PSME1
BP	positive regulation of alpha-beta T cell differentiation	0.06	0.00187339	3	GLI3,TGFBR2,NFKBIZ
BP	cellular response to transforming growth factor beta stimulus	0.0596026	5.88286e-08	9	ZFP36L2,FGFR2,GDF10,ID1,LTBP3,DDR2,SOX5,TGFBR2,LTBP4
BP	organ growth	0.0595238	5.78471e-05	5	FGFR2,LY6E,DDR2,TGFBR2,AKAP13
BP	response to transforming growth factor beta	0.056962	8.6889e-08	9	ZFP36L2,FGFR2,GDF10,ID1,LTBP3,DDR2,SOX5,TGFBR2,LTBP4
BP	cranial skeletal system development	0.056338	0.000406548	4	FGFR2,GLI3,PRRX1,TGFBR2
BP	cardiac chamber morphogenesis	0.0555556	2.92109e-06	7	BMP2,CPE,FGFR2,LY6E,SOX4,TGFBR2,ADAMTS1
BP	heart valve morphogenesis	0.0545455	0.00246352	3	BMP2,SOX4,TGFBR2
BP	positive regulation of osteoblast differentiation	0.0533333	0.000500971	4	BMP2,GDF10,GLI3,DDR2
BP	transforming growth factor beta receptor signaling pathway	0.0531915	9.89212e-05	5	GDF10,ID1,LTBP3,TGFBR2,LTBP4
CC	COPII-coated ER to Golgi transport vesicle	0.0531915	9.89212e-05	5	B2M,HLA-B,HLA-C,HLA-E,LMAN1
BP	bone development	0.0526316	6.97188e-09	11	BMP2,SERPINH1,FGFR2,GJA1,GLI3,LTBP3,DDR2,TGFBR2,AKAP13,FOXP1,SULF2
BP	T cell differentiation	0.0522876	8.87847e-07	8	B2M,ZFP36L2,GLI3,IRF1,SOX4,MAFB,PTPN22,FOXP1
CC	phagocytic vesicle membrane	0.0519481	0.000553601	4	B2M,HLA-B,HLA-C,HLA-E
BP	positive regulation of leukocyte mediated cytotoxicity	0.0517241	0.00286682	3	B2M,HLA-B,HLA-E
BP	bone morphogenesis	0.0515464	0.000114791	5	SERPINH1,FGFR2,GLI3,LTBP3,TGFBR2
BP	response to monosaccharide	0.0509554	1.07894e-06	8	COL6A2,ICAM1,SOD2,SOX4,TGFBR2,THBS1,TXNIP,SLC39A14
MF	transmembrane receptor protein kinase activity	0.0506329	0.000610044	4	FGFR2,DDR2,TGFBR2,LTBP4
BP	muscle organ morphogenesis	0.05	0.000639744	4	BMP2,FGFR2,LY6E,ARID5B
BP	cardiac muscle tissue morphogenesis	0.05	0.00315694	3	BMP2,FGFR2,LY6E
BP	response to glucose	0.0482759	7.39512e-06	7	COL6A2,ICAM1,SOX4,TGFBR2,THBS1,TXNIP,SLC39A14
BP	regulation of leukocyte mediated cytotoxicity	0.0470588	0.000803783	4	B2M,HLA-B,HLA-E,ICAM1
BP	response to hexose	0.0469799	8.83871e-06	7	COL6A2,ICAM1,SOX4,TGFBR2,THBS1,TXNIP,SLC39A14
BP	positive regulation of cell killing	0.0461538	0.00395903	3	B2M,HLA-B,HLA-E
BP	heart valve development	0.0461538	0.00395903	3	BMP2,SOX4,TGFBR2
BP	regulation of T cell mediated immunity	0.0454545	0.000915331	4	B2M,CD81,HLA-B,HLA-E
BP	positive regulation of adaptive immune response based on somatic recombination of immune receptors built from immunoglobulin superfamily domains	0.0446429	0.000225403	5	B2M,CD81,HLA-B,HLA-E,NFKBIZ
BP	regulation of CD4-positive, alpha-beta T cell activation	0.0441176	0.00449447	3	CD81,TGFBR2,NFKBIZ
BP	positive regulation of cytokine production involved in immune response	0.0441176	0.00449447	3	B2M,CD81,HLA-E
BP	neural precursor cell proliferation	0.0441176	0.00449447	3	FGFR2,GLI3,SOX5
BP	regulation of alpha-beta T cell differentiation	0.0434783	0.0046822	3	GLI3,TGFBR2,NFKBIZ
BP	positive regulation of adaptive immune response	0.042735	0.000276094	5	B2M,CD81,HLA-B,HLA-E,NFKBIZ
BP	embryonic skeletal system morphogenesis	0.0425532	0.00117037	4	FGFR2,GLI3,PRRX1,TGFBR2
MF	cytokine binding	0.0422535	7.13372e-05	6	A2M,LTBP3,NBL1,TGFBR2,THBS1,LTBP4
BP	cardiac septum morphogenesis	0.0422535	0.00507173	3	FGFR2,SOX4,TGFBR2
BP	cardiac chamber development	0.0419162	1.85477e-05	7	BMP2,CPE,FGFR2,LY6E,SOX4,TGFBR2,ADAMTS1
CC	recycling endosome membrane	0.0416667	0.00126542	4	B2M,HLA-B,HLA-C,HLA-E
BP	cellular response to carbohydrate stimulus	0.0416667	0.00126542	4	ICAM1,SOX4,SLC39A14,COLEC12
BP	T cell activation	0.0415094	7.9747e-08	11	B2M,ZFP36L2,GJA1,GLI3,HLA-E,ICAM1,IRF1,SOX4,MAFB,PTPN22,FOXP1
BP	muscle tissue morphogenesis	0.0410959	0.00548023	3	BMP2,FGFR2,LY6E
BP	ventricular septum development	0.0410959	0.00548023	3	FGFR2,SOX4,TGFBR2
BP	smoothened signaling pathway	0.0405405	0.00569168	3	GLI3,TGFBR2,CDON
BP	regulation of cell killing	0.04	0.00147147	4	B2M,HLA-B,HLA-E,ICAM1
BP	negative regulation of innate immune response	0.04	0.00590796	3	A2M,HLA-B,HLA-E
BP	cardiac ventricle development	0.0396825	0.000388608	5	CPE,FGFR2,LY6E,SOX4,TGFBR2
BP	embryonic skeletal system development	0.0393701	0.000402966	5	FGFR2,GLI3,PRRX1,TGFBR2,SULF2
BP	branching morphogenesis of an epithelial tube	0.037594	0.000497704	5	BMP2,FGFR2,GLI3,TGFBR2,SEMA3E
BP	columnar/cuboidal epithelial cell differentiation	0.0375	0.00706285	3	BMP2,FGFR2,SOX4
BP	odontogenesis of dentin-containing tooth	0.0375	0.00706285	3	BMP2,GLI3,HTRA1
BP	morphogenesis of a branching epithelium	0.037037	0.000147214	6	BMP2,FGFR2,GLI3,TGFBR2,SEMA3E,SEMA3A
BP	cellular response to glucose stimulus	0.037037	0.00730871	3	ICAM1,SOX4,SLC39A14
BP	ureteric bud development	0.0365854	0.00755959	3	BMP2,FGFR2,GLI3
BP	mesonephric epithelium development	0.0361446	0.00781551	3	BMP2,FGFR2,GLI3
BP	mesonephric tubule development	0.0361446	0.00781551	3	BMP2,FGFR2,GLI3
BP	cellular response to hexose stimulus	0.0361446	0.00781551	3	ICAM1,SOX4,SLC39A14
BP	Notch signaling pathway	0.036036	0.00215678	4	BMP2,TGFBR2,TIMP4,MAML2
BP	kidney morphogenesis	0.0357143	0.0080765	3	BMP2,GLI3,SOX4
BP	positive regulation of T cell differentiation	0.0353982	0.00230146	4	GLI3,SOX4,TGFBR2,NFKBIZ
BP	negative regulation of response to biotic stimulus	0.0353982	0.00230146	4	A2M,HLA-B,HLA-E,HTRA1
BP	cellular response to monosaccharide stimulus	0.0352941	0.00834258	3	ICAM1,SOX4,SLC39A14
BP	appendage morphogenesis	0.0352113	0.000670048	5	FGFR2,GJA1,GLI3,PRRX1,SOX4
BP	limb morphogenesis	0.0352113	0.000670048	5	FGFR2,GJA1,GLI3,PRRX1,SOX4
BP	morphogenesis of a branching structure	0.0350877	0.000197458	6	BMP2,FGFR2,GLI3,TGFBR2,SEMA3E,SEMA3A
BP	positive regulation of Wnt signaling pathway	0.0347222	0.000713744	5	BMP2,FGFR2,SOX4,SULF2,PLEKHA4
BP	mesonephros development	0.0344828	0.00889007	3	BMP2,FGFR2,GLI3
BP	positive regulation of lymphocyte mediated immunity	0.034188	0.00261063	4	B2M,CD81,HLA-B,HLA-E
BP	positive regulation of production of molecular mediator of immune response	0.0333333	0.00286041	4	B2M,CD81,HLA-E,PTPN22
BP	endocrine system development	0.0322581	0.00321824	4	BMP2,LY6E,SOX4,ARID5B
BP	heart morphogenesis	0.032	3.26664e-05	8	BMP2,CPE,FGFR2,GJA1,LY6E,SOX4,TGFBR2,ADAMTS1
BP	positive regulation of lymphocyte differentiation	0.031746	0.0034081	4	GLI3,SOX4,TGFBR2,NFKBIZ
BP	inner ear development	0.0315789	0.000347669	6	BMP2,FGFR2,GLI3,MAF,PRRX1,MAFB
BP	regulation of adaptive immune response	0.03125	0.000367597	6	B2M,CD81,HLA-B,HLA-E,IRF1,NFKBIZ
CC	endocytic vesicle membrane	0.0309278	0.000388408	6	B2M,HLA-B,HLA-C,HLA-E,UBB,COLEC12
CC	integral component of endoplasmic reticulum membrane	0.0304878	0.00127661	5	B2M,HLA-B,HLA-C,HLA-E,RETREG1
BP	regulation of T cell differentiation	0.0290698	0.00157507	5	GLI3,IRF1,SOX4,TGFBR2,NFKBIZ
CC	intrinsic component of endoplasmic reticulum membrane	0.0290698	0.00157507	5	B2M,HLA-B,HLA-C,HLA-E,RETREG1
BP	positive regulation of leukocyte mediated immunity	0.0289855	0.00470922	4	B2M,CD81,HLA-B,HLA-E
CC	phagocytic vesicle	0.0289855	0.00470922	4	B2M,HLA-B,HLA-C,HLA-E
BP	positive regulation of epithelial cell migration	0.0287356	0.00165707	5	NFE2L2,TGFBR2,THBS1,MAPRE2,FOXP1
BP	cardiac muscle tissue development	0.0287356	0.00165707	5	BMP2,FGFR2,GJA1,LY6E,AKAP13
BP	regulation of adaptive immune response based on somatic recombination of immune receptors built from immunoglobulin superfamily domains	0.0282486	0.00178589	5	B2M,CD81,HLA-B,HLA-E,NFKBIZ
BP	appendage development	0.0282486	0.00178589	5	FGFR2,GJA1,GLI3,PRRX1,SOX4
BP	limb development	0.0282486	0.00178589	5	FGFR2,GJA1,GLI3,PRRX1,SOX4
BP	striated muscle tissue development	0.027933	0.00187576	5	BMP2,FGFR2,GJA1,LY6E,AKAP13
BP	kidney development	0.0278746	8.60193e-05	8	BMP2,FGFR2,GLI3,ID3,SOX4,ADAMTS1,SULF2,ARID5B
BP	ear development	0.0276498	0.000700316	6	BMP2,FGFR2,GLI3,MAF,PRRX1,MAFB
CC	transport vesicle membrane	0.0273973	0.000734585	6	B2M,CPE,HLA-B,HLA-C,HLA-E,LMAN1
CC	early endosome membrane	0.0273224	0.00206537	5	B2M,HLA-B,HLA-C,HLA-E,SLC39A14
BP	renal system development	0.027027	0.000106483	8	BMP2,FGFR2,GLI3,ID3,SOX4,ADAMTS1,SULF2,ARID5B
BP	urogenital system development	0.0269461	4.02156e-05	9	BMP2,FGFR2,FKBP4,GLI3,ID3,SOX4,ADAMTS1,SULF2,ARID5B
BP	epithelial tube morphogenesis	0.0260586	0.000136811	8	BMP2,FGFR2,GJA1,GLI3,BRD2,SOX4,TGFBR2,SEMA3E
CC	coated vesicle membrane	0.0253807	0.00284005	5	B2M,HLA-B,HLA-C,HLA-E,LMAN1
BP	stem cell differentiation	0.0253165	0.00755424	4	A2M,FGFR2,SEMA3E,SEMA3A
BP	positive regulation of immune effector process	0.0240964	0.00142139	6	B2M,CD81,HLA-B,HLA-E,PTPN22,NFKBIZ
BP	regulation of production of molecular mediator of immune response	0.0239521	0.00913753	4	B2M,CD81,HLA-E,PTPN22
BP	muscle organ development	0.0238908	0.000603828	7	BMP2,RCAN1,FGFR2,ID3,LY6E,SVIL,ARID5B
BP	mesenchymal cell differentiation	0.0238095	0.00932576	4	BMP2,FGFR2,SEMA3E,SEMA3A
BP	muscle tissue development	0.0226537	0.000824702	7	BMP2,RCAN1,FGFR2,GJA1,LY6E,SVIL,AKAP13
BP	regulation of immune effector process	0.0224719	0.00037127	8	A2M,B2M,CD81,HLA-B,HLA-E,ICAM1,PTPN22,NFKBIZ
BP	mesenchyme development	0.021645	0.00556566	5	BMP2,FGFR2,TGFBR2,SEMA3E,SEMA3A
BP	regulation of leukocyte mediated immunity	0.0211864	0.00608248	5	B2M,CD81,HLA-B,HLA-E,ICAM1
BP	cellular response to peptide hormone stimulus	0.0210084	0.00629837	5	NFE2L2,DDR2,PDK4,SLC39A14,ERRFI1
BP	regulation of epithelial cell migration	0.0206897	0.00304413	6	NFE2L2,TGFBR2,THBS1,SEMA3A,MAPRE2,FOXP1
BP	embryonic organ morphogenesis	0.0205479	0.00314855	6	FGFR2,GJA1,GLI3,PRRX1,TGFBR2,MAFB
BP	embryonic organ development	0.0179775	0.00156773	8	A2M,FGFR2,GJA1,GLI3,ID3,PRRX1,TGFBR2,MAFB
BP	regionalization	0.0179104	0.00610409	6	BMP2,FGFR2,GLI3,NBL1,MAFB,SEMA3A
BP	pattern specification process	0.0178971	0.00161237	8	BMP2,FGFR2,GJA1,GLI3,NBL1,TGFBR2,MAFB,SEMA3A
CC	endocytic vesicle	0.0175439	0.00672968	6	B2M,HLA-B,HLA-C,HLA-E,UBB,COLEC12
BP	transmembrane receptor protein tyrosine kinase signaling pathway	0.017284	0.00379366	7	FGFR2,DDR2,PDK4,TXNIP,SLC39A14,SULF2,ARID5B
BP	chordate embryonic development	0.0158228	0.00109925	10	BMP2,FGFR2,GJA1,GLI3,LY6E,PRRX1,BRD2,SOX4,TGFBR2,SULF2
BP	embryo development ending in birth or egg hatching	0.0153139	0.00140175	10	BMP2,FGFR2,GJA1,GLI3,LY6E,PRRX1,BRD2,SOX4,TGFBR2,SULF2
MF	protein kinase activity	0.0141593	0.00661374	8	FGFR2,DDR2,PDK4,BRD2,TGFBR2,LTBP4,SQSTM1,AKAP13
MF	phosphotransferase activity, alcohol group as acceptor	0.0133531	0.00588955	9	FGFR2,DDR2,PDK4,BRD2,TGFBR2,LTBP4,SQSTM1,AKAP13,PGM2L1
BP	protein phosphorylation	0.0127841	0.00773523	9	BMP2,ERG,FGFR2,DDR2,PDK4,BRD2,TGFBR2,SQSTM1,AKAP13
MF	kinase activity	0.0123288	0.00966713	9	FGFR2,DDR2,PDK4,BRD2,TGFBR2,LTBP4,SQSTM1,AKAP13,PGM2L1

## Sheet: ProC
Category	Description	enrichment	pvalue	count	Symbols
BP	cellular response to decreased oxygen levels	0.1	1.77543e-10	14	ATF4,BNIP3,BNIP3L,EGR1,P4HB,PGK1,VEGFA,STC2,NDRG1,FAM162A,RGCC,HILPDA,ERO1A,ADM
BP	response to decreased oxygen levels	0.0482759	1.61862e-07	14	ADM,ATF4,BNIP3,BNIP3L,EGR1,P4HB,PGK1,VEGFA,STC2,NDRG1,FAM162A,RGCC,HILPDA,ERO1A
BP	response to hypoxia	0.0469314	6.20512e-07	13	ADM,BNIP3,BNIP3L,EGR1,P4HB,PGK1,VEGFA,STC2,NDRG1,FAM162A,RGCC,HILPDA,ERO1A
BP	response to oxygen levels	0.0443038	4.57307e-07	14	ADM,ATF4,BNIP3,BNIP3L,EGR1,P4HB,PGK1,VEGFA,STC2,NDRG1,FAM162A,RGCC,HILPDA,ERO1A
BP	positive regulation of apoptotic process	0.0340265	5.208e-07	18	ADM,ANXA1,RHOB,ATF3,ATF4,BNIP3,BNIP3L,GADD45A,DDIT3,CCN1,JUN,GADD45B,TIMP3,UBE2M,SAP18,FAM162A,NUPR1,RGCC
BP	positive regulation of programmed cell death	0.0331492	7.57862e-07	18	ADM,ANXA1,RHOB,ATF3,ATF4,BNIP3,BNIP3L,GADD45A,DDIT3,CCN1,JUN,GADD45B,TIMP3,UBE2M,SAP18,FAM162A,NUPR1,RGCC
BP	positive regulation of cell death	0.0330579	1.89006e-07	20	ADM,ANXA1,RHOB,ATF3,ATF4,BNIP3,BNIP3L,GADD45A,DDIT3,EGR1,FOS,CCN1,JUN,GADD45B,TIMP3,UBE2M,SAP18,FAM162A,NUPR1,RGCC
BP	ADP metabolic process	0.75	2.00192e-10	36	AK2,ENO1,ENO2,GAPDH,GPI,LDHA,PGAM1,PGK1,TPI1,VDAC1,ATF3,ATF4,PER2,SERP1,GSTO1,ATP5MC2,COX7A2L,CYCS,GBE1,GOT1,PGM3,SLC3A2,AMD1,CDA,GARS1,GLRX,SHMT2,UPP1,ADSS1,P4HA2,DHRS3,PHGDH,MIF,PRKAB2,XBP1,SESN2
BP	regulation of transcription from RNA polymerase II promoter in response to stress	0.553191	1.63831e-10	26	ATF3,ATF4,CEBPB,DDIT3,EGR1,JUN,VEGFA,KLF2,SESN2,XBP1,CREB3,BNIP3,CDA,GADD45A,FOS,PRKAB2,UPP1,WDR45B,MAP1LC3B,ADM,STC2,H2AZ1,KRT10,P4HB,TPM1,GSTO1
BP	cellular response to hypoxia	0.0909091	1.15478e-09	12	BNIP3,BNIP3L,EGR1,P4HB,PGK1,VEGFA,STC2,NDRG1,FAM162A,RGCC,HILPDA,ERO1A
BP	cellular response to oxygen levels	0.083871	6.32668e-10	13	ATF4,BNIP3,BNIP3L,EGR1,P4HB,PGK1,VEGFA,STC2,NDRG1,FAM162A,RGCC,HILPDA,ERO1A
BP	response to endoplasmic reticulum stress	0.187215	1.94884e-16	41	ATF3,ATF4,CANX,CEBPB,DDIT3,JUN,P4HB,XBP1,STC2,HERPUD1,CREB3,SEC61B,PPP1R15A,SDF2L1,SERP1,NRBF2,ERO1A,UFM1,SELENOS,SELENOK,SESN2,MANF,NUPR1,BFAR,CEBPG,GADD45A,ENO1,IGFBP6,MIF,GADD45B,NPM1,VDAC1,VEGFA,ARHGEF2,ENY2,SF3B5,VDAC2,TIMP3,UBE2B,RIOK3,ERRFI1
CC	RNA polymerase II transcription regulator complex	0.123967	2.04673e-09	30	ATF3,ATF4,CEBPB,CEBPG,DDIT3,FOS,JUN,JUND,MXI1,TCEA1,XBP1,CREB3,MAFF,ENY2,MED10,CSNK2B,ENO1,FOSB,NPM1,PTMA,TMF1,PER2,BUD31,SAP18,WWP2,LRIF1,ATOH8,HAX1,TAF1D,EGR1
BP	carbohydrate metabolic process	0.0374449	2.89922e-07	17	ATF3,ATF4,ENO1,ENO2,GAPDH,GBE1,GOT1,GPI,LDHA,PGAM1,PGK1,PGM3,SLC3A2,TPI1,PER2,GSTO1,SERP1
BP	nucleobase-containing small molecule metabolic process	0.0335821	6.29244e-07	18	AK2,AMD1,ATP5MC2,CDA,ENO1,ENO2,GAPDH,GARS1,GLRX,GPI,LDHA,PGAM1,PGK1,PGM3,SHMT2,TPI1,UPP1,ADSS1
BP	response to extracellular stimulus	0.0271399	0.000199178	13	ADM,ATF3,ATF4,BNIP3,DDIT3,FOS,PRKAB2,UPP1,XBP1,STC2,WDR45B,MAP1LC3B,SESN2
BP	response to nutrient levels	0.0269058	0.000376864	12	ADM,ATF3,ATF4,BNIP3,DDIT3,PRKAB2,UPP1,XBP1,STC2,WDR45B,MAP1LC3B,SESN2
BP	positive regulation of transcription from RNA polymerase II promoter in response to stress	0.291667	7.52135e-10	7	ATF3,ATF4,CEBPB,DDIT3,VEGFA,KLF2,SESN2
BP	glycolytic process	0.205128	9.72349e-10	8	ENO1,ENO2,GAPDH,GPI,LDHA,PGAM1,PGK1,TPI1
BP	ATP generation from ADP	0.2	1.20679e-09	8	ENO1,ENO2,GAPDH,GPI,LDHA,PGAM1,PGK1,TPI1
BP	regulation of DNA-templated transcription in response to stress	0.169811	5.10293e-10	9	ATF3,ATF4,CEBPB,DDIT3,EGR1,JUN,VEGFA,KLF2,SESN2
BP	pyruvate metabolic process	0.15	1.61864e-09	9	ENO1,ENO2,GAPDH,GPI,LDHA,PGAM1,PGK1,TPI1,VDAC1
BP	purine nucleoside diphosphate metabolic process	0.147541	1.88518e-09	9	AK2,ENO1,ENO2,GAPDH,GPI,LDHA,PGAM1,PGK1,TPI1
BP	purine ribonucleoside diphosphate metabolic process	0.147541	1.88518e-09	9	AK2,ENO1,ENO2,GAPDH,GPI,LDHA,PGAM1,PGK1,TPI1
BP	nucleoside diphosphate phosphorylation	0.140351	2.29687e-08	8	ENO1,ENO2,GAPDH,GPI,LDHA,PGAM1,PGK1,TPI1
BP	nucleotide phosphorylation	0.135593	3.03867e-08	8	ENO1,ENO2,GAPDH,GPI,LDHA,PGAM1,PGK1,TPI1
BP	ribonucleoside diphosphate metabolic process	0.126761	7.53405e-09	9	AK2,ENO1,ENO2,GAPDH,GPI,LDHA,PGAM1,PGK1,TPI1
BP	nucleoside diphosphate metabolic process	0.101124	5.64994e-08	9	AK2,ENO1,ENO2,GAPDH,GPI,LDHA,PGAM1,PGK1,TPI1
BP	glucose metabolic process	0.10101	1.03196e-08	10	ATF3,ATF4,ENO1,ENO2,GAPDH,GPI,PGK1,TPI1,PER2,SERP1
BP	carbohydrate catabolic process	0.0792079	2.05377e-06	8	ENO1,ENO2,GAPDH,GPI,LDHA,PGAM1,PGK1,TPI1
BP	hexose metabolic process	0.070922	3.01929e-07	10	ATF3,ATF4,ENO1,ENO2,GAPDH,GPI,PGK1,TPI1,PER2,SERP1
BP	monosaccharide metabolic process	0.068323	1.12205e-07	11	ATF3,ATF4,ENO1,ENO2,GAPDH,GPI,PGK1,TPI1,PER2,GSTO1,SERP1
BP	ATP metabolic process	0.0576923	1.88468e-07	12	AK2,ATP5MC2,ENO1,ENO2,GAPDH,GPI,LDHA,PGAM1,PGK1,TPI1,COX7A2L,CYCS
BP	response to starvation	0.0452261	4.53824e-05	9	ADM,ATF3,ATF4,DDIT3,UPP1,XBP1,WDR45B,MAP1LC3B,SESN2
BP	generation of precursor metabolites and energy	0.0380711	1.19701e-06	15	ENO1,ENO2,GAPDH,GBE1,GPI,LDHA,PGAM1,PGK1,TPI1,PER2,P4HA2,COX7A2L,DHRS3,PHGDH,CYCS
BP	regulation of apoptotic signaling pathway	0.0351351	1.46009e-05	13	ATF3,DDIT3,ENO1,MIF,P4HB,TIMP3,VDAC2,XBP1,ARHGEF2,HERPUD1,CREB3,NUPR1,SELENOS
BP	ribonucleotide metabolic process	0.0349462	1.54524e-05	13	AK2,ATP5MC2,CDA,ENO1,ENO2,GAPDH,GPI,LDHA,PGAM1,PGK1,TPI1,UPP1,ADSS1
CC	transcription regulator complex	0.0343434	9.5747e-07	17	ATF3,ATF4,CEBPB,CEBPG,DDIT3,FOS,JUN,JUND,MXI1,TCEA1,XBP1,HAX1,CREB3,MAFF,ENY2,TAF1D,MED10
BP	ribose phosphate metabolic process	0.0340314	2.03981e-05	13	AK2,ATP5MC2,CDA,ENO1,ENO2,GAPDH,GPI,LDHA,PGAM1,PGK1,TPI1,UPP1,ADSS1
MF	transcription factor binding	0.0336134	1.44946e-07	20	ATF4,CEBPB,CEBPG,CSNK2B,DDIT3,ENO1,FOS,FOSB,JUN,JUND,NPM1,PTMA,TMF1,PER2,BUD31,SAP18,CREB3,WWP2,LRIF1,ATOH8
BP	purine-containing compound metabolic process	0.0335917	2.33548e-05	13	AK2,AMD1,ATP5MC2,ENO1,ENO2,GAPDH,GPI,LDHA,PGAM1,PGK1,SHMT2,TPI1,ADSS1
BP	regulation of cellular response to stress	0.0318119	4.41246e-08	23	ATF4,CEBPG,GADD45A,DDIT3,ENO1,IGFBP6,MIF,GADD45B,NPM1,P4HB,VDAC1,VEGFA,XBP1,MANF,ARHGEF2,HERPUD1,CREB3,PPP1R15A,NUPR1,BFAR,SELENOS,ENY2,SF3B5
BP	purine ribonucleotide metabolic process	0.0311615	0.000190856	11	AK2,ATP5MC2,ENO1,ENO2,GAPDH,GPI,LDHA,PGAM1,PGK1,TPI1,ADSS1
BP	monocarboxylic acid metabolic process	0.0304878	1.72765e-05	15	ENO1,ENO2,GAPDH,GPI,LDHA,MIF,PGAM1,PGK1,PRKAB2,TPI1,VDAC1,XBP1,PER2,PHGDH,SESN2
BP	nucleotide metabolic process	0.0304348	3.36299e-05	14	AK2,ATP5MC2,CDA,ENO1,ENO2,GAPDH,GARS1,GPI,LDHA,PGAM1,PGK1,TPI1,UPP1,ADSS1
BP	purine nucleotide metabolic process	0.0300546	0.000260172	11	AK2,ATP5MC2,ENO1,ENO2,GAPDH,GPI,LDHA,PGAM1,PGK1,TPI1,ADSS1
BP	nucleoside phosphate metabolic process	0.0299145	4.0525e-05	14	AK2,ATP5MC2,CDA,ENO1,ENO2,GAPDH,GARS1,GPI,LDHA,PGAM1,PGK1,TPI1,UPP1,ADSS1
BP	negative regulation of intracellular signal transduction	0.0273224	6.03287e-05	15	ATF3,DDIT3,ENO1,MIF,TIMP3,UBE2B,VDAC2,XBP1,RIOK3,ARHGEF2,HERPUD1,CREB3,ERRFI1,SELENOS,SESN2
MF	DNA-binding transcription activator activity, RNA polymerase II-specific	0.025974	0.000515154	12	ATF3,ATF4,CEBPB,CEBPG,DDIT3,EGR1,FOS,FOSB,JUN,JUND,CREB3,MAFF
MF	DNA-binding transcription activator activity	0.0257511	0.000555727	12	ATF3,ATF4,CEBPB,CEBPG,DDIT3,EGR1,FOS,FOSB,JUN,JUND,CREB3,MAFF
BP	intrinsic apoptotic signaling pathway in response to endoplasmic reticulum stress	0.575758	2.78434e-07	19	ATF4,CEBPB,DDIT3,PPP1R15A,ERO1A,SELENOK,BNIP3,NUPR1,CYCS,BNIP3L,VDAC2,EGR1,ENO2,FOS,GBE1,GPI,JUN,UBE2M,RHEB
BP	positive regulation of transcription from RNA polymerase II promoter in response to endoplasmic reticulum stress	0.363636	1.44581e-06	4	ATF3,ATF4,CEBPB,DDIT3
CC	endoplasmic reticulum protein-containing complex	0.246032	6.73069e-10	31	TMEM258,CAMLG,P4HA1,P4HB,PPIB,SRPRA,SPCS2,SEC61B,ARL6IP1,SEC61G,SDF2L1,SELENOS,SRP54,SRP72,HERPUD1,KDELR1,KDELR2,PPP1R15A,SSR2,NACA,ARF4,RHOB,NPM1,RAB1A,ARHGEF2,TOMM20,COPZ1,NXT1,DDIT3,RPF2,CANX
BP	gluconeogenesis	0.225806	5.43908e-09	7	ATF3,ATF4,ENO2,GPI,PGK1,TPI1,PER2
BP	hexose biosynthetic process	0.205882	1.08944e-08	7	ATF3,ATF4,ENO2,GPI,PGK1,TPI1,PER2
BP	endoplasmic reticulum unfolded protein response	0.185185	2.19544e-11	10	ATF3,ATF4,DDIT3,XBP1,STC2,HERPUD1,CREB3,SERP1,ERO1A,SELENOS
BP	monosaccharide biosynthetic process	0.184211	2.48469e-08	7	ATF3,ATF4,ENO2,GPI,PGK1,TPI1,PER2
BP	regulation of translational initiation	0.160494	3.7683e-07	13	ATF4,EIF4B,EIF4EBP1,NPM1,EIF1,EIF1B,KHDRBS1,PPP1R15A,SRP54,SRP72,SRPRA,SEC61B,SEC61G
MF	disulfide oxidoreductase activity	0.139535	1.43006e-06	6	GLRX,P4HB,PGK1,GSTO1,ERO1A,ERO1B
MF	oxidoreductase activity, acting on a sulfur group of donors	0.137931	5.14193e-07	8	GLRX,P4HB,PGK1,GSTO1,ERO1A,ERO1B,SESN2,CANX
MF	protein-disulfide reductase activity	0.131579	1.50021e-05	5	GLRX,P4HB,PGK1,ERO1A,ERO1B
BP	cellular response to unfolded protein	0.126582	1.10286e-09	10	ATF3,ATF4,DDIT3,XBP1,STC2,HERPUD1,CREB3,SERP1,ERO1A,SELENOS
BP	cellular response to topologically incorrect protein	0.112245	5.96897e-10	11	ATF3,ATF4,DDIT3,XBP1,STC2,HERPUD1,CREB3,SDF2L1,SERP1,ERO1A,SELENOS
BP	response to unfolded protein	0.0894309	6.84599e-09	11	ATF3,ATF4,DDIT3,XBP1,MANF,STC2,HERPUD1,CREB3,SERP1,ERO1A,SELENOS
BP	response to topologically incorrect protein	0.0833333	3.14153e-09	12	ATF3,ATF4,DDIT3,XBP1,MANF,STC2,HERPUD1,CREB3,SDF2L1,SERP1,ERO1A,SELENOS
BP	carbohydrate biosynthetic process	0.0769231	6.00439e-07	9	ATF3,ATF4,ENO2,GBE1,GOT1,GPI,PGK1,TPI1,PER2
BP	cellular response to chemical stress	0.0674157	5.85648e-08	18	ANXA1,RHOB,ATF4,BNIP3,DDIT3,FOS,JUN,TPM1,ARHGEF2,KLF2,OSER1,ERRFI1,SELENOS,SESN2,STC2,PRDX6,ERO1A,SELENOK
BP	regulation of intrinsic apoptotic signaling pathway	0.0643275	2.06746e-07	11	DDIT3,ENO1,MIF,P4HB,VDAC2,XBP1,ARHGEF2,HERPUD1,CREB3,NUPR1,SELENOS
BP	intrinsic apoptotic signaling pathway	0.0604027	4.50684e-06	9	ATF4,BNIP3,CEBPB,DDIT3,PPP1R15A,NUPR1,ERO1A,CYCS,SELENOK
MF	ribonucleoprotein complex binding	0.06	4.7603e-06	9	EIF4B,NPM1,SRP54,SRP72,SRPRA,EIF1,EIF1B,SEC61B,SEC61G
BP	cellular protein catabolic process	0.0411585	6.72754e-07	27	BNIP3,BNIP3L,CANX,DDIT3,UBC,UBE2B,UBE2D3,XBP1,RNF7,HERPUD1,SEC61B,WWP2,SDF2L1,BFAR,UBE2R2,SELENOS,RNF114,PCNP,CHMP1B,RNF187,RNF181,UBE2M,COPS2,UFM1,CCNB1IP1,MED10,FBXO32
BP	apoptotic signaling pathway	0.0407407	1.73411e-05	11	ATF4,BNIP3,BNIP3L,CEBPB,DDIT3,VDAC2,PPP1R15A,NUPR1,ERO1A,CYCS,SELENOK
BP	cellular response to external stimulus	0.038961	1.12595e-05	12	ATF3,ATF4,BNIP3,CDA,GADD45A,FOS,PRKAB2,UPP1,XBP1,WDR45B,MAP1LC3B,SESN2
BP	positive regulation of cytokine production	0.035343	6.46129e-07	17	ANXA1,ATF4,CEBPB,CEBPG,DDIT3,EGR1,GAPDH,MIF,RAB1A,TMF1,XBP1,RIOK3,ARHGEF2,DDX21,RGCC,HILPDA,SELENOK
MF	RNA polymerase II-specific DNA-binding transcription factor binding	0.0344828	3.7391e-05	12	ATF4,CEBPB,CSNK2B,DDIT3,FOS,JUN,JUND,NPM1,TMF1,BUD31,WWP2,LRIF1
MF	DNA-binding transcription factor binding	0.0319149	1.01125e-05	15	ATF4,CEBPB,CEBPG,CSNK2B,DDIT3,FOS,JUN,JUND,NPM1,PTMA,TMF1,BUD31,WWP2,LRIF1,ATOH8
BP	nucleobase-containing compound biosynthetic process	0.0304956	4.88277e-08	24	AK2,AMD1,ATF4,ATP5MC2,CDA,FOS,FOSB,GARS1,JUND,LOX,MLF1,PGM3,PTMA,SARS1,TCEA1,UPP1,XBP1,DDX21,COPS2,POLR1D,ENY2,MED10,NIFK,ADSS1
BP	establishment of protein localization to organelle	0.0304878	0.000440811	10	DDIT3,SRP54,SRP72,SRPRA,HERPUD1,SPCS2,TOMM20,SEC61B,SEC61G,NXT1
MF	protein heterodimerization activity	0.0301205	0.000484395	10	ATF3,ATF4,CEBPB,GADD45A,DDIT3,H2AZ1,KRT10,P4HB,TPM1,XBP1
BP	protein catabolic process	0.0281294	2.30087e-06	20	BNIP3,BNIP3L,CANX,DDIT3,UBC,UBE2B,UBE2D3,XBP1,RNF7,HERPUD1,SEC61B,WWP2,SDF2L1,BFAR,UBE2R2,SELENOS,RNF114,PCNP,CHMP1B,RNF187
BP	protein localization to organelle	0.0233918	0.000206566	16	ARF4,CAMLG,DDIT3,SRP54,SRP72,SRPRA,HERPUD1,SPCS2,TOMM20,KDELR1,SEC61B,KDELR2,SEC61G,PPP1R15A,NXT1,RPF2
CC	translocon complex	0.5	1.10082e-05	3	SEC61B,ARL6IP1,SEC61G
BP	positive regulation of transcription from RNA polymerase II promoter involved in cellular response to chemical stimulus	0.25	3.6015e-08	6	ATF4,JUN,VEGFA,XBP1,CREB3,SESN2
MF	ribosomal small subunit binding	0.235294	1.00271e-05	4	EIF4B,NPM1,EIF1,EIF1B
BP	integrated stress response signaling	0.233333	4.24071e-09	7	ATF4,CEBPB,CEBPG,DDIT3,FOS,JUN,CREB3
CC	rough endoplasmic reticulum membrane	0.16	5.05897e-05	4	SRPRA,SEC61B,ARL6IP1,SEC61G
BP	regulation of endoplasmic reticulum stress-induced intrinsic apoptotic signaling pathway	0.15625	6.26755e-06	5	DDIT3,XBP1,HERPUD1,CREB3,SELENOS
BP	protein targeting to ER	0.152174	9.96036e-08	7	SRP54,SRP72,SRPRA,HERPUD1,SPCS2,SEC61B,SEC61G
BP	cellular response to arsenic-containing substance	0.142857	0.000667733	3	ATF3,ATF4,GSTO1
BP	establishment of protein localization to endoplasmic reticulum	0.14	1.80711e-07	7	SRP54,SRP72,SRPRA,HERPUD1,SPCS2,SEC61B,SEC61G
BP	protein localization to endoplasmic reticulum	0.131579	7.46744e-10	10	SRP54,SRP72,SRPRA,HERPUD1,SPCS2,KDELR1,SEC61B,KDELR2,SEC61G,PPP1R15A
BP	ER-nucleus signaling pathway	0.121212	0.000155356	4	ATF4,DDIT3,XBP1,SELENOS
BP	regulation of response to endoplasmic reticulum stress	0.109756	2.73923e-08	9	DDIT3,XBP1,MANF,HERPUD1,CREB3,PPP1R15A,NUPR1,BFAR,SELENOS
BP	response to arsenic-containing substance	0.0909091	0.00254595	3	ATF3,ATF4,GSTO1
BP	positive regulation of response to endoplasmic reticulum stress	0.0857143	0.0030172	3	DDIT3,XBP1,HERPUD1
BP	protein targeting to membrane	0.0792079	2.05377e-06	8	NACA,SRP54,SRP72,SRPRA,SSR2,SEC61B,ARL6IP1,SEC61G
BP	negative regulation of intrinsic apoptotic signaling pathway	0.0784314	2.21278e-06	8	ENO1,MIF,VDAC2,XBP1,ARHGEF2,HERPUD1,CREB3,SELENOS
BP	positive regulation of neuron apoptotic process	0.0769231	0.000908833	4	ATF4,DDIT3,UBE2M,NUPR1
BP	intracellular protein transmembrane transport	0.0754717	0.000976695	4	SRP54,TOMM20,SEC61B,SEC61G
BP	cellular response to hydrogen peroxide	0.0735294	0.000254606	5	ANXA1,RHOB,BNIP3,KLF2,OSER1
BP	positive regulation of neuron death	0.0681818	9.31882e-05	6	ATF4,DDIT3,EGR1,FOS,UBE2M,NUPR1
BP	cellular response to reactive oxygen species	0.0677966	6.58843e-06	8	ANXA1,RHOB,BNIP3,FOS,JUN,TPM1,KLF2,OSER1
BP	cellular response to amino acid starvation	0.0638298	0.00695054	3	ATF3,ATF4,SESN2
BP	negative regulation of cold-induced thermogenesis	0.0638298	0.00695054	3	ATF4,DDIT3,RHEB
CC	rough endoplasmic reticulum	0.0625	0.000541791	5	CANX,SRPRA,SEC61B,ARL6IP1,SEC61G
BP	protein transmembrane transport	0.0625	0.00197414	4	SRP54,TOMM20,SEC61B,SEC61G
BP	response to amino acid starvation	0.0612245	0.00780252	3	ATF3,ATF4,SESN2
BP	cellular macromolecule biosynthetic process	0.0520694	1.34227e-06	39	TMEM258,DARS1,EIF4B,GARS1,GBE1,PGM3,SARS1,TARS1,YARS1,EIF3I,PER2,EIF2S2,EIF1,EIF1B,EIF3M,SERP1,RSL24D1,ZC3H15,WDR45B,SELENOK,GALNT15,GSTO1,SPCS2,ERO1A,YIPF5,ATF4,SHMT2,MTHFD2,GOT1,ODC1,SEPHS2,PHGDH,ISG20,DDX3Y,RNMT,DDX18,DDX21,POLR1D,ADSS1
BP	cellular response to oxidative stress	0.0502283	2.38798e-06	11	ANXA1,RHOB,ATF4,BNIP3,FOS,JUN,TPM1,KLF2,OSER1,SELENOS,SESN2
BP	response to hydrogen peroxide	0.0471698	0.00191988	5	ANXA1,RHOB,BNIP3,KLF2,OSER1
BP	response to reactive oxygen species	0.0467836	9.50099e-05	8	ANXA1,RHOB,BNIP3,FOS,JUN,TPM1,KLF2,OSER1
BP	establishment of protein localization to membrane	0.0454545	1.64559e-05	10	CAMLG,NACA,SRP54,SRP72,SRPRA,SSR2,TOMM20,SEC61B,ARL6IP1,SEC61G
BP	protein targeting	0.044	8.4521e-06	11	NACA,SRP54,SRP72,SRPRA,SSR2,HERPUD1,SPCS2,TOMM20,SEC61B,ARL6IP1,SEC61G
BP	cellular response to starvation	0.0429448	0.000436499	7	ATF3,ATF4,UPP1,XBP1,WDR45B,MAP1LC3B,SESN2
BP	response to oxidative stress	0.0410959	4.60021e-07	15	ANXA1,RHOB,ATF4,BNIP3,FOS,JUN,TPM1,STC2,PRDX6,KLF2,ERO1A,OSER1,SELENOS,SELENOK,SESN2
BP	transcription by RNA polymerase II	0.0409836	3.98129e-05	10	ATF4,FOS,FOSB,JUND,TCEA1,XBP1,DDX21,COPS2,ENY2,MED10
BP	regulation of neuron apoptotic process	0.0386473	0.000349876	8	ATF4,CEBPB,DDIT3,GBE1,GPI,JUN,UBE2M,NUPR1
BP	cellular response to nutrient levels	0.0377358	0.000410163	8	ATF3,ATF4,PRKAB2,UPP1,XBP1,WDR45B,MAP1LC3B,SESN2
CC	ribonucleoprotein complex	0.0377358	2.92377e-07	28	BTF3,CIRBP,GAPDH,HNRNPC,SNU13,NPM1,RHEB,TRA2B,SRP54,SRP72,VIM,EIF3I,RIOK3,BUD31,EIF1,BCAS2,EIF1B,EIF3M,SYF2,RSL1D1,LARP6,SF3B5,SRSF3,RNMT,SAP18,KHDRBS1,ATF4,CEBPG
BP	regulation of cellular amide metabolic process	0.0372439	6.4631e-07	20	ATF4,CIRBP,EIF4B,EIF4EBP1,GAPDH,CCN1,NPM1,PGAM1,SHMT2,VIM,PER2,EIF1,EIF1B,KHDRBS1,PPP1R15A,SERP1,LARP6,SESN2,SLC25A37,SELENOS
BP	cellular response to extracellular stimulus	0.0368852	0.000213439	9	ATF3,ATF4,FOS,PRKAB2,UPP1,XBP1,WDR45B,MAP1LC3B,SESN2
BP	RNA biosynthetic process	0.0361446	2.26804e-06	15	ATF4,FOS,FOSB,JUND,MLF1,PTMA,SARS1,TCEA1,XBP1,DDX21,COPS2,POLR1D,ENY2,MED10,NIFK
MF	nuclear receptor binding	0.0359712	0.00611864	5	CEBPB,JUND,TMF1,BUD31,LRIF1
BP	proteasomal protein catabolic process	0.0355191	1.30207e-05	13	CANX,DDIT3,UBE2B,UBE2D3,XBP1,HERPUD1,SEC61B,WWP2,SDF2L1,BFAR,SELENOS,PCNP,RNF187
BP	translation	0.0352304	1.41909e-05	13	DARS1,EIF4B,GARS1,SARS1,TARS1,YARS1,EIF3I,EIF2S2,EIF1,EIF1B,EIF3M,RSL24D1,ZC3H15
BP	regulation of neuron death	0.0350318	6.83861e-05	11	ATF4,CEBPB,DDIT3,EGR1,ENO2,FOS,GBE1,GPI,JUN,UBE2M,NUPR1
BP	negative regulation of apoptotic signaling pathway	0.0347826	0.000700909	8	ENO1,MIF,VDAC2,XBP1,ARHGEF2,HERPUD1,CREB3,SELENOS
BP	transcription, DNA-templated	0.0347395	7.77282e-06	14	ATF4,FOS,FOSB,JUND,MLF1,PTMA,TCEA1,XBP1,DDX21,COPS2,POLR1D,ENY2,MED10,NIFK
BP	nucleic acid-templated transcription	0.0345679	8.21927e-06	14	ATF4,FOS,FOSB,JUND,MLF1,PTMA,TCEA1,XBP1,DDX21,COPS2,POLR1D,ENY2,MED10,NIFK
BP	regulation of translation	0.0338983	2.37662e-06	16	ATF4,CIRBP,EIF4B,EIF4EBP1,GAPDH,NPM1,SHMT2,VIM,PER2,EIF1,EIF1B,KHDRBS1,PPP1R15A,SERP1,LARP6,SESN2
BP	proteasome-mediated ubiquitin-dependent protein catabolic process	0.0328358	0.000121147	11	CANX,DDIT3,UBE2B,UBE2D3,HERPUD1,SEC61B,WWP2,BFAR,SELENOS,PCNP,RNF187
BP	peptide biosynthetic process	0.0328283	2.96322e-05	13	DARS1,EIF4B,GARS1,SARS1,TARS1,YARS1,EIF3I,EIF2S2,EIF1,EIF1B,EIF3M,RSL24D1,ZC3H15
BP	peptide metabolic process	0.0321361	2.35066e-06	17	DARS1,EIF4B,GARS1,SARS1,TARS1,YARS1,EIF3I,EIF2S2,GSTO1,SPCS2,EIF1,EIF1B,EIF3M,ERO1A,RSL24D1,ZC3H15,YIPF5
BP	regulation of cellular macromolecule biosynthetic process	0.0319149	1.30014e-06	18	ATF4,CIRBP,EIF4B,EIF4EBP1,GAPDH,NPM1,SHMT2,VIM,PER2,EIF1,EIF1B,KHDRBS1,PPP1R15A,SERP1,SLC25A37,LARP6,SELENOS,SESN2
BP	modification-dependent protein catabolic process	0.0299824	5.88903e-06	17	CANX,DDIT3,UBC,UBE2B,UBE2D3,XBP1,RNF7,HERPUD1,SEC61B,WWP2,BFAR,UBE2R2,SELENOS,RNF114,PCNP,CHMP1B,RNF187
BP	modification-dependent macromolecule catabolic process	0.0294118	7.56692e-06	17	CANX,DDIT3,UBC,UBE2B,UBE2D3,XBP1,RNF7,HERPUD1,SEC61B,WWP2,BFAR,UBE2R2,SELENOS,RNF114,PCNP,CHMP1B,RNF187
BP	ubiquitin-dependent protein catabolic process	0.0287253	1.8772e-05	16	CANX,DDIT3,UBE2B,UBE2D3,XBP1,RNF7,HERPUD1,SEC61B,WWP2,BFAR,UBE2R2,SELENOS,RNF114,PCNP,CHMP1B,RNF187
BP	proteolysis involved in cellular protein catabolic process	0.0287081	5.66533e-06	18	CANX,DDIT3,UBC,UBE2B,UBE2D3,XBP1,RNF7,HERPUD1,SEC61B,WWP2,SDF2L1,BFAR,UBE2R2,SELENOS,RNF114,PCNP,CHMP1B,RNF187
BP	intracellular protein transport	0.0283582	3.69429e-06	19	ARF4,RHOB,NACA,NPM1,RAB1A,SRP54,SRP72,SRPRA,SSR2,ARHGEF2,HERPUD1,SPCS2,TOMM20,SEC61B,COPZ1,ARL6IP1,SEC61G,NXT1,SELENOS
BP	amide biosynthetic process	0.0254403	0.000369852	13	DARS1,EIF4B,GARS1,SARS1,TARS1,YARS1,EIF3I,EIF2S2,EIF1,EIF1B,EIF3M,RSL24D1,ZC3H15
BP	cellular amide metabolic process	0.0252525	1.12981e-05	20	ATF4,DARS1,EIF4B,GARS1,SARS1,SHMT2,TARS1,YARS1,EIF3I,EIF2S2,GSTO1,SPCS2,EIF1,EIF1B,EIF3M,MTHFD2,ERO1A,RSL24D1,ZC3H15,YIPF5
BP	small molecule catabolic process	0.0227273	0.00938496	8	CDA,ENO1,ENO2,GOT1,SHMT2,TPI1,UPP1,SESN2
BP	protein localization to membrane	0.0223714	0.00432892	10	CAMLG,NACA,SRP54,SRP72,SRPRA,SSR2,TOMM20,SEC61B,ARL6IP1,SEC61G
MF	procollagen-proline 4-dioxygenase activity	0.6	5.53803e-06	3	P4HA1,P4HB,P4HA2
MF	thiol oxidase activity	0.5	1.10082e-05	3	P4HB,ERO1A,ERO1B
MF	procollagen-proline dioxygenase activity	0.375	3.04463e-05	3	P4HA1,P4HB,P4HA2
MF	peptidyl-proline 4-dioxygenase activity	0.375	3.04463e-05	3	P4HA1,P4HB,P4HA2
BP	protein folding in endoplasmic reticulum	0.363636	1.44581e-06	4	CANX,P4HB,ERO1A,ERO1B
MF	oxidoreductase activity, acting on a sulfur group of donors, oxygen as acceptor	0.272727	8.80707e-05	3	P4HB,ERO1A,ERO1B
CC	endoplasmic reticulum chaperone complex	0.272727	8.80707e-05	3	P4HB,PPIB,SDF2L1
BP	peptidyl-proline hydroxylation	0.266667	5.82631e-06	4	P4HA1,P4HB,P4HA2,ERO1A
BP	ribosomal large subunit biogenesis	0.263889	2.28303e-06	19	SNU13,NPM1,DDX18,RSL1D1,RSL24D1,RPF2,NIFK,EIF4B,ISG20,EIF3I,RIOK3,EIF2S2,DDX21,EIF3M,DARS1,GARS1,SARS1,TARS1,YARS1
MF	peptidyl-proline dioxygenase activity	0.25	0.000116709	3	P4HA1,P4HB,P4HA2
BP	negative regulation of endoplasmic reticulum stress-induced intrinsic apoptotic signaling pathway	0.2	2.00171e-05	4	XBP1,HERPUD1,CREB3,SELENOS
BP	maturation of LSU-rRNA from tricistronic rRNA transcript (SSU-rRNA, 5.8S rRNA, LSU-rRNA)	0.2	0.000236978	3	DDX18,RPF2,NIFK
BP	cotranslational protein targeting to membrane	0.1875	2.29394e-07	6	SRP54,SRP72,SRPRA,SSR2,SEC61B,ARL6IP1
BP	maturation of LSU-rRNA	0.178571	3.14263e-06	5	SNU13,DDX18,RSL1D1,RPF2,NIFK
BP	SRP-dependent cotranslational protein targeting to membrane	0.148148	6.92787e-05	4	SRP54,SRP72,SRPRA,SEC61B
BP	protein hydroxylation	0.148148	6.92787e-05	4	P4HA1,P4HB,P4HA2,ERO1A
BP	negative regulation of response to endoplasmic reticulum stress	0.136364	1.64444e-06	6	XBP1,HERPUD1,CREB3,PPP1R15A,BFAR,SELENOS
MF	aminoacyl-tRNA ligase activity	0.121951	2.19494e-05	5	DARS1,GARS1,SARS1,TARS1,YARS1
BP	tRNA aminoacylation for protein translation	0.121951	2.19494e-05	5	DARS1,GARS1,SARS1,TARS1,YARS1
MF	ligase activity, forming carbon-oxygen bonds	0.121951	2.19494e-05	5	DARS1,GARS1,SARS1,TARS1,YARS1
MF	unfolded protein binding	0.115702	7.98076e-07	14	CANX,LMAN1,NACA,NPM1,PPIB,TOMM20,TUBB4B,CCT8,ERO1B,P4HB,SDF2L1,ERO1A,RAB1A,SLC3A2
BP	tRNA aminoacylation	0.113636	3.11717e-05	5	DARS1,GARS1,SARS1,TARS1,YARS1
BP	amino acid activation	0.111111	3.48326e-05	5	DARS1,GARS1,SARS1,TARS1,YARS1
CC	U2-type catalytic step 2 spliceosome	0.1	0.00192944	3	BUD31,BCAS2,SYF2
MF	snoRNA binding	0.09375	0.00232862	3	ISG20,SNU13,DDX21
BP	peptidyl-proline modification	0.0862069	0.000119692	5	P4HA1,P4HB,PPIB,P4HA2,ERO1A
MF	ubiquitin conjugating enzyme activity	0.0833333	0.00327156	3	UBE2B,UBE2D3,UBE2R2
BP	protein K48-linked ubiquitination	0.0806452	0.000164549	5	UBE2B,UBE2D3,BFAR,UBE2R2,RNF187
BP	protein autoubiquitination	0.08	3.78675e-05	6	UBE2B,UBE2D3,WWP2,RNF181,BFAR,RNF187
MF	ubiquitin-like protein conjugating enzyme activity	0.0769231	0.00411192	3	UBE2B,UBE2D3,UBE2R2
BP	cellular response to glucose starvation	0.0754717	0.000976695	4	ATF4,UPP1,XBP1,SESN2
BP	protein K63-linked ubiquitination	0.0681818	0.00578101	3	UBE2B,WWP2,BFAR
BP	chaperone-mediated protein folding	0.057971	0.00260101	4	PPIB,CCT8,SDF2L1,ERO1A
MF	snRNA binding	0.0566038	0.00968416	3	ISG20,SNU13,DDX21
MF	monosaccharide binding	0.056338	0.002886	4	GPI,LMAN1,P4HA1,P4HA2
CC	U2-type spliceosomal complex	0.0543478	0.00102284	5	SNU13,BUD31,BCAS2,SYF2,SF3B5
BP	positive regulation of translation	0.0496454	0.00018064	7	CIRBP,NPM1,VIM,KHDRBS1,PPP1R15A,SERP1,LARP6
BP	positive regulation of cellular amide metabolic process	0.0479042	8.05487e-05	8	CIRBP,CCN1,NPM1,VIM,KHDRBS1,PPP1R15A,SERP1,LARP6
CC	spliceosomal complex	0.0463918	3.72258e-05	9	CIRBP,HNRNPC,SNU13,RHEB,TRA2B,BUD31,BCAS2,SYF2,SF3B5
CC	melanosome	0.0458716	0.00216951	5	CANX,P4HB,PPIB,RAB1A,SLC3A2
CC	pigment granule	0.0458716	0.00216951	5	CANX,P4HB,PPIB,RAB1A,SLC3A2
CC	catalytic step 2 spliceosome	0.0454545	0.00621117	4	HNRNPC,BUD31,BCAS2,SYF2
MF	catalytic activity, acting on a tRNA	0.0396825	0.00405076	5	DARS1,GARS1,SARS1,TARS1,YARS1
BP	cellular amino acid metabolic process	0.0395683	2.27021e-05	11	ATF4,DARS1,GARS1,GOT1,ODC1,SARS1,SHMT2,TARS1,YARS1,SEPHS2,PHGDH
BP	protein folding	0.0382775	0.000373058	8	CANX,LMAN1,P4HB,PPIB,CCT8,SDF2L1,ERO1A,ERO1B
BP	rRNA processing	0.0365297	0.0005085	8	ISG20,SNU13,RIOK3,DDX18,DDX21,RSL1D1,RPF2,NIFK
MF	ligase activity	0.0363636	0.00259565	6	DARS1,GARS1,SARS1,TARS1,YARS1,ADSS1
BP	ribosome biogenesis	0.0340136	0.000185223	10	ISG20,SNU13,NPM1,RIOK3,DDX18,DDX21,RSL1D1,RSL24D1,RPF2,NIFK
CC	endoplasmic reticulum lumen	0.0321543	0.000290161	10	CANX,CCN1,P4HA1,P4HB,PPIB,MANF,STC2,P4HA2,SDF2L1,ERO1A
BP	rRNA metabolic process	0.0321285	0.00116834	8	ISG20,SNU13,RIOK3,DDX18,DDX21,RSL1D1,RPF2,NIFK
BP	protein polyubiquitination	0.0311111	0.00281154	7	UBE2B,UBE2D3,WWP2,BFAR,UBE2R2,RNF114,RNF187
BP	ribonucleoprotein complex biogenesis	0.0306346	3.13233e-05	14	EIF4B,ISG20,SNU13,NPM1,EIF3I,RIOK3,DDX18,EIF2S2,DDX21,EIF3M,RSL1D1,RSL24D1,RPF2,NIFK
BP	RNA splicing, via transesterification reactions with bulged adenosine as nucleophile	0.0298507	0.00185655	8	HNRNPC,SNU13,SRSF3,TRA2B,BUD31,BCAS2,SYF2,SF3B5
BP	mRNA splicing, via spliceosome	0.0298507	0.00185655	8	HNRNPC,SNU13,SRSF3,TRA2B,BUD31,BCAS2,SYF2,SF3B5
BP	RNA splicing, via transesterification reactions	0.0294118	0.00203558	8	HNRNPC,SNU13,SRSF3,TRA2B,BUD31,BCAS2,SYF2,SF3B5
MF	catalytic activity, acting on RNA	0.0289474	0.000357496	11	DARS1,GARS1,ISG20,SARS1,TARS1,YARS1,DDX3Y,RNMT,DDX18,DDX21,POLR1D
BP	negative regulation of neuron death	0.0287081	0.00811261	6	ATF4,CEBPB,ENO2,GBE1,GPI,JUN
MF	ubiquitin protein ligase activity	0.028481	0.00135785	9	UBE2D3,RNF7,WWP2,RNF181,BFAR,RNF114,CCNB1IP1,MED10,RNF187
MF	ubiquitin-protein transferase activity	0.0277136	0.000288979	12	UBE2B,UBE2D3,UBE2M,RNF7,WWP2,RNF181,BFAR,UBE2R2,RNF114,CCNB1IP1,MED10,RNF187
MF	ubiquitin-like protein ligase activity	0.0273556	0.00178841	9	UBE2D3,RNF7,WWP2,RNF181,BFAR,RNF114,CCNB1IP1,MED10,RNF187
MF	ubiquitin-like protein transferase activity	0.0262009	0.000477105	12	UBE2B,UBE2D3,UBE2M,RNF7,WWP2,RNF181,BFAR,UBE2R2,RNF114,CCNB1IP1,MED10,RNF187
BP	negative regulation of cellular macromolecule biosynthetic process	0.0260223	0.00736195	7	ATF4,CIRBP,EIF4EBP1,GAPDH,SHMT2,SELENOS,SESN2
MF	carbohydrate binding	0.0259259	0.00750614	7	CANX,GBE1,GPI,LMAN1,P4HA1,P4HA2,GALNT15
BP	ncRNA metabolic process	0.0248566	0.000460088	13	DARS1,GARS1,ISG20,SNU13,SARS1,TARS1,YARS1,RIOK3,DDX18,DDX21,RSL1D1,RPF2,NIFK
BP	protein modification by small protein conjugation	0.0241935	5.43456e-05	18	UBC,UBE2B,UBE2D3,UBE2M,COPS2,RNF7,HERPUD1,WWP2,RNF181,BFAR,UFM1,UBE2R2,RNF114,PCNP,CCNB1IP1,MED10,FBXO32,RNF187
BP	mRNA processing	0.0238095	0.00174709	11	HNRNPC,SNU13,SRSF3,TRA2B,RNMT,BUD31,SAP18,BCAS2,KHDRBS1,SYF2,SF3B5
BP	protein ubiquitination	0.0236337	0.000184074	16	UBC,UBE2B,UBE2D3,UBE2M,RNF7,HERPUD1,WWP2,RNF181,BFAR,UBE2R2,RNF114,PCNP,CCNB1IP1,MED10,FBXO32,RNF187
BP	RNA splicing	0.0232558	0.00520714	9	HNRNPC,SNU13,SRSF3,TRA2B,BUD31,SAP18,BCAS2,SYF2,SF3B5
BP	ncRNA processing	0.0223325	0.00672511	9	ISG20,SNU13,SARS1,RIOK3,DDX18,DDX21,RSL1D1,RPF2,NIFK
BP	mRNA metabolic process	0.0210697	0.00204465	13	ATF4,CEBPG,HNRNPC,SNU13,SRSF3,TRA2B,RNMT,BUD31,SAP18,BCAS2,KHDRBS1,SYF2,SF3B5
MF	catalytic activity, acting on a nucleic acid	0.0191304	0.0088597	11	DARS1,GARS1,ISG20,SARS1,TARS1,YARS1,DDX3Y,RNMT,DDX18,DDX21,POLR1D

## Sheet: MirC
Category	Description	enrichment	pvalue	count	Symbols
BP	response to decreased oxygen levels	0.0862069	1.50885e-13	25	ADM,ATF4,BNIP3,BNIP3L,CAV1,CCN2,PGK1,SLC2A1,VEGFA,VEGFB,STC2,NDRG1,FAM162A,RGCC,HILPDA,ERO1A,ANGPTL4,DDIT4,EGLN3,CTSD,DDIT3,MMP3,TIMP3,RACK1,H19
BP	vasculature development	0.0646388	7.11879e-07	34	ACTG1,ADM,CAV1,CCN2,DDIT3,EFNA1,FN1,HES1,LOX,VEGFA,VEGFB,AIMP1,CIB1,ANP32B,ANGPTL4,ERRFI1,SDC4,ATOH8,NFKBIL1,NPM1,BHLHE40,WWP2,RGCC,PDLIM4,DNAH11,DHRS3,GPI,RHOC,RACK1,BNIP3,PFDN5,TMOD1,VIM,PMEPA1
BP	response to hypoxia	0.0613718	8.55408e-12	17	ADM,BNIP3,BNIP3L,CAV1,PGK1,SLC2A1,VEGFA,VEGFB,STC2,NDRG1,FAM162A,RGCC,HILPDA,ERO1A,ANGPTL4,DDIT4,EGLN3
BP	response to oxygen levels	0.0601266	6.95838e-13	19	ADM,ATF4,BNIP3,BNIP3L,CAV1,CCN2,PGK1,SLC2A1,VEGFA,VEGFB,STC2,NDRG1,FAM162A,RGCC,HILPDA,ERO1A,ANGPTL4,DDIT4,EGLN3
BP	cellular response to decreased oxygen levels	0.0857143	2.3628e-10	12	ATF4,BNIP3,BNIP3L,PGK1,VEGFA,STC2,NDRG1,FAM162A,RGCC,HILPDA,ERO1A,EGLN3
BP	cellular response to oxygen levels	0.083871	5.43936e-11	13	ATF4,BNIP3,BNIP3L,CAV1,PGK1,VEGFA,STC2,NDRG1,FAM162A,RGCC,HILPDA,ERO1A,EGLN3
BP	cellular response to hypoxia	0.0833333	1.82268e-09	11	BNIP3,BNIP3L,PGK1,VEGFA,STC2,NDRG1,FAM162A,RGCC,HILPDA,ERO1A,EGLN3
BP	negative regulation of growth	0.0571429	1.0305e-06	14	CDA,ENO1,FHL1,MT1E,MT1M,MT1X,MT2A,STC2,VGLL4,RACK1,CCDC85B,FN1,VEGFA,CIB1
BP	regulation of peptidase activity	0.0460526	1.05881e-07	21	CAV1,CD44,CCN2,CTSD,EFNA1,FN1,GAPDH,GPI,IGBP1,TIMP3,VEGFA,RACK1,ANP32B,FAM162A,UBXN1,EGLN3,CAMLG,ENO1,EIF3H,RHOC,RGS10
MF	transcription factor binding	0.0420168	1.5188e-05	25	ATF4,DDIT3,ENO1,FBL,ETS2,HES1,NPM1,PTMA,BHLHE40,AIP,VGLL4,WWP2,WBP2,BHLHE41,ATOH8,FN1,GAPDH,VIM,SH3BP5,RACK1,KHDRBS1,ERRFI1,PMEPA1,TUBB,NFKBIL1
BP	response to metal ion	0.031339	3.09097e-05	11	ACTG1,ATF4,BNIP3,CAV1,GPI,MT1E,MT1M,MT1X,MT2A,NDRG1,CUTA
BP	blood vessel morphogenesis	0.0308789	6.86482e-06	13	ACTG1,ADM,CAV1,CCN2,EFNA1,FN1,HES1,LOX,VEGFA,VEGFB,AIMP1,CIB1,ANGPTL4
BP	negative regulation of catalytic activity	0.0279898	1.98807e-06	22	CAV1,CD44,DUSP1,GAPDH,GPI,IGBP1,NPM1,TIMP3,VEGFA,AIP,SH3BP5,RACK1,CIB1,SLC39A14,UBXN1,ANGPTL4,ERRFI1,TMBIM1,H19,CAMLG,EFNA1,EIF3H
BP	blood vessel development	0.0277228	1.02882e-05	14	ACTG1,ADM,CAV1,CCN2,DDIT3,EFNA1,FN1,HES1,LOX,VEGFA,VEGFB,AIMP1,CIB1,ANGPTL4
BP	metal ion homeostasis	0.0275689	9.73708e-05	11	ATF4,BNIP3,CAV1,CP,MT1E,MT1M,MT1X,MT2A,STC2,SLC39A14,SLC25A37
MF	protein homodimerization activity	0.0262391	1.1887e-06	18	BNIP3,BNIP3L,CDA,DDIT3,ENO1,HES1,NPM1,SARS1,SHMT2,TPI1,VEGFA,BHLHE40,PDLIM4,STC2,AIMP1,CEP57,RACK1,BHLHE41
BP	regulation of proteolysis	0.0255034	9.05011e-07	19	CAMLG,CAV1,CD44,CCN2,CTSD,EFNA1,ENO1,FN1,GAPDH,GPI,IGBP1,TIMP3,VEGFA,EIF3H,RACK1,ANP32B,FAM162A,UBXN1,EGLN3
BP	cation homeostasis	0.0247423	0.000130508	12	ATF4,BNIP3,CAV1,CP,MT1E,MT1M,MT1X,MT2A,STC2,ATP6V0E1,SLC39A14,SLC25A37
BP	inorganic ion homeostasis	0.0242915	0.000154725	12	ATF4,BNIP3,CAV1,CP,MT1E,MT1M,MT1X,MT2A,STC2,ATP6V0E1,SLC39A14,SLC25A37
BP	cellular homeostasis	0.0241546	2.49157e-05	15	ATF4,BNIP3,CAV1,CP,DDIT3,LOX,MT1E,MT1M,MT1X,MT2A,STC2,ATP6V0E1,RACK1,SLC39A14,ERO1A
BP	ion homeostasis	0.0234834	0.000211074	12	ATF4,BNIP3,CAV1,CP,MT1E,MT1M,MT1X,MT2A,STC2,ATP6V0E1,SLC39A14,SLC25A37
BP	response to inorganic substance	0.0230326	0.000251767	12	ACTG1,ATF4,BNIP3,CAV1,GPI,MMP3,MT1E,MT1M,MT1X,MT2A,NDRG1,CUTA
BP	tube morphogenesis	0.0226244	5.24161e-05	15	ACTG1,ADM,CAV1,CCN2,EFNA1,FN1,HES1,LOX,SDC4,VEGFA,VEGFB,AIMP1,CIB1,ANGPTL4,ATOH8
BP	regulation of growth	0.0210843	0.000193735	14	CDA,ENO1,FHL1,FN1,MT1E,MT1M,MT1X,MT2A,VEGFA,STC2,VGLL4,RACK1,CIB1,CCDC85B
BP	heart development	0.0184843	0.00406932	10	ADM,EFNA1,FN1,HES1,LOX,VEGFA,VEGFB,PDLIM4,DNAH11,DHRS3
BP	pyruvate metabolic process	0.566667	2.76044e-13	34	ENO1,ENO2,GAPDH,GPI,LDHA,LDHB,PGAM1,PGK1,PKM,TPI1,VDAC1,AK2,PYGL,ATP5MC2,COX7C,COX7A2L,ETFB,GBE1,PPP1R3C,DHRS3,ATF4,SLC2A1,GSTO1,SLC39A14,DCXR,CDA,UPP1,ADSS1,GLRX,NNMT,SHMT2,MIF,PRKAB2,INSIG2
BP	glycolytic process	0.230769	4.56035e-12	9	ENO1,ENO2,GAPDH,GPI,LDHA,PGAM1,PGK1,PKM,TPI1
BP	ATP generation from ADP	0.225	5.84997e-12	9	ENO1,ENO2,GAPDH,GPI,LDHA,PGAM1,PGK1,PKM,TPI1
BP	ADP metabolic process	0.208333	8.71017e-13	10	AK2,ENO1,ENO2,GAPDH,GPI,LDHA,PGAM1,PGK1,PKM,TPI1
BP	purine nucleoside diphosphate metabolic process	0.163934	1.11244e-11	10	AK2,ENO1,ENO2,GAPDH,GPI,LDHA,PGAM1,PGK1,PKM,TPI1
BP	purine ribonucleoside diphosphate metabolic process	0.163934	1.11244e-11	10	AK2,ENO1,ENO2,GAPDH,GPI,LDHA,PGAM1,PGK1,PKM,TPI1
BP	nucleoside diphosphate phosphorylation	0.157895	1.74241e-10	9	ENO1,ENO2,GAPDH,GPI,LDHA,PGAM1,PGK1,PKM,TPI1
BP	nucleotide phosphorylation	0.152542	2.40537e-10	9	ENO1,ENO2,GAPDH,GPI,LDHA,PGAM1,PGK1,PKM,TPI1
BP	ribonucleoside diphosphate metabolic process	0.140845	5.37063e-11	10	AK2,ENO1,ENO2,GAPDH,GPI,LDHA,PGAM1,PGK1,PKM,TPI1
BP	nucleoside diphosphate metabolic process	0.11236	5.32043e-10	10	AK2,ENO1,ENO2,GAPDH,GPI,LDHA,PGAM1,PGK1,PKM,TPI1
BP	carbohydrate catabolic process	0.0990099	1.87327e-09	10	ENO1,ENO2,GAPDH,GPI,LDHA,PGAM1,PGK1,PKM,PYGL,TPI1
CC	organelle outer membrane	0.0689655	3.19995e-05	16	ATP5MC2,BNIP3,BNIP3L,ENO1,MAOA,VDAC1,TOMM20,LETMD1,TOMM7,DDIT3,AIP,SLC25A3,SLC25A37,CAMLG,COX7A2L,WDR45B
BP	ATP metabolic process	0.0625	2.08061e-09	13	AK2,ATP5MC2,COX7C,ENO1,ENO2,GAPDH,GPI,LDHA,PGAM1,PGK1,PKM,TPI1,COX7A2L
BP	negative regulation of intracellular signal transduction	0.0528233	2.59153e-05	29	CAV1,CD44,DDIT3,DUSP1,EFNA1,ENO1,IGBP1,MIF,TIMP3,VGLL4,RACK1,CIB1,ERRFI1,DDIT4,SH3BP5,CDA,NPM1,PMEPA1,H19,UBXN1,BFAR,SDC4,VEGFA,CCNI,RGCC,CAMLG,FN1,TMBIM1,PFDN5
BP	transition metal ion homeostasis	0.0514706	4.17749e-05	7	CP,MT1E,MT1M,MT1X,MT2A,SLC39A14,SLC25A37
BP	cellular divalent inorganic cation homeostasis	0.0409091	2.10904e-05	9	ATF4,BNIP3,CAV1,MT1E,MT1M,MT1X,MT2A,STC2,SLC39A14
BP	generation of precursor metabolites and energy	0.0406091	1.41428e-08	16	COX7C,ENO1,ENO2,ETFB,GAPDH,GBE1,GPI,LDHA,PGAM1,PGK1,PKM,PPP1R3C,PYGL,TPI1,COX7A2L,DHRS3
BP	ribose phosphate metabolic process	0.039267	6.30106e-08	15	AK2,ATP5MC2,CDA,ENO1,ENO2,GAPDH,GPI,LDHA,PGAM1,PGK1,PKM,PYGL,TPI1,UPP1,ADSS1
BP	ribonucleotide metabolic process	0.0376344	2.93335e-07	14	AK2,ATP5MC2,CDA,ENO1,ENO2,GAPDH,GPI,LDHA,PGAM1,PGK1,PKM,TPI1,UPP1,ADSS1
BP	carbohydrate metabolic process	0.0374449	1.62402e-08	17	ATF4,ENO1,ENO2,GAPDH,GBE1,GPI,LDHA,PGAM1,PGK1,PKM,PPP1R3C,PYGL,SLC2A1,TPI1,GSTO1,SLC39A14,DCXR
BP	divalent inorganic cation homeostasis	0.0357143	6.07252e-05	9	ATF4,BNIP3,CAV1,MT1E,MT1M,MT1X,MT2A,STC2,SLC39A14
BP	purine ribonucleotide metabolic process	0.0339943	5.95972e-06	12	AK2,ATP5MC2,ENO1,ENO2,GAPDH,GPI,LDHA,PGAM1,PGK1,PKM,TPI1,ADSS1
BP	purine-containing compound metabolic process	0.0335917	2.7624e-06	13	AK2,ATP5MC2,ENO1,ENO2,GAPDH,GPI,LDHA,PGAM1,PGK1,PKM,SHMT2,TPI1,ADSS1
BP	purine nucleotide metabolic process	0.0327869	8.57732e-06	12	AK2,ATP5MC2,ENO1,ENO2,GAPDH,GPI,LDHA,PGAM1,PGK1,PKM,TPI1,ADSS1
BP	nucleotide metabolic process	0.0326087	6.75648e-07	15	AK2,ATP5MC2,CDA,ENO1,ENO2,GAPDH,GPI,LDHA,NNMT,PGAM1,PGK1,PKM,TPI1,UPP1,ADSS1
BP	nucleoside phosphate metabolic process	0.0320513	8.37864e-07	15	AK2,ATP5MC2,CDA,ENO1,ENO2,GAPDH,GPI,LDHA,NNMT,PGAM1,PGK1,PKM,TPI1,UPP1,ADSS1
BP	cellular response to inorganic substance	0.0318182	0.000798027	7	ATF4,BNIP3,MMP3,MT1E,MT1M,MT1X,MT2A
BP	nucleobase-containing small molecule metabolic process	0.0317164	1.76071e-07	17	AK2,ATP5MC2,CDA,ENO1,ENO2,GAPDH,GLRX,GPI,LDHA,NNMT,PGAM1,PGK1,PKM,SHMT2,TPI1,UPP1,ADSS1
BP	cellular metal ion homeostasis	0.0316456	6.55212e-05	10	ATF4,BNIP3,CAV1,CP,MT1E,MT1M,MT1X,MT2A,STC2,SLC39A14
BP	cellular response to metal ion	0.0315789	0.00195309	6	ATF4,BNIP3,MT1E,MT1M,MT1X,MT2A
BP	regulation of endopeptidase activity	0.0305164	7.7878e-06	13	CD44,CCN2,CTSD,EFNA1,GAPDH,GPI,IGBP1,TIMP3,VEGFA,RACK1,ANP32B,FAM162A,EGLN3
BP	monocarboxylic acid metabolic process	0.0284553	7.67518e-06	14	ENO1,ENO2,ETFB,GAPDH,GPI,LDHA,LDHB,MIF,PGAM1,PGK1,PKM,PRKAB2,TPI1,VDAC1
BP	cellular cation homeostasis	0.0279188	8.71259e-05	11	ATF4,BNIP3,CAV1,CP,MT1E,MT1M,MT1X,MT2A,STC2,ATP6V0E1,SLC39A14
BP	negative regulation of hydrolase activity	0.0269542	0.000241665	10	CD44,GAPDH,GPI,IGBP1,TIMP3,VEGFA,AIP,SLC39A14,UBXN1,ANGPTL4
BP	cellular ion homeostasis	0.0268949	0.000120978	11	ATF4,BNIP3,CAV1,CP,MT1E,MT1M,MT1X,MT2A,STC2,ATP6V0E1,SLC39A14
CC	mitochondrial envelope	0.0253807	2.06297e-06	20	AK2,ATP5MC2,BNIP3,BNIP3L,COX7C,LDHB,MAOA,SLC25A3,SHMT2,VDAC1,COX7A2L,TOMM20,LETMD1,FAM162A,SLC25A37,TOMM7,NDUFA4L2,MRPS6,EFHD1,SPAG4
BP	positive regulation of cell death	0.0247934	1.84345e-05	15	ADM,ATF4,BNIP3,BNIP3L,CAV1,CCN2,CTSD,DDIT3,MMP3,TIMP3,RACK1,FAM162A,RGCC,DDIT4,H19
MF	oxidoreductase activity	0.0244565	3.18367e-06	18	CP,ETFB,GAPDH,GLRX,GPX3,LDHA,LDHB,LOX,MAOA,P4HA1,PGK1,QSOX1,COX7A2L,DHRS3,GSTO1,ERO1A,DCXR,EGLN3
CC	mitochondrial membrane	0.0243572	3.36799e-06	18	ATP5MC2,BNIP3,BNIP3L,COX7C,LDHB,MAOA,SLC25A3,SHMT2,VDAC1,COX7A2L,TOMM20,LETMD1,FAM162A,SLC25A37,TOMM7,NDUFA4L2,MRPS6,EFHD1
BP	cellular chemical homeostasis	0.0230326	0.000251767	12	ATF4,BNIP3,CAV1,CP,MT1E,MT1M,MT1X,MT2A,STC2,ATP6V0E1,RACK1,SLC39A14
BP	positive regulation of apoptotic process	0.0226843	0.000288961	12	ADM,ATF4,BNIP3,BNIP3L,CAV1,CTSD,DDIT3,TIMP3,RACK1,FAM162A,RGCC,H19
BP	positive regulation of programmed cell death	0.0220994	0.00036531	12	ADM,ATF4,BNIP3,BNIP3L,CAV1,CTSD,DDIT3,TIMP3,RACK1,FAM162A,RGCC,H19
BP	stress response to copper ion	0.266667	2.65493e-06	4	MT1E,MT1M,MT1X,MT2A
BP	detoxification of inorganic compound	0.222222	5.85735e-06	4	MT1E,MT1M,MT1X,MT2A
BP	stress response to metal ion	0.210526	7.37991e-06	4	MT1E,MT1M,MT1X,MT2A
BP	cellular response to zinc ion	0.166667	1.97007e-05	4	MT1E,MT1M,MT1X,MT2A
BP	cellular response to copper ion	0.148148	3.20229e-05	4	MT1E,MT1M,MT1X,MT2A
BP	cellular zinc ion homeostasis	0.142857	3.77652e-06	5	MT1E,MT1M,MT1X,MT2A,SLC39A14
BP	zinc ion homeostasis	0.131579	5.74343e-06	5	MT1E,MT1M,MT1X,MT2A,SLC39A14
BP	cellular response to cadmium ion	0.108108	0.000114277	4	MT1E,MT1M,MT1X,MT2A
BP	response to copper ion	0.097561	0.000171549	4	MT1E,MT1M,MT1X,MT2A
BP	glucose metabolic process	0.0909091	2.62252e-08	9	ATF4,ENO1,ENO2,GAPDH,GPI,PGK1,TPI1,SLC39A14,DCXR
BP	response to cadmium ion	0.0847458	5.10331e-05	5	GPI,MT1E,MT1M,MT1X,MT2A
BP	response to zinc ion	0.0754717	0.000465508	4	MT1E,MT1M,MT1X,MT2A
BP	monosaccharide metabolic process	0.068323	1.47728e-08	11	ATF4,ENO1,ENO2,GAPDH,GPI,PGK1,SLC2A1,TPI1,GSTO1,SLC39A14,DCXR
BP	hexose metabolic process	0.0638298	5.54543e-07	9	ATF4,ENO1,ENO2,GAPDH,GPI,PGK1,TPI1,SLC39A14,DCXR
BP	cellular transition metal ion homeostasis	0.0555556	9.79194e-05	6	CP,MT1E,MT1M,MT1X,MT2A,SLC39A14
BP	detoxification	0.0530303	3.4512e-05	7	GLRX,GPX3,MT1E,MT1M,MT1X,MT2A,GSTO1
BP	regulation of cellular amide metabolic process	0.0521415	3.28813e-08	28	ATF4,CIRBP,EFNA1,EIF4B,EIF4EBP1,GAPDH,EIF3E,NPM1,PA2G4,PGAM1,PKM,SHMT2,VIM,EIF3D,EIF3H,EIF1,RACK1,KHDRBS1,PPP1R3C,SLC25A37,BTF3,FBL,SNRPA,SNRPD2,NSA2,SYF2,RSL1D1,MRPS6
BP	regulation of cysteine-type endopeptidase activity involved in apoptotic process	0.0490196	1.46427e-06	10	CD44,CCN2,CTSD,GPI,IGBP1,VEGFA,RACK1,ANP32B,FAM162A,EGLN3
BP	response to growth factor	0.0461847	8.79726e-06	23	CAV1,CD44,CCN2,DDIT3,HES1,VEGFA,VEGFB,IER2,CEP57,RACK1,CIB1,ERRFI1,DDIT4,TGFBR3L,EFNA1,MIF,SH3BP5,DUSP1,IGBP1,TIMP3,FN1,SDC4,RGCC
BP	regulation of cysteine-type endopeptidase activity	0.0436681	4.11928e-06	10	CD44,CCN2,CTSD,GPI,IGBP1,VEGFA,RACK1,ANP32B,FAM162A,EGLN3
CC	outer membrane	0.0384615	3.42165e-05	9	ATP5MC2,BNIP3,BNIP3L,ENO1,MAOA,VDAC1,TOMM20,LETMD1,TOMM7
BP	response to toxic substance	0.0349345	0.000181438	8	ATF4,GLRX,GPX3,MT1E,MT1M,MT1X,MT2A,GSTO1
BP	regulation of peptidyl-tyrosine phosphorylation	0.0348837	7.27255e-05	9	CAV1,CD44,EFNA1,HES1,MIF,VEGFA,SH3BP5,RACK1,ERRFI1
BP	regulation of cellular macromolecule biosynthetic process	0.0319149	6.87087e-08	18	ATF4,CIRBP,EIF4B,EIF4EBP1,GAPDH,EIF3E,NPM1,PA2G4,PKM,PPP1R3C,SHMT2,VIM,EIF3D,EIF3H,EIF1,RACK1,KHDRBS1,SLC25A37
BP	angiogenesis	0.0309598	7.85504e-05	10	ACTG1,CAV1,CCN2,EFNA1,FN1,VEGFA,VEGFB,AIMP1,CIB1,ANGPTL4
BP	negative regulation of proteolysis	0.0284091	0.000158534	10	CAMLG,CD44,EFNA1,GAPDH,GPI,IGBP1,TIMP3,VEGFA,EIF3H,UBXN1
BP	positive regulation of proteolysis	0.0271003	0.000231479	10	CAV1,CCN2,CTSD,EFNA1,ENO1,FN1,RACK1,ANP32B,FAM162A,EGLN3
BP	negative regulation of peptidase activity	0.0267176	0.00217179	7	CD44,GAPDH,GPI,IGBP1,TIMP3,VEGFA,UBXN1
BP	regulation of cellular response to stress	0.0262794	5.7924e-07	19	ATF4,CAV1,CD44,CCN2,DDIT3,DUSP1,ENO1,IGBP1,MIF,MMP3,NPM1,VDAC1,VEGFA,RACK1,UBXN1,INSIG2,BFAR,EFHD1,H19
BP	negative regulation of endopeptidase activity	0.0239044	0.00755156	6	CD44,GAPDH,GPI,IGBP1,TIMP3,VEGFA
BP	regulation of DNA-binding transcription factor activity	0.0221239	0.0011111	10	CAV1,DDIT3,HES1,NFKBIL1,NPM1,VEGFA,BHLHE40,CIB1,WWP2,RGCC
MF	protein domain specific binding	0.0218341	7.795e-05	15	ATF4,DDIT3,ETS2,FN1,GAPDH,HES1,VIM,BHLHE40,AIP,SH3BP5,RACK1,KHDRBS1,ERRFI1,PMEPA1,TUBB
BP	regulation of cell growth	0.0214797	0.00237949	9	CDA,ENO1,FHL1,FN1,VEGFA,VGLL4,RACK1,CIB1,CCDC85B
BP	positive regulation of hydrolase activity	0.0208333	0.000615242	12	RHOC,CAV1,CCN2,CTSD,EFNA1,FN1,RGS10,VEGFA,RACK1,ANP32B,FAM162A,EGLN3
BP	regulation of protein kinase activity	0.019697	0.000619742	13	CAV1,DUSP1,EFNA1,MIF,NPM1,SDC4,VEGFA,SH3BP5,RACK1,CIB1,CCNI,RGCC,ERRFI1
BP	regulation of kinase activity	0.0167095	0.00267596	13	CAV1,DUSP1,EFNA1,MIF,NPM1,SDC4,VEGFA,SH3BP5,RACK1,CIB1,CCNI,RGCC,ERRFI1
BP	negative regulation of cellular component organization	0.015873	0.00806561	11	BNIP3,CAV1,EFNA1,HES1,NPM1,PFDN5,TMOD1,VEGFA,VIM,CIB1,PMEPA1
BP	regulation of cyclic-nucleotide phosphodiesterase activity	0.5	3.57185e-05	5	AIP,RACK1,SLC39A14,CP,SLC25A37
BP	negative regulation of protein tyrosine kinase activity	0.129032	5.62057e-05	4	CAV1,SH3BP5,RACK1,ERRFI1
BP	regulation of protein autophosphorylation	0.0714286	0.00291236	3	CAV1,VEGFA,ERRFI1
BP	negative regulation of peptidyl-tyrosine phosphorylation	0.0701754	0.000614817	4	CAV1,SH3BP5,RACK1,ERRFI1
BP	negative regulation of epithelial cell differentiation	0.06	0.00477882	3	CAV1,HES1,VEGFA
MF	protein kinase inhibitor activity	0.0571429	0.00133252	4	NPM1,SH3BP5,RACK1,CIB1
BP	iron ion transport	0.0566038	0.00562743	3	CP,SLC39A14,SLC25A37
BP	regulation of protein tyrosine kinase activity	0.0561798	0.000358935	5	CAV1,EFNA1,SH3BP5,RACK1,ERRFI1
MF	kinase inhibitor activity	0.0540541	0.00163735	4	NPM1,SH3BP5,RACK1,CIB1
CC	secretory granule lumen	0.052795	5.02882e-08	17	CDA,CTSD,FN1,GPI,MIF,PA2G4,PGAM1,PKM,QSOX1,PYGL,TIMP3,VEGFA,VEGFB,TUBB,FKBP5,TPI1,AIP
BP	activation of cysteine-type endopeptidase activity involved in apoptotic process	0.0519481	0.00189556	4	RACK1,ANP32B,FAM162A,EGLN3
BP	negative regulation of cysteine-type endopeptidase activity involved in apoptotic process	0.0519481	0.00189556	4	CD44,GPI,IGBP1,VEGFA
BP	positive regulation of cysteine-type endopeptidase activity involved in apoptotic process	0.048	0.000218212	6	CCN2,CTSD,RACK1,ANP32B,FAM162A,EGLN3
BP	negative regulation of cysteine-type endopeptidase activity	0.0470588	0.00271939	4	CD44,GPI,IGBP1,VEGFA
BP	positive regulation of peptidase activity	0.046875	7.11371e-06	9	CAV1,CCN2,CTSD,EFNA1,FN1,RACK1,ANP32B,FAM162A,EGLN3
BP	mitochondrial transmembrane transport	0.045977	0.00295827	4	SLC25A3,TOMM20,SLC25A37,TOMM7
CC	cytoplasmic vesicle lumen	0.0430769	5.64023e-08	14	CDA,CTSD,FN1,GPI,MIF,PA2G4,PGAM1,PKM,QSOX1,PYGL,TIMP3,VEGFA,VEGFB,TUBB
CC	vesicle lumen	0.0428135	6.08438e-08	14	CDA,CTSD,FN1,GPI,MIF,PA2G4,PGAM1,PKM,QSOX1,PYGL,TIMP3,VEGFA,VEGFB,TUBB
BP	positive regulation of cysteine-type endopeptidase activity	0.041958	0.000449212	6	CCN2,CTSD,RACK1,ANP32B,FAM162A,EGLN3
BP	regulation of peptidyl-serine phosphorylation	0.0416667	0.000466131	6	CAV1,CD44,MIF,VEGFA,RACK1,DDIT4
BP	positive regulation of endopeptidase activity	0.0402299	0.000195467	7	CCN2,CTSD,EFNA1,RACK1,ANP32B,FAM162A,EGLN3
CC	mitochondrial outer membrane	0.0390244	8.46613e-05	8	ATP5MC2,BNIP3,BNIP3L,MAOA,VDAC1,TOMM20,LETMD1,TOMM7
BP	positive regulation of peptidyl-serine phosphorylation	0.0373832	0.00617665	4	CAV1,CD44,MIF,VEGFA
BP	regulation of intrinsic apoptotic signaling pathway	0.0350877	0.00114341	6	CAV1,CD44,DDIT3,ENO1,MIF,RACK1
BP	regulation of translation	0.0338983	1.68737e-07	16	ATF4,CIRBP,EIF4B,EIF4EBP1,GAPDH,EIF3E,NPM1,PA2G4,PKM,SHMT2,VIM,EIF3D,EIF3H,EIF1,RACK1,KHDRBS1
BP	regulation of endothelial cell proliferation	0.0337079	0.00140394	6	CAV1,VEGFA,VEGFB,AIMP1,RGCC,ATOH8
BP	mitochondrial transport	0.0333333	0.00366993	5	BNIP3,BNIP3L,AIP,TOMM20,TOMM7
BP	mitochondrial membrane organization	0.0333333	0.00918725	4	BNIP3,BNIP3L,TOMM20,TOMM7
BP	negative regulation of cell growth	0.0322581	0.00175463	6	CDA,ENO1,FHL1,VGLL4,RACK1,CCDC85B
BP	regulation of epithelial cell differentiation	0.0318471	0.00445197	5	CAV1,HES1,VEGFA,ERRFI1,ATOH8
BP	negative regulation of translation	0.0289256	0.0013853	7	ATF4,CIRBP,EIF4EBP1,GAPDH,EIF3E,SHMT2,RACK1
MF	RNA polymerase II-specific DNA-binding transcription factor binding	0.0287356	0.000144535	10	ATF4,DDIT3,ETS2,HES1,NPM1,BHLHE40,AIP,WWP2,WBP2,BHLHE41
MF	protein kinase regulator activity	0.0283019	0.00336363	6	NPM1,SH3BP5,RACK1,CIB1,CCNI,RGCC
BP	negative regulation of protein kinase activity	0.028169	0.003442	6	CAV1,DUSP1,NPM1,SH3BP5,RACK1,ERRFI1
BP	positive regulation of peptidyl-tyrosine phosphorylation	0.0265957	0.00937142	5	CD44,EFNA1,HES1,MIF,VEGFA
BP	negative regulation of protein phosphorylation	0.0264706	0.000561033	9	CAV1,DUSP1,NPM1,SH3BP5,RACK1,CIB1,ERRFI1,DDIT4,PMEPA1
BP	negative regulation of DNA-binding transcription factor activity	0.0263158	0.00978038	5	DDIT3,HES1,NFKBIL1,BHLHE40,WWP2
BP	regulation of endothelial cell migration	0.026087	0.00499257	6	EFNA1,GPI,VEGFA,CIB1,RGCC,ATOH8
BP	negative regulation of cellular macromolecule biosynthetic process	0.0260223	0.00251621	7	ATF4,CIRBP,EIF4EBP1,GAPDH,EIF3E,SHMT2,RACK1
BP	negative regulation of cellular amide metabolic process	0.0259259	0.00256866	7	ATF4,CIRBP,EIF4EBP1,GAPDH,EIF3E,SHMT2,RACK1
BP	cellular response to growth factor stimulus	0.025641	9.3529e-05	12	CAV1,CD44,CCN2,HES1,VEGFA,VEGFB,CEP57,RACK1,CIB1,ERRFI1,DDIT4,TGFBR3L
MF	DNA-binding transcription factor binding	0.0255319	9.73472e-05	12	ATF4,DDIT3,ETS2,HES1,NPM1,PTMA,BHLHE40,AIP,WWP2,WBP2,BHLHE41,ATOH8
BP	negative regulation of kinase activity	0.0253165	0.00576092	6	CAV1,DUSP1,NPM1,SH3BP5,RACK1,ERRFI1
BP	negative regulation of phosphate metabolic process	0.025	0.000227521	11	CAV1,CDA,DUSP1,NPM1,SH3BP5,RACK1,CIB1,ERRFI1,DDIT4,PMEPA1,H19
MF	kinase regulator activity	0.025	0.00611534	6	NPM1,SH3BP5,RACK1,CIB1,CCNI,RGCC
BP	negative regulation of phosphorus metabolic process	0.0249433	0.000231979	11	CAV1,CDA,DUSP1,NPM1,SH3BP5,RACK1,CIB1,ERRFI1,DDIT4,PMEPA1,H19
BP	regulation of binding	0.0245232	0.000962421	9	CAV1,DDIT3,HES1,EIF3E,LOX,RFNG,EIF3D,RACK1,C4orf3
BP	negative regulation of phosphorylation	0.0235602	0.00127071	9	CAV1,DUSP1,NPM1,SH3BP5,RACK1,CIB1,ERRFI1,DDIT4,PMEPA1
CC	ribonucleoprotein complex	0.0229111	1.40347e-05	17	BTF3,CIRBP,FBL,GAPDH,EIF3E,NPM1,SNRPA,SNRPD2,VIM,EIF3D,EIF3H,EIF1,RACK1,NSA2,SYF2,RSL1D1,MRPS6
BP	positive regulation of DNA-binding transcription factor activity	0.0226415	0.00971312	6	CAV1,DDIT3,NPM1,VEGFA,CIB1,RGCC
CC	mitochondrial inner membrane	0.0222672	0.000600929	11	ATP5MC2,COX7C,LDHB,SLC25A3,SHMT2,COX7A2L,LETMD1,SLC25A37,NDUFA4L2,MRPS6,EFHD1
BP	regulation of apoptotic signaling pathway	0.0216216	0.0039434	8	CAV1,CD44,DDIT3,ENO1,MIF,TIMP3,RACK1,TMBIM1
CC	organelle inner membrane	0.0215827	0.000450871	12	ATP5MC2,COX7C,LDHB,SLC25A3,SHMT2,SPAG4,COX7A2L,LETMD1,SLC25A37,NDUFA4L2,MRPS6,EFHD1
BP	negative regulation of protein modification process	0.0211538	0.000912699	11	CAMLG,CAV1,DUSP1,NPM1,SH3BP5,RACK1,CIB1,UBXN1,ERRFI1,DDIT4,PMEPA1
BP	regulation of epithelial cell proliferation	0.0209424	0.00476607	8	CAV1,HES1,VEGFA,VEGFB,AIMP1,RGCC,ERRFI1,ATOH8
BP	mitochondrion organization	0.0186047	0.00943393	8	BNIP3,BNIP3L,AIP,COX7A2L,TOMM20,LETMD1,TOMM7,WDR45B
BP	positive regulation of cell migration	0.0178571	0.00516389	10	ACTG1,RHOC,CAV1,FN1,GPI,VEGFA,VEGFB,RACK1,CIB1,ATOH8
BP	regulation of MAPK cascade	0.0174419	0.00274307	12	CAV1,CD44,CCN2,DUSP1,EFNA1,FN1,IGBP1,MIF,TIMP3,VEGFA,CIB1,ERRFI1
BP	positive regulation of cell motility	0.0171233	0.00686286	10	ACTG1,RHOC,CAV1,FN1,GPI,VEGFA,VEGFB,RACK1,CIB1,ATOH8
BP	positive regulation of cellular component movement	0.0167504	0.00794875	10	ACTG1,RHOC,CAV1,FN1,GPI,VEGFA,VEGFB,RACK1,CIB1,ATOH8
BP	positive regulation of locomotion	0.0166945	0.00812695	10	ACTG1,RHOC,CAV1,FN1,GPI,VEGFA,VEGFB,RACK1,CIB1,ATOH8
BP	positive regulation of protein phosphorylation	0.0161943	0.00493757	12	CAV1,CD44,CCN2,EFNA1,HES1,MIF,SDC4,VEGFA,VEGFB,RACK1,CIB1,RGCC
CC	translation preinitiation complex	0.222222	5.85735e-06	4	EIF3E,EIF3D,EIF3H,EIF1
CC	eukaryotic translation initiation factor 3 complex	0.2	0.000132078	3	EIF3E,EIF3D,EIF3H
CC	eukaryotic 48S preinitiation complex	0.2	0.000132078	3	EIF3E,EIF3D,EIF3H
BP	peptidyl-proline hydroxylation	0.2	0.000132078	3	P4HA1,ERO1A,EGLN3
BP	gluconeogenesis	0.193548	5.81302e-08	6	ATF4,ENO2,GPI,PGK1,TPI1,SLC39A14
BP	formation of cytoplasmic translation initiation complex	0.1875	0.000161745	3	EIF3E,EIF3D,EIF3H
BP	hexose biosynthetic process	0.176471	1.04396e-07	6	ATF4,ENO2,GPI,PGK1,TPI1,SLC39A14
BP	monosaccharide biosynthetic process	0.157895	2.09505e-07	6	ATF4,ENO2,GPI,PGK1,TPI1,SLC39A14
BP	negative regulation of translational initiation	0.157895	0.000275703	3	ATF4,EIF4EBP1,EIF3E
BP	cytoplasmic translational initiation	0.121212	7.23228e-05	4	EIF4B,EIF3E,EIF3D,EIF3H
CC	mitochondrial respiratory chain complex IV	0.12	0.000635061	3	COX7C,COX7A2L,NDUFA4L2
MF	disulfide oxidoreductase activity	0.116279	1.07152e-05	5	GLRX,PGK1,QSOX1,GSTO1,ERO1A
BP	protein hydroxylation	0.111111	0.000799605	3	P4HA1,ERO1A,EGLN3
CC	respiratory chain complex IV	0.107143	0.000891098	3	COX7C,COX7A2L,NDUFA4L2
MF	protein-disulfide reductase activity	0.105263	0.000127046	4	GLRX,PGK1,QSOX1,ERO1A
BP	regulation of translational initiation	0.0987654	8.27563e-08	8	ATF4,EIF4B,EIF4EBP1,EIF3E,NPM1,EIF3H,EIF1,KHDRBS1
MF	translation initiation factor activity	0.0980392	2.50221e-05	5	EIF4B,EIF3E,EIF3D,EIF3H,EIF1
BP	negative regulation of peptidyl-serine phosphorylation	0.0967742	0.00120451	3	CAV1,RACK1,DDIT4
MF	oxidoreductase activity, acting on a sulfur group of donors	0.0862069	4.69656e-05	5	GLRX,PGK1,QSOX1,GSTO1,ERO1A
BP	peptidyl-proline modification	0.0862069	4.69656e-05	5	FKBP5,P4HA1,AIP,ERO1A,EGLN3
MF	E-box binding	0.0816327	0.000344025	4	HES1,BHLHE40,BHLHE41,ATOH8
MF	intramolecular oxidoreductase activity	0.08	0.000371966	4	GPI,MIF,QSOX1,TPI1
BP	translational initiation	0.0746269	9.42145e-05	5	EIF4B,EIF3E,EIF3D,EIF3H,EIF1
CC	cytochrome complex	0.0714286	0.00291236	3	COX7C,COX7A2L,NDUFA4L2
MF	peptidase activator activity	0.0697674	0.00311528	3	CAV1,FN1,RACK1
BP	carbohydrate biosynthetic process	0.0683761	1.4243e-06	8	ATF4,ENO2,GBE1,GPI,PGK1,PPP1R3C,TPI1,SLC39A14
BP	regulation of response to endoplasmic reticulum stress	0.0609756	0.000245165	5	CAV1,DDIT3,RACK1,UBXN1,BFAR
MF	translation factor activity, RNA binding	0.0595238	0.000274371	5	EIF4B,EIF3E,EIF3D,EIF3H,EIF1
CC	ficolin-1-rich granule lumen	0.0564516	2.30738e-05	7	CDA,CTSD,GPI,MIF,PGAM1,PKM,PYGL
MF	monosaccharide binding	0.056338	0.00140466	4	GPI,P4HA1,PYGL,EGLN3
MF	translation regulator activity, nucleic acid binding	0.0555556	9.79194e-05	6	EIF4B,EIF3E,SHMT2,EIF3D,EIF3H,EIF1
CC	tertiary granule lumen	0.0545455	0.00624015	3	CDA,CTSD,QSOX1
BP	establishment of protein localization to mitochondrion	0.0540541	0.00163735	4	DDIT3,AIP,TOMM20,TOMM7
BP	negative regulation of endothelial cell proliferation	0.0526316	0.00180657	4	CAV1,AIMP1,RGCC,ATOH8
BP	negative regulation of protein kinase B signaling	0.0526316	0.00689117	3	DDIT3,RACK1,CIB1
MF	molecular function inhibitor activity	0.0508475	0.00758106	3	CAV1,DDIT3,RACK1
BP	protein targeting to mitochondrion	0.05	0.00794074	3	AIP,TOMM20,TOMM7
BP	positive regulation of translation	0.0496454	5.25714e-05	7	CIRBP,EIF3E,NPM1,PKM,VIM,EIF3D,KHDRBS1
BP	positive regulation of intrinsic apoptotic signaling pathway	0.0491803	0.00831034	3	CAV1,DDIT3,RACK1
BP	protein localization to mitochondrion	0.0487805	0.00238639	4	DDIT3,AIP,TOMM20,TOMM7
BP	protein insertion into membrane	0.0483871	0.0086899	3	CAMLG,TOMM20,TOMM7
BP	positive regulation of cellular amide metabolic process	0.0479042	1.97992e-05	8	CIRBP,EFNA1,EIF3E,NPM1,PKM,VIM,EIF3D,KHDRBS1
MF	isomerase activity	0.0448718	9.93975e-05	7	FKBP5,GPI,MIF,PGAM1,QSOX1,TPI1,AIP
BP	cytoplasmic translation	0.0409836	0.00149709	5	EIF4B,EIF3E,EIF3D,EIF3H,RACK1
CC	ficolin-1-rich granule	0.0378378	0.000284101	7	CDA,CTSD,GPI,MIF,PGAM1,PKM,PYGL
BP	negative regulation of MAPK cascade	0.0333333	0.00148609	6	CAV1,DUSP1,EFNA1,IGBP1,TIMP3,ERRFI1
BP	translation	0.0298103	4.85846e-05	11	DARS1,EIF4B,EIF3E,SARS1,EIF3D,EIF3H,AIMP1,EIF1,RACK1,RSL24D1,MRPS6
MF	carbohydrate binding	0.0296296	0.000545682	8	ACAN,GBE1,GPI,P4HA1,PPP1R3C,PYGL,EGLN3,GALNT15
BP	positive regulation of binding	0.0290698	0.00651534	5	CAV1,HES1,EIF3E,RFNG,EIF3D
BP	negative regulation of Wnt signaling pathway	0.0287356	0.00683358	5	CAV1,DDIT3,PFDN5,VGLL4,RACK1
BP	peptide biosynthetic process	0.0277778	9.11073e-05	11	DARS1,EIF4B,EIF3E,SARS1,EIF3D,EIF3H,AIMP1,EIF1,RACK1,RSL24D1,MRPS6
CC	mitochondrial protein-containing complex	0.0271186	0.000968917	8	ATP5MC2,COX7C,VDAC1,COX7A2L,TOMM20,TOMM7,NDUFA4L2,MRPS6
BP	peptide metabolic process	0.0245747	7.33764e-05	13	DARS1,EIF4B,EIF3E,SARS1,EIF3D,EIF3H,AIMP1,GSTO1,EIF1,RACK1,ERO1A,RSL24D1,MRPS6
BP	small molecule biosynthetic process	0.0232558	0.000762664	10	ATF4,ENO2,GPI,MIF,PGK1,PRKAB2,SHMT2,TPI1,SLC39A14,INSIG2
BP	regulation of ERK1 and ERK2 cascade	0.0224359	0.00563936	7	CD44,CCN2,FN1,MIF,TIMP3,CIB1,ERRFI1
BP	amide biosynthetic process	0.0215264	0.000792384	11	DARS1,EIF4B,EIF3E,SARS1,EIF3D,EIF3H,AIMP1,EIF1,RACK1,RSL24D1,MRPS6
BP	cellular macromolecule biosynthetic process	0.0213618	5.80736e-05	16	DARS1,EIF4B,GBE1,EIF3E,PPP1R3C,SARS1,VEGFB,EIF3D,EIF3H,AIMP1,EIF1,RACK1,RSL24D1,WDR45B,MRPS6,GALNT15
BP	cellular amide metabolic process	0.020202	0.000110914	16	ATF4,DARS1,EIF4B,EIF3E,NNMT,SARS1,SHMT2,EIF3D,EIF3H,AIMP1,GSTO1,EIF1,RACK1,ERO1A,RSL24D1,MRPS6
MF	translation regulator activity	0.0197044	0.00680071	8	CIRBP,EIF4B,EIF4EBP1,EIF3E,SHMT2,EIF3D,EIF3H,EIF1

## Sheet: SpC
Category	Description	enrichment	pvalue	count		top20	Symbols
BP	mRNA metabolic process	0.089141	2.22523e-15	55	617	2	APP,ATM,HNRNPA2B1,HNRNPH1,HNRNPU,MBNL1,NOVA1,SFPQ,TRA2B,SON,STAT3,SF1,CDK13,RNMT,PRPF4B,ZRANB2,RBM39,DDX46,RBM5,SRSF10,DIS3,SNRNP200,SAMD4A,TUT4,UPF2,TRA2A,PCF11,CDK12,PRPF38B,RBM23,RNPC3,METTL16,TUT7,SREK1,CWF19L2,AGO3,FUS,POLR2A,SLC38A2,CCNL1,AHNAK2,PDCD7,ZNF638,PRKCA,SAFB2,PUM1,TNRC6B,CARHSP1,SECISBP2,ATXN2,EIF3J,NOP56,NUFIP2,CPEB4,RN7SL2
BP	regulation of RNA splicing	0.11236	2.92628e-14	20	178	1	FUS,HNRNPA2B1,HNRNPH1,HNRNPU,MBNL1,NOVA1,POLR2A,TRA2B,SON,SF1,RBM39,RBM5,SRSF10,TRA2A,CDK12,SLC38A2,RBM23,CCNL1,METTL16,AHNAK2
BP	RNA splicing	0.0697674	1.22751e-13	27	387	2	FUS,HNRNPA2B1,HNRNPH1,HNRNPU,MBNL1,NOVA1,SFPQ,TRA2B,SON,SF1,CDK13,PRPF4B,ZRANB2,RBM39,DDX46,PDCD7,RBM5,SRSF10,SNRNP200,ZNF638,TRA2A,CDK12,PRPF38B,RBM23,RNPC3,SREK1,CWF19L2
BP	regulation of mRNA metabolic process	0.0786885	2.20753e-13	24	305	1	FUS,HNRNPA2B1,HNRNPU,MBNL1,NOVA1,PRKCA,TRA2B,SON,SF1,RBM39,SAFB2,PUM1,RBM5,SRSF10,DIS3,SAMD4A,TNRC6B,TUT4,CARHSP1,TRA2A,RBM23,SECISBP2,METTL16,TUT7
MF	transcription coregulator activity	0.056338	7.52615e-12	28	497	2	ACTN1,RERE,EP300,EWSR1,FUS,HNRNPU,KDM5A,SMARCC2,TLE4,SF1,TRIP11,NCOR2,MED13,N4BP2L2,TRIM38,KDM5B,TCF25,SPEN,MED13L,KAT6B,GON4L,ARID1B,CALCOCO1,KMT2C,TRIM8,MAML2,NCOA7,ASXL1
BP	mRNA processing	0.0584416	7.81096e-12	27	462	2	APP,HNRNPA2B1,HNRNPH1,HNRNPU,MBNL1,NOVA1,SFPQ,TRA2B,SON,SF1,CDK13,RNMT,PRPF4B,ZRANB2,RBM39,DDX46,RBM5,SRSF10,SNRNP200,TRA2A,PCF11,CDK12,PRPF38B,RBM23,RNPC3,SREK1,CWF19L2
BP	positive regulation of cellular catabolic process	0.0666667	2.48426e-11	30	450	1	APP,ATM,PLK3,FOXO3,GNAI3,LDLR,LRP1,MDM2,NRDC,VCP,IRS2,PUM1,RB1CC1,TRIM38,KCNQ1OT1,DIS3,ATF6,SAMD4A,TNRC6B,TUT4,ARIH1,ZBTB20,METTL16,TUT7,TRIM8,RNF217,HUWE1,EP300,QSOX1,STAT3
BP	skeletal system development	0.0613861	5.89106e-11	31	505	0	ACAN,RUNX1,CD44,CDKN1C,COL2A1,COL9A2,COL11A1,COL11A2,COMP,DLG1,EP300,FGFR1,FLNA,GLG1,CCN1,LTBP3,DDR2,SOX4,TRPS1,ZBTB16,TRIP11,FOXP1,ANKRD11,DYNC2I1,ASH1L,COL27A1,ASXL1,COL6A1,COL6A2,COL9A3,LOX
BP	positive regulation of catabolic process	0.0525292	8.74851e-11	27	514	1	APP,ATM,PLK3,FOXO3,GNAI3,LDLR,LRP1,MDM2,NRDC,VCP,IRS2,PUM1,RB1CC1,HUWE1,TRIM38,KCNQ1OT1,DIS3,ATF6,SAMD4A,TNRC6B,TUT4,ARIH1,ZBTB20,METTL16,TUT7,TRIM8,RNF217
MF	cell adhesion molecule binding	0.0502693	1.06461e-10	28	557	3	ACTN1,DST,CALD1,COMP,DLG1,FLNA,FN1,GOLGA3,CCN1,ITGA5,LAMB2,CD46,AFDN,PRKCA,PKN2,SLC3A2,THBS1,TLN1,ITGA10,GPRC5A,USP8,NOP56,PDLIM5,MACF1,CEMIP2,ARGLU1,UBAP2,ESYT2
CC	nuclear speck	0.0581114	1.31843e-10	24	413	1	HNRNPU,AFDN,SFPQ,SON,ZBTB16,CDK13,PRPF4B,TRIP12,TRIP11,RBM39,DDX46,SRSF10,SMC5,PSME4,FNBP4,PNISR,ZNF638,HP1BP3,CDK12,GPATCH2,CCNL1,MAML2,ATOH8,SREK1
BP	positive regulation of cell motility	0.0599315	3.12116e-10	35	584	3	APP,ATM,CRK,FGFR1,FN1,CCN1,ITGA5,DDR2,PPP3CA,PRKCA,STAT3,TF,THBS1,VEGFA,PIK3R3,IRS2,SPAG9,ARHGEF2,ADAMTS1,SEMA3E,AKT3,SYNE2,CAPN7,SUN2,FOXP1,ATOH8,MYADM,MALAT1,CDKN1C,DLG1,KDM5B,NEAT1,RUNX1,MACF1,CEMIP2
BP	regulation of mRNA splicing, via spliceosome	0.122642	3.29366e-10	13	106	1	HNRNPA2B1,HNRNPU,MBNL1,NOVA1,TRA2B,SON,SF1,RBM39,RBM5,SRSF10,TRA2A,RBM23,METTL16
BP	supramolecular fiber organization	0.0965392	3.75798e-10	53	549	2	ACTN1,APP,DST,CALD1,PLK3,COL2A1,COL11A1,COL11A2,COMP,DLG1,DYNC1H1,FLNA,HIP1,LOX,LTBP3,MDM2,DDR2,CLIP1,TF,ZNF207,ARHGEF2,AKAP9,ABI2,NEBL,CCDC88A,CEP126,WDR73,ATRX,HNRNPU,SFPQ,SLC16A1,SON,SPG7,VCP,OFD1,DNAH11,GCC2,STAG1,PIBF1,SYNE2,SUN2,DYNC2I1,ASH1L,CCDC66,ATM,CENPC,PPP3CA,PRKCA,USP8,SMC5,MRNIP,TTC19,NABP1
BP	positive regulation of cellular component movement	0.0469012	5.12064e-10	28	597	2	APP,ATM,CRK,FGFR1,FN1,CCN1,ITGA5,DDR2,PPP3CA,PRKCA,STAT3,TF,THBS1,VEGFA,PIK3R3,IRS2,SPAG9,ARHGEF2,ADAMTS1,SEMA3E,AKT3,SYNE2,CAPN7,SUN2,FOXP1,ATOH8,MYADM,MALAT1
BP	positive regulation of locomotion	0.0467446	5.51898e-10	28	599	2	APP,ATM,CRK,FGFR1,FN1,CCN1,ITGA5,DDR2,PPP3CA,PRKCA,STAT3,TF,THBS1,VEGFA,PIK3R3,IRS2,SPAG9,ARHGEF2,ADAMTS1,SEMA3E,AKT3,SYNE2,CAPN7,SUN2,FOXP1,ATOH8,MYADM,MALAT1
BP	regulation of mRNA processing	0.0985915	1.2833e-09	14	142	1	HNRNPA2B1,HNRNPU,MBNL1,NOVA1,TRA2B,SON,SF1,RBM39,SAFB2,RBM5,SRSF10,TRA2A,RBM23,METTL16
MF	chromatin binding	0.0460751	1.54771e-09	27	586	1	RERE,ATRX,POLR3D,CHD2,CHD4,EP300,FOXO3,FUS,HNRNPU,POLR2A,KDM5A,SFPQ,SMARCC2,STAT3,TLE4,NCOR2,STAG1,HP1BP3,MRNIP,MPHOSPH8,SBNO1,ASH1L,ARID1B,CALCOCO1,TSPYL2,PWWP3A,ASXL1
BP	regulation of cellular response to stress	0.0414938	2.15052e-09	30	723	0	APP,ATM,CD44,CYLD,DLG1,EP300,FOXO3,FLNA,FUS,MDM2,MMP3,DDR2,PPP1R10,SFPQ,SMARCC2,SOX4,VEGFA,ARHGEF2,TRIP12,RB1CC1,ATF6,SMCHD1,MRNIP,UBR5,SLC38A2,USP47,RIF1,ARID1B,PPP1R15B,NCOA7
BP	positive regulation of cell migration	0.0464286	2.68121e-09	26	560	1	APP,ATM,CRK,FGFR1,FN1,CCN1,ITGA5,DDR2,PPP3CA,PRKCA,STAT3,THBS1,VEGFA,PIK3R3,IRS2,SPAG9,ARHGEF2,ADAMTS1,SEMA3E,AKT3,SYNE2,CAPN7,SUN2,FOXP1,ATOH8,MYADM
BP	chromatin organization	0.0522876	3.90781e-09	32	612	0	RERE,ATRX,CDKN1C,CHD2,CHD4,EP300,HNRNPU,KMT2A,KDM5A,SMARCC2,KDM5B,PSME4,SMCHD1,KAT6B,HP1BP3,MPHOSPH8,NSD3,RIF1,SETD5,ASH1L,ARID1B,GATAD1,KMT2C,TSPYL2,CHD9,PWWP3A,ASXL1,USP15,SBNO1,CENPC,BDP1,VCP
BP	positive regulation of cell adhesion	0.0870488	8.92476e-09	41	471	1	ATM,RUNX1,CD44,CRK,FOXO3,FLNA,FN1,CCN1,ITGA5,LAMB2,CD46,AFDN,PPP3CA,PRKCA,SMARCC2,SOX4,TFRC,VEGFA,ZBTB16,NFAT5,ARID1B,MYADM,CCDC80,DLG1,MELTF,THBS1,TLN1,SEMA3E,MACF1,INHBA,LOX,SOS2,STAT3,MAFB,KAT6B,FOXP1,LDLR,DDR2,IRS2,PIBF1,RIF1
MF	extracellular matrix structural constituent	0.255814	1.54726e-08	44	172	2	ACAN,COL2A1,COL6A1,COL6A2,COL9A2,COL9A3,COL11A1,COL11A2,COMP,FN1,CCN1,LAMB2,THBS1,COL27A1,APP,LOX,LTBP3,MMP3,DDR2,QSOX1,ADAMTS1,CCDC80,CP,MELTF,TF,MBTPS1,DST,DLG1,GPC6,GLG1,VEGFA,FGFR1,CFH,ZNF207,CD44,ACTN1,COPA,GNL1,HIP1,TLN1,NEBL,SYNM,MACF1,LRP1
MF	extracellular matrix structural constituent conferring tensile strength	0.195122	2.05843e-08	8	41	0	COL2A1,COL6A1,COL6A2,COL9A2,COL9A3,COL11A1,COL11A2,COL27A1
CC	centrosome	0.0419355	2.13687e-08	26	620	2	ATM,CHD4,PLK3,CYLD,DYNC1H1,GNAI3,HNRNPU,PKN2,CLIP1,SLC16A1,OFD1,SPAG9,RBM39,PDE4DIP,AKAP9,PIBF1,CAPN7,AHI1,TTC19,DYNC2I1,CCDC88A,CEP126,TAF1D,CEP95,BOD1L1,CCDC66
BP	extracellular matrix organization	0.0627306	2.24939e-08	17	271	0	APP,COL2A1,COL9A2,COL9A3,COL11A1,COL11A2,COMP,CCN1,LAMB2,LOX,LTBP3,MMP3,DDR2,QSOX1,ADAMTS1,COL27A1,CCDC80
CC	cell leading edge	0.0527578	2.36388e-08	22	417	2	ACTN1,APP,ATP2B1,DST,CD44,ITGA5,MKLN1,PKN2,CLIP1,TLN1,CDC42BPA,ARHGEF2,ABI2,NCKAP1,AAK1,SYNE2,MACF1,TIAM2,CCDC88A,PHACTR4,MYADM,DYNC1H1
BP	extracellular structure organization	0.0625	2.37438e-08	17	272	0	APP,COL2A1,COL9A2,COL9A3,COL11A1,COL11A2,COMP,CCN1,LAMB2,LOX,LTBP3,MMP3,DDR2,QSOX1,ADAMTS1,COL27A1,CCDC80
BP	external encapsulating structure organization	0.0620438	2.64367e-08	17	274	0	APP,COL2A1,COL9A2,COL9A3,COL11A1,COL11A2,COMP,CCN1,LAMB2,LOX,LTBP3,MMP3,DDR2,QSOX1,ADAMTS1,COL27A1,CCDC80
CC	endoplasmic reticulum lumen	0.0578778	2.98824e-08	18	311	1	APP,COL2A1,COL6A1,COL6A2,COL9A2,COL9A3,COL11A1,COL11A2,CP,FN1,CCN1,LAMB2,MELTF,QSOX1,TF,THBS1,MBTPS1,COL27A1
CC	collagen-containing extracellular matrix	0.048951	3.83764e-08	21	429	2	ACAN,DST,COL2A1,COL6A1,COL6A2,COL9A2,COL9A3,COL11A1,COL11A2,COMP,DLG1,FN1,CCN1,LAMB2,LOX,LTBP3,THBS1,ADAMTS1,GPC6,COL27A1,CCDC80
BP	microtubule-based process	0.0368957	5.22014e-08	29	786	2	APP,ATRX,DST,PLK3,DLG1,DYNC1H1,FLNA,HNRNPU,CLIP1,SFPQ,SLC16A1,SON,SPG7,VCP,ZNF207,OFD1,DNAH11,GCC2,AKAP9,STAG1,PIBF1,SYNE2,SUN2,DYNC2I1,CCDC88A,ASH1L,CEP126,WDR73,CCDC66
BP	regulation of cell adhesion	0.0368957	5.22014e-08	29	786	1	ATM,RUNX1,CD44,CRK,DLG1,FOXO3,FLNA,FN1,CCN1,ITGA5,LAMB2,CD46,MELTF,AFDN,PPP3CA,PRKCA,SMARCC2,SOX4,TFRC,THBS1,TLN1,VEGFA,ZBTB16,SEMA3E,NFAT5,MACF1,ARID1B,MYADM,CCDC80
MF	regulatory RNA binding	0.170213	6.37675e-08	8	47	2	HNRNPA2B1,SOX4,PUM1,KCNQ1OT1,TUT4,TUT7,AGO3,NEAT1
CC	spliceosomal complex	0.0721649	7.06941e-08	14	194	0	HNRNPA2B1,HNRNPH1,HNRNPU,TRA2B,SF1,PRPF4B,PDCD7,RBM5,SNRNP200,TRA2A,PRPF38B,RNPC3,SREK1,CWF19L2
CC	extracellular matrix	0.0420315	7.25133e-08	24	571	2	ACAN,DST,COL2A1,COL6A1,COL6A2,COL9A2,COL9A3,COL11A1,COL11A2,COMP,DLG1,FN1,GLG1,CCN1,LAMB2,LOX,LTBP3,MMP3,THBS1,VEGFA,ADAMTS1,GPC6,COL27A1,CCDC80
CC	external encapsulating structure	0.041958	7.48996e-08	24	572	2	ACAN,DST,COL2A1,COL6A1,COL6A2,COL9A2,COL9A3,COL11A1,COL11A2,COMP,DLG1,FN1,GLG1,CCN1,LAMB2,LOX,LTBP3,MMP3,THBS1,VEGFA,ADAMTS1,GPC6,COL27A1,CCDC80
MF	cadherin binding	0.0540541	8.40191e-08	18	333	0	CALD1,DLG1,FLNA,GOLGA3,CD46,AFDN,PKN2,SLC3A2,TLN1,GPRC5A,USP8,NOP56,PDLIM5,MACF1,CEMIP2,ARGLU1,UBAP2,ESYT2
MF	collagen binding	0.132353	9.19878e-08	9	68	2	CD44,COL6A1,COL6A2,COMP,FN1,LOX,DDR2,THBS1,ITGA10
MF	transcription coactivator activity	0.0601504	1.04282e-07	16	266	0	ACTN1,RERE,EP300,FUS,KDM5A,SMARCC2,TRIP11,MED13,TRIM38,ARID1B,CALCOCO1,KMT2C,TRIM8,MAML2,NCOA7,ASXL1
BP	heart development	0.0425139	1.11438e-07	23	541	2	ATM,COL2A1,COL11A1,EP300,FLNA,FN1,HNRNPU,CCN1,LOX,MDM2,MDM4,NFATC1,SOX4,VEGFA,DNAH11,TRIP11,ADAMTS1,RB1CC1,NEBL,PDLIM5,TCF25,AHI1,ASXL1
BP	RNA splicing, via transesterification reactions with bulged adenosine as nucleophile	0.0597015	1.15535e-07	16	268	2	HNRNPA2B1,HNRNPH1,HNRNPU,NOVA1,SFPQ,TRA2B,SF1,CDK13,PRPF4B,DDX46,RBM5,SRSF10,SNRNP200,TRA2A,RNPC3,CWF19L2
BP	mRNA splicing, via spliceosome	0.0597015	1.15535e-07	16	268	2	HNRNPA2B1,HNRNPH1,HNRNPU,NOVA1,SFPQ,TRA2B,SF1,CDK13,PRPF4B,DDX46,RBM5,SRSF10,SNRNP200,TRA2A,RNPC3,CWF19L2
BP	RNA splicing, via transesterification reactions	0.0588235	1.41416e-07	16	272	2	HNRNPA2B1,HNRNPH1,HNRNPU,NOVA1,SFPQ,TRA2B,SF1,CDK13,PRPF4B,DDX46,RBM5,SRSF10,SNRNP200,TRA2A,RNPC3,CWF19L2
MF	protein domain specific binding	0.0378457	1.60805e-07	26	687	1	ACTN1,APP,ATP2B1,ATRX,CRK,DLG1,ACSL3,FN1,GNAI3,MDM2,TRA2B,TLN1,TRPS1,VCP,ZBTB16,IRS2,USP8,RBM39,ABI2,SRSF10,CAPN7,CRIM1,USP47,CCDC88A,KIDINS220,CALCOCO1
BP	regulation of cellular macromolecule biosynthetic process	0.0407801	2.32643e-07	23	564	0	APP,FOXO3,HNRNPU,ATXN2,SOX4,THBS1,IRS2,EIF5B,PUM1,RB1CC1,EPM2AIP1,PUM3,DIS3,SAMD4A,TNRC6B,TUT4,SLC25A37,SECISBP2,METTL16,TUT7,CPEB4,PPP1R15B,AGO3
BP	cytoplasmic microtubule organization	0.140351	3.0297e-07	8	57	2	DST,PLK3,DLG1,DYNC1H1,CLIP1,CCDC88A,CEP126,WDR73
CC	collagen trimer	0.104651	7.14885e-07	9	86	0	COL2A1,COL6A1,COL6A2,COL9A2,COL9A3,COL11A1,COL11A2,LOX,COL27A1
MF	heparin binding	0.0705882	7.74184e-07	12	170	1	APP,COL11A1,COMP,FGFR1,FN1,CFH,CCN1,THBS1,VEGFA,ZNF207,ADAMTS1,CCDC80
MF	glycosaminoglycan binding	0.059322	7.74738e-07	14	236	1	ACAN,APP,CD44,COL11A1,COMP,FGFR1,FN1,CFH,CCN1,THBS1,VEGFA,ZNF207,ADAMTS1,CCDC80
BP	regulation of mitotic cell cycle	0.0618956	8.36491e-07	32	517	2	APP,ATM,CDKN1C,PLK3,CYLD,DLG1,HNRNPU,INHBA,MDM2,DDR2,PPP1R10,PRKCA,PKN2,SMARCC2,ZNF207,CDK13,ADAMTS1,MRNIP,USP47,ARID1B,NABP1,ATRX,DYNC1H1,SFPQ,SMC5,CCNL1,TSPYL2,EP300,MMP3,PER3,XRRA1,CCDC66
BP	microtubule cytoskeleton organization	0.039924	1.10154e-06	21	526	2	ATRX,DST,PLK3,DLG1,DYNC1H1,FLNA,CLIP1,SLC16A1,SON,VCP,ZNF207,GCC2,AKAP9,STAG1,PIBF1,SYNE2,SUN2,CCDC88A,CEP126,WDR73,CCDC66
BP	regulation of mRNA catabolic process	0.0662983	1.50316e-06	12	181	0	FUS,HNRNPU,PRKCA,PUM1,DIS3,SAMD4A,TNRC6B,TUT4,CARHSP1,SECISBP2,METTL16,TUT7
MF	histone binding	0.055336	1.76634e-06	14	253	0	ATRX,CHD2,CHD4,KMT2A,KDM5A,SMARCC2,USP15,KDM5B,PSME4,KAT6B,MPHOSPH8,SBNO1,KMT2C,TSPYL2
BP	mitotic cell cycle process	0.0389105	2.931e-06	20	514	1	ATM,CENPC,PLK3,DYNC1H1,FLNA,MDM2,PPP3CA,PRKCA,SON,VCP,ZNF207,USP8,STAG1,PIBF1,SMC5,SUN2,MRNIP,TTC19,CEP126,NABP1
BP	regulation of translation	0.0402542	3.18927e-06	19	472	0	APP,FOXO3,HNRNPU,ATXN2,SOX4,THBS1,EIF5B,PUM1,PUM3,DIS3,SAMD4A,TNRC6B,TUT4,SECISBP2,METTL16,TUT7,CPEB4,PPP1R15B,AGO3
BP	regulation of mRNA stability	0.0674847	3.46239e-06	11	163	0	FUS,HNRNPU,PRKCA,PUM1,DIS3,SAMD4A,TNRC6B,TUT4,CARHSP1,METTL16,TUT7
MF	structural molecule activity	0.0333797	4.29427e-06	24	719	2	ACTN1,ACAN,DST,COL2A1,COL6A1,COL6A2,COL9A2,COL9A3,COL11A1,COL11A2,COMP,COPA,DLG1,FN1,GNL1,HIP1,CCN1,LAMB2,THBS1,TLN1,NEBL,SYNM,MACF1,COL27A1
BP	regulation of cellular amide metabolic process	0.0372439	5.61963e-06	20	537	0	APP,FOXO3,HNRNPU,CCN1,ATXN2,SOX4,THBS1,EIF5B,PUM1,PUM3,DIS3,SAMD4A,TNRC6B,TUT4,SECISBP2,METTL16,TUT7,CPEB4,PPP1R15B,AGO3
BP	regulation of cell cycle process	0.0326975	6.07101e-06	24	734	2	APP,ATM,ATRX,CDKN1C,PLK3,DLG1,DYNC1H1,HNRNPU,INHBA,MDM2,DDR2,PPP1R10,PKN2,SFPQ,SMARCC2,ZNF207,CDK13,ADAMTS1,SMC5,MRNIP,USP47,CCNL1,ARID1B,NABP1
BP	bone development	0.0574163	6.65739e-06	12	209	0	COL2A1,COMP,EP300,FLNA,GLG1,LTBP3,DDR2,ZBTB16,TRIP11,FOXP1,COL27A1,ASXL1
BP	regulation of RNA stability	0.0628571	6.85063e-06	11	175	0	FUS,HNRNPU,PRKCA,PUM1,DIS3,SAMD4A,TNRC6B,TUT4,CARHSP1,METTL16,TUT7
CC	fibrillar collagen trimer	0.333333	8.15875e-06	4	12	0	COL2A1,COL11A1,COL11A2,COL27A1
CC	banded collagen fibril	0.333333	8.15875e-06	4	12	0	COL2A1,COL11A1,COL11A2,COL27A1
BP	mitotic cell cycle	0.0347107	9.59203e-06	21	605	1	ATM,CENPC,PLK3,DYNC1H1,FLNA,MDM2,PPP3CA,PRKCA,CLIP1,SON,VCP,ZNF207,USP8,STAG1,PIBF1,SMC5,SUN2,MRNIP,TTC19,CEP126,NABP1
BP	chromatin remodeling	0.047138	1.11593e-05	14	297	0	RERE,ATRX,CHD2,CHD4,KDM5A,SMARCC2,KDM5B,PSME4,KAT6B,HP1BP3,ARID1B,GATAD1,TSPYL2,CHD9
BP	mitotic spindle organization	0.0851064	1.40722e-05	8	94	1	DYNC1H1,FLNA,VCP,ZNF207,STAG1,PIBF1,SUN2,CEP126
BP	spindle organization	0.0645161	1.42843e-05	10	155	1	ATRX,DLG1,DYNC1H1,FLNA,VCP,ZNF207,STAG1,PIBF1,SUN2,CEP126
BP	positive regulation of mRNA metabolic process	0.0725806	1.50066e-05	9	124	0	TRA2B,PUM1,DIS3,SAMD4A,TNRC6B,TUT4,TRA2A,METTL16,TUT7
CC	collagen type XI trimer	0.6	1.51728e-05	3	5	0	COL2A1,COL11A1,COL11A2
BP	cartilage development	0.0636943	1.59721e-05	10	157	0	RUNX1,CD44,COL2A1,COL11A1,COL11A2,COMP,CCN1,ZBTB16,TRIP11,COL27A1
MF	sulfur compound binding	0.0483271	1.7648e-05	13	269	1	APP,COL11A1,COMP,FGFR1,FN1,CFH,CCN1,LRP1,THBS1,VEGFA,ZNF207,ADAMTS1,CCDC80
CC	basement membrane	0.0824742	1.77286e-05	8	97	2	DST,COL2A1,COL9A3,DLG1,FN1,LAMB2,ADAMTS1,CCDC80
BP	regulation of mitotic cell cycle phase transition	0.0422535	1.98287e-05	15	355	0	APP,ATM,CDKN1C,PLK3,DLG1,INHBA,MDM2,DDR2,SMARCC2,ZNF207,ADAMTS1,MRNIP,USP47,ARID1B,NABP1
BP	regulation of hemopoiesis	0.04	2.06158e-05	16	400	0	RUNX1,FOXO3,INHBA,LOX,CD46,PPP3CA,PRKCA,SMARCC2,SOS2,SOX4,STAT3,ZBTB16,MAFB,KAT6B,FOXP1,ARID1B
CC	ribonucleoprotein complex	0.0309973	2.20731e-05	23	742	0	HNRNPA2B1,HNRNPH1,HNRNPU,ATXN2,TRA2B,SF1,EIF3J,PRPF4B,PDCD7,RBM5,NOP56,SNRNP200,UPF2,TRA2A,PRPF38B,RNPC3,NUFIP2,SECISBP2,CPEB4,SREK1,CWF19L2,AGO3,RN7SL2
BP	miRNA maturation	0.15625	3.16458e-05	5	32	0	HNRNPA2B1,PUM1,TUT4,TUT7,AGO3
BP	regulation of cell activation	0.0310296	3.27826e-05	22	709	1	ATM,RUNX1,DLG1,FOXO3,FLNA,FN1,INHBA,LDLR,CD46,DDR2,PPP3CA,PRKCA,SMARCC2,SOS2,SOX4,TFRC,THBS1,ZBTB16,IRS2,PIBF1,RIF1,ARID1B
MF	chromatin DNA binding	0.0740741	3.86782e-05	8	108	0	CHD4,EP300,FOXO3,HNRNPU,KDM5A,SMARCC2,STAT3,SBNO1
BP	connective tissue development	0.0521327	3.9209e-05	11	211	0	RUNX1,CD44,COL2A1,COL11A1,COL11A2,COMP,CCN1,LOX,ZBTB16,TRIP11,COL27A1
BP	heart morphogenesis	0.048	3.95199e-05	12	250	1	COL2A1,COL11A1,FLNA,CCN1,MDM2,MDM4,SOX4,VEGFA,DNAH11,ADAMTS1,AHI1,ASXL1
BP	collagen fibril organization	0.107143	4.62761e-05	6	56	0	COL2A1,COL11A1,COL11A2,COMP,LOX,DDR2
BP	primary sncRNA processing	0.135135	6.53237e-05	5	37	0	HNRNPA2B1,PUM1,TUT4,TUT7,AGO3
BP	regulation of leukocyte differentiation	0.0424837	6.66978e-05	13	306	0	RUNX1,FOXO3,INHBA,CD46,PPP3CA,PRKCA,SMARCC2,SOS2,SOX4,ZBTB16,MAFB,FOXP1,ARID1B
BP	skeletal system morphogenesis	0.0488889	7.00435e-05	11	225	0	COL2A1,COL11A1,COMP,DLG1,FGFR1,GLG1,LTBP3,TRIP11,ANKRD11,DYNC2I1,COL27A1
BP	regulation of cell cycle phase transition	0.0352423	9.24954e-05	16	454	0	APP,ATM,CDKN1C,PLK3,DLG1,INHBA,MDM2,DDR2,PPP1R10,SMARCC2,ZNF207,ADAMTS1,MRNIP,USP47,ARID1B,NABP1
BP	positive regulation of mRNA catabolic process	0.0769231	9.30063e-05	7	91	0	PUM1,DIS3,SAMD4A,TNRC6B,TUT4,METTL16,TUT7
BP	microtubule cytoskeleton organization involved in mitosis	0.064	0.000109028	8	125	1	DYNC1H1,FLNA,VCP,ZNF207,STAG1,PIBF1,SUN2,CEP126
BP	mRNA catabolic process	0.064	0.000109028	8	125	0	ATM,DIS3,SAMD4A,TUT4,UPF2,METTL16,TUT7,AGO3
CC	complex of collagen trimers	0.181818	0.000110006	4	22	0	COL2A1,COL11A1,COL11A2,COL27A1
BP	atrial septum development	0.173913	0.000131953	4	23	0	CCN1,MDM2,MDM4,SOX4
CC	lamellipodium	0.049505	0.000134233	10	202	0	APP,CD44,PKN2,CDC42BPA,ABI2,NCKAP1,SYNE2,TIAM2,CCDC88A,PHACTR4
BP	atrioventricular valve morphogenesis	0.166667	0.000156902	4	24	0	CCN1,MDM2,MDM4,SOX4
BP	regulation of cell-cell adhesion	0.033543	0.000162714	16	477	0	RUNX1,CD44,DLG1,FOXO3,CD46,AFDN,PPP3CA,PRKCA,SMARCC2,SOX4,TFRC,VEGFA,ZBTB16,NFAT5,ARID1B,MYADM
BP	chondrocyte differentiation	0.0833333	0.000190648	6	72	0	RUNX1,COL2A1,COL11A1,COMP,TRIP11,COL27A1
BP	positive regulation of leukocyte differentiation	0.0508475	0.000236726	9	177	0	RUNX1,FOXO3,CD46,PPP3CA,PRKCA,SMARCC2,SOX4,ZBTB16,ARID1B
BP	positive regulation of hemopoiesis	0.0508475	0.000236726	9	177	0	RUNX1,FOXO3,CD46,PPP3CA,PRKCA,SMARCC2,SOX4,ZBTB16,ARID1B
BP	negative regulation of mitotic cell cycle phase transition	0.0505618	0.000246836	9	178	0	ATM,PLK3,DLG1,INHBA,MDM2,ZNF207,MRNIP,USP47,NABP1
BP	atrioventricular valve development	0.148148	0.000252133	4	27	0	CCN1,MDM2,MDM4,SOX4
BP	mRNA destabilization	0.0789474	0.000256627	6	76	0	PUM1,DIS3,SAMD4A,TUT4,METTL16,TUT7
BP	regulation of leukocyte activation	0.029052	0.000259271	19	654	1	ATM,RUNX1,DLG1,FOXO3,FN1,INHBA,LDLR,CD46,PPP3CA,SMARCC2,SOS2,SOX4,TFRC,THBS1,ZBTB16,IRS2,PIBF1,RIF1,ARID1B
BP	positive regulation of leukocyte cell-cell adhesion	0.0415094	0.000292555	11	265	0	RUNX1,CD44,FOXO3,CD46,PPP3CA,SMARCC2,SOX4,TFRC,ZBTB16,NFAT5,ARID1B
BP	positive regulation of cell-cell adhesion	0.0384615	0.000315133	12	312	0	RUNX1,CD44,FOXO3,CD46,AFDN,PPP3CA,SMARCC2,SOX4,TFRC,ZBTB16,NFAT5,ARID1B
BP	regulation of G1/S transition of mitotic cell cycle	0.0486486	0.000328115	9	185	0	ATM,PLK3,DLG1,INHBA,MDM2,DDR2,SMARCC2,ADAMTS1,ARID1B
BP	RNA destabilization	0.075	0.000339348	6	80	0	PUM1,DIS3,SAMD4A,TUT4,METTL16,TUT7
BP	negative regulation of mitotic cell cycle	0.0440529	0.000343152	10	227	0	ATM,CDKN1C,PLK3,DLG1,INHBA,MDM2,ZNF207,MRNIP,USP47,NABP1
BP	positive regulation of T cell differentiation	0.0619469	0.000357292	7	113	0	RUNX1,FOXO3,CD46,SMARCC2,SOX4,ZBTB16,ARID1B
BP	cartilage development involved in endochondral bone morphogenesis	0.133333	0.00038308	4	30	0	COL2A1,COMP,TRIP11,COL27A1
BP	pre-miRNA processing	0.230769	0.000404993	3	13	0	TUT4,TUT7,AGO3
BP	heart valve morphogenesis	0.0909091	0.000439646	5	55	0	CCN1,MDM2,MDM4,NFATC1,SOX4
BP	negative regulation of cell cycle	0.0346667	0.000483685	13	375	0	ATM,ATRX,CDKN1C,PLK3,DLG1,INHBA,MDM2,PPP1R10,ZNF207,MRNIP,USP47,TSPYL2,NABP1
BP	negative regulation of cell cycle process	0.0383275	0.000571455	11	287	0	ATM,ATRX,PLK3,DLG1,INHBA,MDM2,PPP1R10,ZNF207,MRNIP,USP47,NABP1
BP	RNA catabolic process	0.0496894	0.000607611	8	161	0	ATM,DIS3,SAMD4A,TUT4,UPF2,METTL16,TUT7,AGO3
BP	regulation of lymphocyte differentiation	0.0445545	0.000620595	9	202	0	RUNX1,FOXO3,INHBA,CD46,SMARCC2,SOS2,SOX4,ZBTB16,ARID1B
BP	positive regulation of lymphocyte differentiation	0.0555556	0.000687454	7	126	0	RUNX1,FOXO3,CD46,SMARCC2,SOX4,ZBTB16,ARID1B
BP	cardiac chamber development	0.0479042	0.000772073	8	167	0	COL11A1,CCN1,MDM2,MDM4,SOX4,DNAH11,TRIP11,ADAMTS1
BP	positive regulation of endothelial cell migration	0.0534351	0.000865182	7	131	0	FGFR1,PRKCA,THBS1,VEGFA,AKT3,FOXP1,ATOH8
BP	cardiac atrium development	0.108108	0.00086617	4	37	0	CCN1,MDM2,MDM4,SOX4
BP	regulation of lymphocyte activation	0.0287253	0.00088026	16	557	0	ATM,RUNX1,DLG1,FOXO3,INHBA,CD46,PPP3CA,SMARCC2,SOS2,SOX4,TFRC,ZBTB16,IRS2,PIBF1,RIF1,ARID1B
BP	regulation of cell cycle G1/S phase transition	0.0422535	0.000904195	9	213	0	ATM,PLK3,DLG1,INHBA,MDM2,DDR2,SMARCC2,ADAMTS1,ARID1B
BP	regulation of T cell differentiation	0.0465116	0.000934923	8	172	0	RUNX1,FOXO3,CD46,SMARCC2,SOS2,SOX4,ZBTB16,ARID1B
BP	bone morphogenesis	0.0618557	0.000946962	6	97	0	COL2A1,COMP,GLG1,LTBP3,TRIP11,COL27A1
BP	heart valve development	0.0769231	0.000949941	5	65	0	CCN1,MDM2,MDM4,NFATC1,SOX4
BP	positive regulation of epithelial cell migration	0.045977	0.0010073	8	174	0	FGFR1,PRKCA,THBS1,VEGFA,AKT3,CAPN7,FOXP1,ATOH8
BP	positive regulation of cell activation	0.0305677	0.0010157	14	458	0	RUNX1,FOXO3,FLNA,CD46,DDR2,PPP3CA,SMARCC2,SOX4,TFRC,THBS1,ZBTB16,IRS2,RIF1,ARID1B
BP	positive regulation of autophagy	0.0507246	0.0011728	7	138	0	PLK3,FOXO3,GNAI3,RB1CC1,TRIM38,ATF6,TRIM8
BP	regulation of leukocyte cell-cell adhesion	0.032967	0.00121453	12	364	0	RUNX1,CD44,DLG1,FOXO3,CD46,PPP3CA,SMARCC2,SOX4,TFRC,ZBTB16,NFAT5,ARID1B
BP	nuclear-transcribed mRNA catabolic process	0.0588235	0.00122971	6	102	0	ATM,DIS3,SAMD4A,TUT4,UPF2,TUT7
BP	cardiac septum development	0.0566038	0.00149905	6	106	0	CCN1,MDM2,MDM4,SOX4,DNAH11,TRIP11
BP	oocyte maturation	0.15	0.00152007	3	20	0	FOXO3,TUT4,TUT7
BP	ventricular septum development	0.0684932	0.00160222	5	73	0	CCN1,MDM2,MDM4,SOX4,TRIP11
CC	centriolar satellite	0.0555556	0.00164948	6	108	0	OFD1,SPAG9,RBM39,PIBF1,TAF1D,CCDC66
BP	nuclear-transcribed mRNA catabolic process, deadenylation-dependent decay	0.0909091	0.00167065	4	44	0	DIS3,SAMD4A,TUT4,TUT7
BP	nucleobase-containing compound catabolic process	0.0355872	0.00174723	10	281	0	ATM,VCP,NUDT4,DIS3,SAMD4A,TUT4,UPF2,METTL16,TUT7,AGO3
BP	positive regulation of blood vessel endothelial cell migration	0.0666667	0.0018068	5	75	0	FGFR1,PRKCA,THBS1,VEGFA,AKT3
BP	oocyte development	0.0888889	0.00181708	4	45	0	ATM,FOXO3,TUT4,TUT7
BP	negative regulation of cell cycle phase transition	0.0378151	0.00194669	9	238	0	ATM,PLK3,DLG1,INHBA,MDM2,ZNF207,MRNIP,USP47,NABP1
BP	nuclear-transcribed mRNA poly(A) tail shortening	0.136364	0.00201853	3	22	0	SAMD4A,TUT4,TUT7
BP	regulation of autophagy	0.0324484	0.00216893	11	339	0	ATM,PLK3,EP300,FOXO3,GNAI3,QSOX1,STAT3,RB1CC1,TRIM38,ATF6,TRIM8
BP	negative regulation of translation	0.0371901	0.00217873	9	242	0	PUM1,DIS3,SAMD4A,TNRC6B,TUT4,METTL16,TUT7,CPEB4,AGO3
BP	positive regulation of T cell activation	0.037037	0.00224004	9	243	0	RUNX1,FOXO3,CD46,PPP3CA,SMARCC2,SOX4,TFRC,ZBTB16,ARID1B
BP	oocyte differentiation	0.0816327	0.00249196	4	49	0	ATM,FOXO3,TUT4,TUT7
BP	mitotic spindle assembly	0.08	0.00268425	4	50	0	FLNA,ZNF207,STAG1,PIBF1
BP	positive regulation of vascular endothelial cell proliferation	0.12	0.00293827	3	25	0	FGFR1,STAT3,AKT3
BP	protein-DNA complex subunit organization	0.0354331	0.00300945	9	254	0	ATRX,CENPC,CHD2,SMARCC2,PSME4,KAT6B,HP1BP3,BDP1,TSPYL2
BP	nucleosome organization	0.0426829	0.00312212	7	164	0	ATRX,CHD2,SMARCC2,PSME4,KAT6B,HP1BP3,TSPYL2
BP	mitotic cell cycle checkpoint signaling	0.0487805	0.00317177	6	123	0	ATM,PLK3,MDM2,ZNF207,MRNIP,NABP1
BP	anatomical structure maturation	0.0379147	0.00336211	8	211	0	APP,RERE,CDKN1C,FOXO3,VEGFA,ZBTB16,TUT4,TUT7
MF	modification-dependent protein binding	0.0419162	0.00345056	7	167	0	ATRX,KMT2A,KDM5A,VCP,USP15,PSME4,MPHOSPH8
BP	cardiac chamber morphogenesis	0.047619	0.00357201	6	126	0	COL11A1,CCN1,MDM2,SOX4,DNAH11,ADAMTS1
BP	cardiac ventricle development	0.047619	0.00357201	6	126	0	COL11A1,CCN1,MDM2,MDM4,SOX4,TRIP11
BP	regulation of T cell activation	0.0302198	0.00372607	11	364	0	RUNX1,DLG1,FOXO3,CD46,PPP3CA,SMARCC2,SOS2,SOX4,TFRC,ZBTB16,ARID1B
MF	nuclear receptor coactivator activity	0.0714286	0.00405491	4	56	0	ACTN1,MED13,CALCOCO1,NCOA7
BP	endochondral bone morphogenesis	0.0714286	0.00405491	4	56	0	COL2A1,COMP,TRIP11,COL27A1
BP	negative regulation of cellular macromolecule biosynthetic process	0.0334572	0.00437896	9	269	0	PUM1,DIS3,SAMD4A,TNRC6B,TUT4,METTL16,TUT7,CPEB4,AGO3
BP	negative regulation of cellular amide metabolic process	0.0333333	0.00448511	9	270	0	PUM1,DIS3,SAMD4A,TNRC6B,TUT4,METTL16,TUT7,CPEB4,AGO3
BP	heterocycle catabolic process	0.0311526	0.00451402	10	321	0	ATM,VCP,NUDT4,DIS3,SAMD4A,TUT4,UPF2,METTL16,TUT7,AGO3
BP	regulation of endothelial cell proliferation	0.0393258	0.00488418	7	178	0	FGFR1,PRKCA,STAT3,THBS1,VEGFA,AKT3,ATOH8
BP	cellular nitrogen compound catabolic process	0.030581	0.00512866	10	327	0	ATM,VCP,NUDT4,DIS3,SAMD4A,TUT4,UPF2,METTL16,TUT7,AGO3
BP	response to radiation	0.0275862	0.00515728	12	435	0	APP,ATM,PLK3,EP300,MDM2,MMP3,PER3,MRNIP,USP47,NABP1,XRRA1,CCDC66
BP	regulation of epithelial cell proliferation	0.0287958	0.00532179	11	382	1	CDKN1C,DLG1,FGFR1,PRKCA,STAT3,THBS1,VEGFA,AKT3,KDM5B,ATOH8,NEAT1
BP	positive regulation of leukocyte activation	0.0272109	0.00573189	12	441	0	RUNX1,FOXO3,CD46,PPP3CA,SMARCC2,SOX4,TFRC,THBS1,ZBTB16,IRS2,RIF1,ARID1B
BP	positive regulation of angiogenesis	0.0380435	0.00583412	7	184	0	RUNX1,ITGA5,PRKCA,STAT3,THBS1,VEGFA,AKT3
BP	positive regulation of vasculature development	0.0380435	0.00583412	7	184	0	RUNX1,ITGA5,PRKCA,STAT3,THBS1,VEGFA,AKT3
BP	RNA 3'-end processing	0.05	0.00623796	5	100	1	APP,TUT4,INTS6,PCF11,TUT7
BP	regulation of G2/M transition of mitotic cell cycle	0.05	0.00623796	5	100	0	APP,ATM,MRNIP,USP47,NABP1
BP	positive regulation of lymphocyte activation	0.028133	0.00630031	11	391	0	RUNX1,FOXO3,CD46,PPP3CA,SMARCC2,SOX4,TFRC,ZBTB16,IRS2,RIF1,ARID1B
BP	negative regulation of G2/M transition of mitotic cell cycle	0.0615385	0.00689224	4	65	0	ATM,MRNIP,USP47,NABP1
BP	regulation of epithelial cell migration	0.0310345	0.00706078	9	290	0	FGFR1,PRKCA,THBS1,VEGFA,AKT3,CAPN7,MACF1,FOXP1,ATOH8
BP	aromatic compound catabolic process	0.0291545	0.00709137	10	343	0	ATM,VCP,NUDT4,DIS3,SAMD4A,TUT4,UPF2,METTL16,TUT7,AGO3
BP	regulation of angiogenesis	0.0288184	0.00766265	10	347	0	RUNX1,ITGA5,PRKCA,STAT3,THBS1,VEGFA,ADAMTS1,SEMA3E,AKT3,CEMIP2
BP	negative regulation of cell cycle G2/M phase transition	0.0597015	0.00766367	4	67	0	ATM,MRNIP,USP47,NABP1
CC	filopodium	0.0471698	0.00794045	5	106	1	APP,DYNC1H1,ABI2,SYNE2,TIAM2
BP	regulation of vasculature development	0.0283286	0.00858542	10	353	0	RUNX1,ITGA5,PRKCA,STAT3,THBS1,VEGFA,ADAMTS1,SEMA3E,AKT3,CEMIP2
BP	developmental maturation	0.0321285	0.00888387	8	249	0	APP,RERE,CDKN1C,FOXO3,VEGFA,ZBTB16,TUT4,TUT7
BP	cell cycle checkpoint signaling	0.0392157	0.00904263	6	153	0	ATM,PLK3,MDM2,ZNF207,MRNIP,NABP1
BP	cardiac septum morphogenesis	0.056338	0.00937214	4	71	0	CCN1,MDM2,SOX4,DNAH11
BP	positive regulation of endothelial cell proliferation	0.045045	0.00958623	5	111	0	FGFR1,PRKCA,STAT3,VEGFA,AKT3
BP	regulation of cell cycle G2/M phase transition	0.045045	0.00958623	5	111	0	APP,ATM,MRNIP,USP47,NABP1

## Sheet: HomC
Category	Description	enrichment	pvalue	COUNT	Symbols
BP	regulation of hemopoiesis	0.125	2.0515e-10	50	B2M,ZFP36L1,ETS1,HIF1A,ID2,INHBA,IRF1,JUNB,NFKBIA,TNFRSF11B,TGFBR2,KLF10,ZFP36,RIPK2,CD83,TRIB1,NFKBIZ,ZC3H12A,BCL2,CDKN1A,MAP3K8,HMOX1,LDLR,LGALS1,NFATC2,SERPINE2,PLA2G2A,PELI1,BMP2,CYP1B1,FOXC2,SOX9,KLF4,EDIL3,LIMCH1,RND1,CD14,CYLD,PDE4B,MAP2K6,COLEC12,TIFA,SERPING1,C1S,CFH,IFI16,SFPQ,DHX9,ICAM1,RBP4
BP	regulation of cellular response to stress	0.0594744	1.58235e-11	43	BCL2,BMP2,CYLD,DDX5,DHX9,HIF1A,INSIG1,MMP3,GADD45B,NFE2L2,NKX3-1,PRDX1,PPP1R10,SDCBP,SFPQ,SOD2,EZR,RIPK2,IER3,KLF4,PPP1R15A,IER5,STK26,INO80D,ZC3H12A,BIRC2,CDKN1A,CYP1B1,TGFBR2,CCN6,COL2A1,HMOX1,ICAM1,INHBA,LMNA,UBB,G0S2,KDM6B,ZFP36L1,BTG1,RCAN1,ZFP36,SERPINE2
BP	negative regulation of cell differentiation	0.0529328	1.63145e-09	37	B2M,BMP2,ZFP36L1,HNRNPU,ID1,ID2,ID3,INHBA,INSIG1,IRF1,LDLR,NFATC2,NFE2L2,NFKBIA,TNFRSF11B,ENPP1,SOD2,SOX9,ZFP36,TRIB1,BAMBI,ZC3H12A,ADIRF,SAV1,DHX9,TOP1,TUBA1A,SQSTM1,PNRC2,NFKBIZ,HNRNPA3,DDX5,HMOX1,PDE4B,DBI,BTG2,ITM2A
BP	regulation of defense response	0.0347432	5.97462e-10	23	BIRC2,BIRC3,SERPING1,CYLD,DHX9,ETS1,CFH,IFI16,IRF1,LDLR,LGALS1,MMP3,NFE2L2,NFKB1,NFKBIA,PLA2G2A,SFPQ,ZFP36,RIPK2,KLF4,NFKBIZ,ZC3H12A,FGF2
BP	regulation of cell activation	0.0296192	1.12716e-08	21	B2M,BCL2,ZFP36L1,CDKN1A,MAP3K8,HMOX1,ID2,INHBA,IRF1,JUNB,LDLR,LGALS1,NFATC2,SERPINE2,PLA2G2A,TGFBR2,RIPK2,CD83,PELI1,NFKBIZ,ZC3H12A
BP	connective tissue development	0.156398	1.51149e-10	33	BMP2,COL2A1,COMP,FGF2,FOXC2,HIF1A,MGP,SOX5,SOX9,TGFBR2,UBB,CYTL1,ARRDC3,COL27A1,CHAD,HAPLN1,INSIG1,TNFRSF11B,PRDX1,MAP2K6,RBP4,TIPARP,ZFP36L1,DDX5,HIVEP1,ID1,MT1G,ZFP36,KLF4,BAMBI,BCL2,INHBA,CDKN1A
BP	heart development	0.0536044	3.882e-09	29	BMP2,ZFP36L1,CDKN1A,COL2A1,FGF2,FOXC2,HIF1A,HNRNPU,ID2,ID3,LMNA,NKX3-1,RBP4,SOD2,SOX9,TGFBR2,KDM6B,CACYBP,SAV1,BCL2,CEBPD,CYP1B1,INHBA,INSIG1,KLF4,CYTL1,JUNB,TM4SF1,EZR
CC	extracellular matrix	0.0507881	5.21057e-12	29	SERPING1,CHAD,COL2A1,COL9A3,COMP,HAPLN1,DCN,ICAM1,LGALS1,LUM,MGP,MMP3,OGN,TNFRSF11B,SERPINA5,PCOLCE,SERPINE2,SDC2,CCN6,GPC6,EDIL3,COLEC12,COL27A1,EPB41L2,HMOX1,MSN,TUBB2A,TUBA1A,MRPL18
BP	positive regulation of inflammatory response	0.0460526	7.01332e-05	7	DHX9,ETS1,LDLR,LGALS1,NFKBIA,PLA2G2A,NFKBIZ
CC	collagen-containing extracellular matrix	0.041958	6.28972e-10	18	SERPING1,COL2A1,COL9A3,COMP,HAPLN1,DCN,ICAM1,LGALS1,LUM,MGP,OGN,SERPINA5,PCOLCE,SERPINE2,SDC2,GPC6,EDIL3,COL27A1
CC	external encapsulating structure	0.0402098	5.39817e-12	23	SERPING1,CHAD,COL2A1,COL9A3,COMP,HAPLN1,DCN,ICAM1,LGALS1,LUM,MGP,MMP3,OGN,TNFRSF11B,SERPINA5,PCOLCE,SERPINE2,SDC2,CCN6,GPC6,EDIL3,COLEC12,COL27A1
BP	negative regulation of cell population proliferation	0.0381679	9.2382e-15	30	B2M,BCL2,BMP2,BTG1,CDKN1A,CYP1B1,ETS1,FGF2,FTH1,HMOX1,INHBA,IRF1,LMNA,NKX3-1,OGN,SERPINE2,RBP4,S100A11,SOD2,SOX9,SSTR2,TGFBR2,KLF10,BTG2,CCN6,KLF4,TRIB1,BTG3,PELI1,SAV1
BP	hematopoietic or lymphoid organ development	0.0381679	1.55593e-08	25	B2M,BCL2,BCL3,ZFP36L1,CEBPD,KLF6,HIF1A,ID2,IFI16,INHBA,IRF1,JUNB,LGALS1,MT1G,NFKB2,SOD2,TGFBR2,KLF4,ITM2A,TIPARP,COMP,ICAM1,MSN,PRDX1,RIPK2
BP	regulation of inflammatory response	0.035	4.88187e-07	14	BIRC2,BIRC3,CYLD,DHX9,ETS1,LDLR,LGALS1,MMP3,NFKB1,NFKBIA,PLA2G2A,ZFP36,KLF4,NFKBIZ
BP	positive regulation of defense response	0.0328947	3.69109e-05	10	DHX9,ETS1,IFI16,LDLR,LGALS1,NFKBIA,PLA2G2A,SFPQ,RIPK2,NFKBIZ
BP	hemopoiesis	0.0313531	2.39121e-08	19	B2M,BCL2,BCL3,ZFP36L1,CEBPD,KLF6,HIF1A,ID2,IFI16,INHBA,IRF1,JUNB,LGALS1,MT1G,SOD2,TGFBR2,KLF4,ITM2A,TIPARP
BP	regulation of leukocyte activation	0.030581	1.51708e-08	20	B2M,BCL2,ZFP36L1,CDKN1A,MAP3K8,HMOX1,ID2,INHBA,IRF1,JUNB,LDLR,LGALS1,NFATC2,PLA2G2A,TGFBR2,RIPK2,CD83,PELI1,NFKBIZ,ZC3H12A
BP	regulation of cell-cell adhesion	0.0293501	3.83163e-06	14	B2M,BMP2,MAP3K8,ETS1,IRF1,LGALS1,SERPINE2,TGFBR2,RIPK2,CD83,KLF4,PELI1,NFKBIZ,ZC3H12A
BP	immune system development	0.0286123	4.52266e-08	20	B2M,BCL2,BCL3,ZFP36L1,CEBPD,KLF6,HIF1A,ID2,IFI16,INHBA,IRF1,JUNB,LGALS1,MT1G,NFKB2,SOD2,TGFBR2,KLF4,ITM2A,TIPARP
BP	regulation of cell adhesion	0.0267176	6.51489e-08	21	B2M,BCL2,BMP2,MAP3K8,CYP1B1,ETS1,FOXC2,IRF1,LGALS1,SERPINE2,SOX9,TGFBR2,RIPK2,CD83,KLF4,EDIL3,LIMCH1,RND1,PELI1,NFKBIZ,ZC3H12A
BP	positive regulation of response to external stimulus	0.0241758	0.000234468	11	DHX9,ETS1,FGF2,IFI16,LDLR,LGALS1,NFKBIA,PLA2G2A,SFPQ,RIPK2,NFKBIZ
BP	response to tumor necrosis factor	0.113861	1.01299e-09	23	BIRC2,BIRC3,ZFP36L1,CD14,CYP1B1,DHX9,GBP2,NFE2L2,NFKB1,NFKBIA,NKX3-1,ZFP36,ZC3H12A,HIF1A,HNRNPU,ICAM1,IFI16,IRF1,SOX9,KLF4,IFITM3,CACYBP,RIPK2
BP	regulation of macrophage derived foam cell differentiation	0.09375	0.00121443	3	NFKB1,NFKBIA,PLA2G2A
BP	negative regulation of growth	0.0897959	1.04388e-08	22	BCL2,BTG1,CDKN1A,HIF1A,INHBA,MT1F,MT1G,ENPP1,SERPINE2,RBP4,TGFBR2,SERTAD2,SAV1,FGF2,FOXC2,SDCBP,EZR,GEM,HMOX1,INSIG1,NFKB1,BAG3
BP	cellular response to organic cyclic compound	0.0811881	1.84997e-10	41	BMP2,ZFP36L1,CYP1B1,DDX5,DHX9,HNRNPU,ID1,ID3,INHBA,INSIG1,MSN,NFKB1,NKX3-1,PDE4B,SSTR2,EZR,ZFP36,TIPARP,ZC3H12A,COLEC12,CD14,LDLR,NFKBIA,SOX9,RIPK2,BCL2,BTG1,CDO1,FOXC2,HMOX1,NFE2L2,TNFRSF11B,ENPP1,TGFBR2,BTG2,FIBIN,BCL3,DBI,KLF4,ITM2A,PPP1R15A
BP	regulation of alpha-beta T cell activation	0.0654206	7.25675e-06	7	IRF1,JUNB,TGFBR2,RIPK2,CD83,NFKBIZ,ZC3H12A
MF	extracellular matrix structural constituent	0.0639535	2.15843e-08	11	COL2A1,COL9A3,COMP,HAPLN1,DCN,LUM,MGP,OGN,PCOLCE,EDIL3,COL27A1
BP	regulation of lymphocyte differentiation	0.049505	1.02333e-06	10	ZFP36L1,ID2,INHBA,IRF1,JUNB,TGFBR2,RIPK2,CD83,NFKBIZ,ZC3H12A
BP	response to nutrient levels	0.0493274	1.16463e-09	22	BCL2,CDKN1A,CYP1B1,HMOX1,FOXA3,IFI16,LDLR,FADS1,NFE2L2,TNFRSF11B,SOD2,SSTR2,TGFBR2,KLF10,ZFP36,PCSK1N,STK26,ZC3H12A,IRF1,NFKB1,SOX9,BAG3
BP	regulation of leukocyte differentiation	0.0424837	1.41372e-07	13	ZFP36L1,ID2,INHBA,IRF1,JUNB,TNFRSF11B,TGFBR2,KLF10,RIPK2,CD83,TRIB1,NFKBIZ,ZC3H12A
BP	regulation of T cell differentiation	0.0406977	0.000151679	7	IRF1,JUNB,TGFBR2,RIPK2,CD83,NFKBIZ,ZC3H12A
BP	skeletal system development	0.039604	1.84997e-10	20	BMP2,CHAD,COL2A1,COMP,HAPLN1,FGF2,FOXC2,HIF1A,INSIG1,MGP,TNFRSF11B,PRDX1,MAP2K6,RBP4,SOX5,SOX9,TGFBR2,TIPARP,CYTL1,COL27A1
BP	regulation of apoptotic signaling pathway	0.0378378	1.91052e-07	14	BCL2,COL2A1,CYLD,HIF1A,HMOX1,ICAM1,INHBA,LMNA,NFE2L2,NKX3-1,SFPQ,SOD2,UBB,G0S2
BP	negative regulation of apoptotic signaling pathway	0.0347826	0.000152561	8	BCL2,COL2A1,HIF1A,HMOX1,ICAM1,LMNA,NFE2L2,SOD2
BP	activation of immune response	0.0331325	1.40755e-05	11	BCL2,SERPING1,C1S,CFH,IFI16,NFATC2,PDE4B,SFPQ,RIPK2,NFKBIZ,ZC3H12A
BP	regulation of leukocyte cell-cell adhesion	0.032967	6.00135e-06	12	B2M,MAP3K8,ETS1,IRF1,LGALS1,TGFBR2,RIPK2,CD83,KLF4,PELI1,NFKBIZ,ZC3H12A
BP	immune response-regulating signaling pathway	0.032345	7.2721e-06	12	BCL2,CD14,CYLD,NFATC2,NFKBIA,PDE4B,MAP2K6,RIPK2,NFKBIZ,ZC3H12A,COLEC12,TIFA
BP	cellular response to growth factor stimulus	0.0320513	5.74515e-07	15	BMP2,ZFP36L1,COL2A1,COMP,DDX5,FGF2,HIVEP1,ID1,MT1G,SOX5,SOX9,TGFBR2,ZFP36,KLF4,BAMBI
BP	regulation of adaptive immune response	0.03125	0.00177299	6	B2M,IRF1,JUNB,RIPK2,NFKBIZ,ZC3H12A
BP	regulation of lymphocyte activation	0.0305206	1.97345e-07	17	B2M,BCL2,ZFP36L1,CDKN1A,MAP3K8,ID2,INHBA,IRF1,JUNB,LGALS1,NFATC2,TGFBR2,RIPK2,CD83,PELI1,NFKBIZ,ZC3H12A
BP	regulation of T cell activation	0.0302198	3.27632e-05	11	B2M,MAP3K8,IRF1,JUNB,LGALS1,TGFBR2,RIPK2,CD83,PELI1,NFKBIZ,ZC3H12A
BP	response to growth factor	0.0301205	1.24513e-06	15	BMP2,ZFP36L1,COL2A1,COMP,DDX5,FGF2,HIVEP1,ID1,MT1G,SOX5,SOX9,TGFBR2,ZFP36,KLF4,BAMBI
BP	cellular response to cytokine stimulus	0.0295775	1.15489e-08	21	BIRC2,BIRC3,ZFP36L1,CYP1B1,DHX9,GBP2,HIF1A,HNRNPU,ICAM1,IFI16,IRF1,NFE2L2,NFKB1,NFKBIA,NKX3-1,SOX9,ZFP36,KLF4,IFITM3,CACYBP,ZC3H12A
BP	regulation of immune effector process	0.0280899	0.000136344	10	B2M,SERPING1,CFH,HMOX1,ICAM1,JUNB,RBP4,RIPK2,NFKBIZ,ZC3H12A
BP	sensory organ development	0.0252252	2.09782e-05	14	BCL2,BMP2,CEBPD,COL2A1,CYP1B1,FOXC2,HIF1A,INHBA,INSIG1,RBP4,SOX9,TGFBR2,KLF4,CYTL1
MF	structural molecule activity	0.0236439	6.31225e-06	17	COL2A1,COL9A3,COMP,HAPLN1,DCN,EPB41L2,HMOX1,LUM,MGP,MSN,OGN,PCOLCE,TUBB2A,TUBA1A,EDIL3,MRPL18,COL27A1
BP	positive regulation of immune response	0.0229277	0.000108494	13	B2M,BCL2,SERPING1,C1S,DHX9,CFH,IFI16,NFATC2,PDE4B,SFPQ,RIPK2,NFKBIZ,ZC3H12A
BP	negative regulation of transport	0.021097	0.00126646	10	BCL2,GEM,HMOX1,INHBA,INSIG1,NFKB1,ENPP1,SERPINE2,SDCBP,BAG3
BP	negative regulation of intracellular signal transduction	0.0200364	0.00110901	11	BCL2,BMP2,CYLD,RCAN1,HIF1A,NFE2L2,SERPINE2,PPP1R10,SOD2,EZR,ZC3H12A
CC	fibrillar collagen trimer	0.25	5.93559e-05	3	COL2A1,LUM,COL27A1
CC	banded collagen fibril	0.25	5.93559e-05	3	COL2A1,LUM,COL27A1
BP	cartilage development involved in endochondral bone morphogenesis	0.166667	1.47285e-06	5	COL2A1,COMP,SOX9,TGFBR2,COL27A1
BP	negative regulation of oxidative stress-induced intrinsic apoptotic signaling pathway	0.15	0.000295838	3	HIF1A,NFE2L2,SOD2
BP	regulation of T-helper 17 cell differentiation	0.15	0.000295838	3	JUNB,NFKBIZ,ZC3H12A
BP	regulation of oxidative stress-induced intrinsic apoptotic signaling pathway	0.137931	3.8193e-05	4	HIF1A,NFE2L2,SFPQ,SOD2
CC	complex of collagen trimers	0.136364	0.00039578	3	COL2A1,LUM,COL27A1
BP	chondrocyte differentiation	0.111111	2.57651e-08	8	BMP2,COL2A1,COMP,SOX5,SOX9,TGFBR2,CYTL1,COL27A1
BP	positive regulation of CD4-positive, alpha-beta T cell activation	0.105263	0.000113322	4	TGFBR2,RIPK2,CD83,NFKBIZ
BP	regulation of T-helper cell differentiation	0.1	0.000138867	4	JUNB,RIPK2,NFKBIZ,ZC3H12A
BP	regulation of T-helper 17 type immune response	0.1	0.00100374	3	JUNB,NFKBIZ,ZC3H12A
BP	regulation of CD4-positive, alpha-beta T cell differentiation	0.0961538	2.38816e-05	5	JUNB,RIPK2,CD83,NFKBIZ,ZC3H12A
BP	positive regulation of CD4-positive, alpha-beta T cell differentiation	0.09375	0.00121443	3	RIPK2,CD83,NFKBIZ
BP	endochondral bone morphogenesis	0.0892857	3.43589e-05	5	COL2A1,COMP,SOX9,TGFBR2,COL27A1
BP	collagen fibril organization	0.0892857	3.43589e-05	5	COL2A1,COMP,CYP1B1,FOXC2,LUM
BP	extracellular matrix organization	0.0885609	3.93132e-09	24	BCL3,COL2A1,COL9A3,COMP,CTSK,CYP1B1,FOXC2,LUM,MMP3,NFKB2,TNFRSF11B,SOX9,MIA,COL27A1,B2M,SERPING1,CST3,DBI,LGALS1,SDC2,COLEC12,BCL2,EZR,RND1
BP	regulation of CD4-positive, alpha-beta T cell activation	0.0882353	5.91715e-06	6	JUNB,TGFBR2,RIPK2,CD83,NFKBIZ,ZC3H12A
BP	regulation of alpha-beta T cell differentiation	0.0869565	6.44538e-06	6	JUNB,TGFBR2,RIPK2,CD83,NFKBIZ,ZC3H12A
BP	positive regulation of reactive oxygen species metabolic process	0.084507	7.61669e-06	6	CDKN1A,CYP1B1,NFE2L2,SOD2,TGFBR2,ZC3H12A
BP	positive regulation of alpha-beta T cell differentiation	0.08	0.000332411	4	TGFBR2,RIPK2,CD83,NFKBIZ
BP	regulation of fat cell differentiation	0.0774648	2.89886e-09	11	BMP2,ZFP36L1,HNRNPU,ID2,INSIG1,ENPP1,SOD2,ZFP36,ADIRF,SAV1,ZC3H12A
BP	regulation of oxidative stress-induced cell death	0.0769231	1.31477e-05	6	HIF1A,MMP3,NFE2L2,SFPQ,SOD2,STK26
BP	regulation of reactive oxygen species metabolic process	0.0748299	4.17973e-09	11	BIRC2,BCL2,CDKN1A,CYP1B1,HIF1A,MMP3,NFE2L2,SOD2,TGFBR2,CCN6,ZC3H12A
BP	negative regulation of NF-kappaB transcription factor activity	0.0736842	3.2868e-06	7	BCL3,CYLD,CYP1B1,NFKBIA,KLF4,PELI1,ZC3H12A
MF	extracellular matrix structural constituent conferring tensile strength	0.0731707	0.002499	3	COL2A1,COL9A3,COL27A1
BP	cartilage development	0.0700637	8.34805e-09	11	BMP2,COL2A1,COMP,FGF2,HIF1A,MGP,SOX5,SOX9,TGFBR2,CYTL1,COL27A1
BP	response to cadmium ion	0.0677966	0.000627284	4	HMOX1,MT1F,MT1G,SOD2
BP	cellular response to tumor necrosis factor	0.0674157	2.67533e-09	12	BIRC2,BIRC3,ZFP36L1,CYP1B1,DHX9,GBP2,NFE2L2,NFKB1,NFKBIA,NKX3-1,ZFP36,ZC3H12A
BP	response to hydrogen peroxide	0.0660377	6.81972e-06	7	BCL2,CYP1B1,HMOX1,NFE2L2,SOD2,KDM6B,STK26
BP	regulation of cellular response to oxidative stress	0.0645161	3.59523e-05	6	HIF1A,MMP3,NFE2L2,SFPQ,SOD2,STK26
BP	regulation of NIK/NF-kappaB signaling	0.0636364	8.70971e-06	7	BIRC2,BCL3,CD14,CYLD,NFKBIA,PRDX1,ZC3H12A
BP	negative regulation of DNA-binding transcription factor activity	0.0631579	5.59937e-09	12	BCL3,CYLD,CYP1B1,HMOX1,ID1,ID2,ID3,NFKBIA,KLF4,TRIB1,PELI1,ZC3H12A
BP	bone morphogenesis	0.0618557	4.56035e-05	6	COL2A1,COMP,INSIG1,SOX9,TGFBR2,COL27A1
BP	response to BMP	0.0618557	4.56035e-05	6	BMP2,COL2A1,COMP,DDX5,HIVEP1,SOX9
BP	cellular response to BMP stimulus	0.0618557	4.56035e-05	6	BMP2,COL2A1,COMP,DDX5,HIVEP1,SOX9
BP	regulation of response to oxidative stress	0.0588235	6.04727e-05	6	HIF1A,MMP3,NFE2L2,SFPQ,SOD2,STK26
BP	iron ion homeostasis	0.0588235	0.000252844	5	B2M,FTH1,HIF1A,HMOX1,SOD2
BP	positive regulation of alpha-beta T cell activation	0.0588235	0.00107189	4	TGFBR2,RIPK2,CD83,NFKBIZ
CC	collagen trimer	0.0581395	0.00026703	5	COL2A1,COL9A3,LUM,COLEC12,COL27A1
BP	response to zinc ion	0.0566038	0.0051834	3	MT1F,MT1G,SOD2
BP	ossification	0.0549451	4.6001e-10	15	BCL2,BMP2,COL2A1,COMP,CTSK,DHX9,FOXC2,HNRNPC,HNRNPU,JUNB,MGP,ENPP1,MAP2K6,SOX9,KLF10
BP	negative regulation of oxidative stress-induced cell death	0.0545455	0.00574943	3	HIF1A,NFE2L2,SOD2
BP	regulation of lipid storage	0.0545455	0.00574943	3	NFKB1,NFKBIA,ZC3H12A
BP	positive regulation of lipid localization	0.0535714	0.00010175	6	DBI,NFKB1,NFKBIA,NKX3-1,MAP2K6,ZC3H12A
BP	response to reactive oxygen species	0.0526316	2.16889e-06	9	BCL2,CYP1B1,HIF1A,HMOX1,NFE2L2,PRDX1,SOD2,KDM6B,STK26
BP	regulation of extrinsic apoptotic signaling pathway	0.0522876	8.44735e-06	8	BCL2,COL2A1,CYLD,HMOX1,ICAM1,INHBA,LMNA,G0S2
BP	alpha-beta T cell differentiation	0.0517241	0.00666546	3	BCL2,BCL3,IRF1
BP	negative regulation of extrinsic apoptotic signaling pathway	0.0515464	0.000466118	5	BCL2,COL2A1,HMOX1,ICAM1,LMNA
BP	extracellular structure organization	0.0514706	4.12093e-09	14	BCL3,COL2A1,COL9A3,COMP,CTSK,CYP1B1,FOXC2,LUM,MMP3,NFKB2,TNFRSF11B,SOX9,MIA,COL27A1
BP	transition metal ion homeostasis	0.0514706	3.45887e-05	7	B2M,FTH1,HIF1A,HMOX1,MT1F,MT1G,SOD2
BP	external encapsulating structure organization	0.0510949	4.52531e-09	14	BCL3,COL2A1,COL9A3,COMP,CTSK,CYP1B1,FOXC2,LUM,MMP3,NFKB2,TNFRSF11B,SOX9,MIA,COL27A1
BP	regulation of DNA-binding transcription factor activity	0.0486726	1.99268e-10	22	BCL3,BMP2,CYLD,CYP1B1,DHX9,HMOX1,ID1,ID2,ID3,NFKBIA,NKX3-1,ENPP1,RIPK2,KLF4,TRIB1,CYTL1,PELI1,SAV1,ZC3H12A,BIRC2,CD14,PRDX1
BP	response to inorganic substance	0.0479846	2.10167e-09	25	B2M,BCL2,CD14,CYP1B1,HIF1A,HMOX1,JUNB,MMP3,MT1F,MT1G,NFE2L2,TNFRSF11B,PRDX1,ENPP1,SOD2,KDM6B,STK26,ZC3H12A,FIBIN,FTH1,NFKB1,FOXA3,ICAM1,BAG3,BTG2
BP	regulation of intrinsic apoptotic signaling pathway	0.0467836	1.89681e-05	8	BCL2,CYLD,HIF1A,NFE2L2,NKX3-1,SFPQ,SOD2,UBB
BP	positive regulation of lipid transport	0.045977	0.00265892	4	DBI,NFKBIA,NKX3-1,MAP2K6
BP	cellular response to external stimulus	0.0454545	1.98845e-08	14	BCL2,CDKN1A,HMOX1,FOXA3,IFI16,IRF1,FADS1,NFE2L2,NFKB1,SOX9,KLF10,BAG3,STK26,ZC3H12A
BP	positive regulation of leukocyte differentiation	0.0451977	2.43077e-05	8	ZFP36L1,ID2,TGFBR2,KLF10,RIPK2,CD83,TRIB1,NFKBIZ
BP	positive regulation of hemopoiesis	0.0451977	2.43077e-05	8	ZFP36L1,ID2,TGFBR2,KLF10,RIPK2,CD83,TRIB1,NFKBIZ
BP	skeletal system morphogenesis	0.0444444	2.70248e-06	10	COL2A1,COMP,FOXC2,INSIG1,MGP,SOX5,SOX9,TGFBR2,TIPARP,COL27A1
BP	bone development	0.0430622	1.10801e-05	9	BMP2,CHAD,COL2A1,COMP,INSIG1,MAP2K6,SOX9,TGFBR2,COL27A1
BP	cellular response to reactive oxygen species	0.0423729	0.0011323	5	CYP1B1,NFE2L2,PRDX1,SOD2,KDM6B
BP	transmembrane receptor protein serine/threonine kinase signaling pathway	0.042328	3.88143e-05	8	BMP2,COMP,DDX5,HIVEP1,ID1,INHBA,TGFBR2,BAMBI
CC	ribonucleoprotein granule	0.0419847	1.48204e-06	11	ZFP36L1,DHX9,HNRNPU,TOP1,ZFP36,TUBA1A,SQSTM1,PNRC2,NFKBIZ,ZC3H12A,HNRNPA3
BP	cellular response to oxidative stress	0.0410959	1.60781e-05	9	BCL2,CYP1B1,HIF1A,HMOX1,NFE2L2,PRDX1,SOD2,KDM6B,ZC3H12A
CC	cytoplasmic ribonucleoprotein granule	0.0409836	5.54534e-06	10	ZFP36L1,DHX9,HNRNPU,TOP1,ZFP36,TUBA1A,SQSTM1,PNRC2,NFKBIZ,ZC3H12A
BP	positive regulation of programmed cell death	0.0405157	9.78314e-11	22	BMP2,BTG1,CDKN1A,CYLD,CYP1B1,HMOX1,ID3,INHBA,LGALS1,GADD45B,NKX3-1,MAP2K6,SFPQ,SOD2,UBB,RIPK2,SQSTM1,PHLDA1,G0S2,SAV1,ZC3H12A,MMP3
BP	response to hypoxia	0.0397112	2.53944e-06	11	BIRC2,BCL2,BMP2,ZFP36L1,HIF1A,HMOX1,LMNA,NFE2L2,NKX3-1,SOD2,TGFBR2
BP	negative regulation of intrinsic apoptotic signaling pathway	0.0392157	0.00470342	4	BCL2,HIF1A,NFE2L2,SOD2
BP	T cell receptor signaling pathway	0.038835	0.00486867	4	PDE4B,RIPK2,NFKBIZ,ZC3H12A
BP	response to decreased oxygen levels	0.037931	3.94102e-06	11	BIRC2,BCL2,BMP2,ZFP36L1,HIF1A,HMOX1,LMNA,NFE2L2,NKX3-1,SOD2,TGFBR2
BP	detoxification	0.0378788	0.00185914	5	MT1F,MT1G,NFE2L2,PRDX1,SOD2
BP	positive regulation of apoptotic process	0.0378072	4.15445e-10	20	BMP2,BTG1,CYLD,CYP1B1,HMOX1,ID3,INHBA,LGALS1,GADD45B,NKX3-1,MAP2K6,SFPQ,SOD2,UBB,RIPK2,SQSTM1,PHLDA1,G0S2,SAV1,ZC3H12A
BP	cellular response to lipid	0.0377734	1.18022e-09	19	ZFP36L1,CD14,CYP1B1,DDX5,HNRNPU,ID3,INHBA,INSIG1,LDLR,MSN,NFKB1,NFKBIA,NKX3-1,PDE4B,SOX9,SSTR2,ZFP36,RIPK2,ZC3H12A
BP	negative regulation of cell growth	0.0376344	0.00024512	7	BCL2,BTG1,CDKN1A,INHBA,ENPP1,SERPINE2,SERTAD2
BP	response to extracellular stimulus	0.0375783	3.56934e-09	18	BCL2,CDKN1A,CYP1B1,HMOX1,FOXA3,IFI16,LDLR,FADS1,NFE2L2,TNFRSF11B,SOD2,SSTR2,TGFBR2,KLF10,ZFP36,PCSK1N,STK26,ZC3H12A
BP	cellular response to chemical stress	0.0374532	1.21767e-05	10	BCL2,ZFP36L1,CYP1B1,HIF1A,HMOX1,NFE2L2,PRDX1,SOD2,KDM6B,ZC3H12A
BP	mononuclear cell differentiation	0.0372881	4.63792e-06	11	B2M,BCL2,BCL3,ZFP36L1,KLF6,IFI16,IRF1,LGALS1,MT1G,TGFBR2,ITM2A
BP	positive regulation of cell death	0.0363636	1.10249e-10	22	BMP2,BTG1,CDKN1A,CYLD,CYP1B1,HMOX1,ID3,INHBA,LGALS1,MMP3,GADD45B,NKX3-1,MAP2K6,SFPQ,SOD2,UBB,RIPK2,SQSTM1,PHLDA1,G0S2,SAV1,ZC3H12A
BP	positive regulation of cellular amide metabolic process	0.0359281	0.00086826	6	BCL3,CYP1B1,DHX9,HNRNPU,NFE2L2,PPP1R15A
BP	positive regulation of translation	0.035461	0.00247789	5	BCL3,CYP1B1,DHX9,HNRNPU,PPP1R15A
BP	positive regulation of T cell differentiation	0.0353982	0.00673972	4	TGFBR2,RIPK2,CD83,NFKBIZ
BP	response to oxygen levels	0.0348101	8.87907e-06	11	BIRC2,BCL2,BMP2,ZFP36L1,HIF1A,HMOX1,LMNA,NFE2L2,NKX3-1,SOD2,TGFBR2
BP	negative regulation of neuron apoptotic process	0.0344828	0.00279605	5	BCL2,HIF1A,HMOX1,SOD2,BTG2
BP	response to metal ion	0.034188	4.14968e-06	12	B2M,BCL2,CD14,HIF1A,HMOX1,JUNB,MT1F,MT1G,NFE2L2,TNFRSF11B,SOD2,FIBIN
BP	leukocyte differentiation	0.0335196	5.07197e-06	12	B2M,BCL2,BCL3,ZFP36L1,KLF6,IFI16,IRF1,JUNB,LGALS1,MT1G,TGFBR2,ITM2A
BP	response to oxidative stress	0.0328767	6.16999e-06	12	BCL2,BTG1,CYP1B1,RCAN1,HIF1A,HMOX1,NFE2L2,PRDX1,SOD2,KDM6B,STK26,ZC3H12A
BP	regulation of lipid localization	0.0327869	0.00138993	6	DBI,NFKB1,NFKBIA,NKX3-1,MAP2K6,ZC3H12A
BP	regulation of lipid transport	0.0326797	0.00351951	5	DBI,NFKB1,NFKBIA,NKX3-1,MAP2K6
BP	T cell differentiation	0.0326797	0.00351951	5	B2M,BCL2,BCL3,ZFP36L1,IRF1
BP	heart morphogenesis	0.032	0.000268564	8	BMP2,COL2A1,FOXC2,HIF1A,RBP4,SOX9,TGFBR2,SAV1
MF	transcription factor binding	0.0319328	1.78864e-08	19	BCL2,BCL3,DDX5,DHX9,ETS1,HIF1A,HNRNPU,ID2,ID3,IFI16,JUNB,NFATC2,NFE2L2,NFKBIA,NKX3-1,SOX9,KLF4,TRIB1,SPEN
MF	DNA-binding transcription factor binding	0.0319149	6.06061e-07	15	BCL2,BCL3,DDX5,DHX9,ETS1,HIF1A,ID2,ID3,NFE2L2,NFKBIA,NKX3-1,SOX9,KLF4,TRIB1,SPEN
BP	positive regulation of lymphocyte differentiation	0.031746	0.00981029	4	TGFBR2,RIPK2,CD83,NFKBIZ
MF	RNA polymerase II-specific DNA-binding transcription factor binding	0.0316092	2.17331e-05	11	DDX5,DHX9,ETS1,HIF1A,ID2,NFE2L2,NFKBIA,NKX3-1,KLF4,TRIB1,SPEN
BP	lymphocyte differentiation	0.0311284	0.000323157	8	B2M,BCL2,BCL3,ZFP36L1,KLF6,IRF1,LGALS1,ITM2A
BP	response to toxic substance	0.0305677	0.000847806	7	BCL2,CYP1B1,MT1F,MT1G,NFE2L2,PRDX1,SOD2
BP	positive regulation of leukocyte cell-cell adhesion	0.0301887	0.000396307	8	B2M,MAP3K8,ETS1,LGALS1,TGFBR2,RIPK2,CD83,NFKBIZ
BP	T cell activation	0.0301887	0.000396307	8	B2M,BCL2,BCL3,ZFP36L1,ICAM1,IRF1,MSN,RIPK2
BP	antigen receptor-mediated signaling pathway	0.0295567	0.00234423	6	BCL2,NFATC2,PDE4B,RIPK2,NFKBIZ,ZC3H12A
CC	endoplasmic reticulum lumen	0.0289389	0.00023647	9	B2M,SERPING1,COL2A1,COL9A3,CST3,DBI,LGALS1,SDC2,COL27A1
BP	positive regulation of T cell activation	0.0288066	0.0011958	7	B2M,MAP3K8,LGALS1,TGFBR2,RIPK2,CD83,NFKBIZ
BP	lymphocyte activation	0.028777	2.31928e-05	12	B2M,BCL2,BCL3,ZFP36L1,KLF6,ICAM1,IRF1,LGALS1,MSN,PRDX1,RIPK2,ITM2A
BP	regulation of adaptive immune response based on somatic recombination of immune receptors built from immunoglobulin superfamily domains	0.0282486	0.00648806	5	B2M,JUNB,RIPK2,NFKBIZ,ZC3H12A
BP	positive regulation of lymphocyte activation	0.028133	6.23901e-05	11	B2M,BCL2,CDKN1A,MAP3K8,LGALS1,NFATC2,TGFBR2,RIPK2,CD83,PELI1,NFKBIZ
BP	embryonic organ morphogenesis	0.0273973	0.000748598	8	COL2A1,FOXC2,HIF1A,ID2,INSIG1,RBP4,SOX9,TGFBR2
BP	leukocyte activation	0.026616	1.15799e-05	14	B2M,BCL2,BCL3,ZFP36L1,KLF6,ICAM1,IRF1,LGALS1,MSN,MT1G,PRDX1,TGFBR2,RIPK2,ITM2A
BP	positive regulation of cell-cell adhesion	0.025641	0.00114529	8	B2M,MAP3K8,ETS1,LGALS1,TGFBR2,RIPK2,CD83,NFKBIZ
BP	regulation of growth	0.0256024	2.20293e-06	17	BCL2,BTG1,CDKN1A,FGF2,FOXC2,HIF1A,INHBA,MT1F,MT1G,ENPP1,SERPINE2,RBP4,SDCBP,TGFBR2,EZR,SERTAD2,SAV1
BP	positive regulation of leukocyte activation	0.0249433	0.000179315	11	B2M,BCL2,CDKN1A,MAP3K8,LGALS1,NFATC2,TGFBR2,RIPK2,CD83,PELI1,NFKBIZ
BP	regulation of cellular macromolecule biosynthetic process	0.0248227	2.50216e-05	14	BCL2,BCL3,ZFP36L1,CYP1B1,DBI,DHX9,HNRNPU,ENPP1,ZFP36,BTG2,KLF4,ITM2A,PPP1R15A,ZC3H12A
BP	cell activation	0.0247295	6.84e-06	16	B2M,BCL2,BCL3,ZFP36L1,COMP,KLF6,ICAM1,IRF1,LGALS1,MSN,MT1G,NFKB2,PRDX1,TGFBR2,RIPK2,ITM2A
BP	embryonic organ development	0.0247191	0.000193812	11	ZFP36L1,COL2A1,FOXC2,HIF1A,ID2,ID3,INSIG1,JUNB,RBP4,SOX9,TGFBR2
BP	positive regulation of cell activation	0.0240175	0.000247988	11	B2M,BCL2,CDKN1A,MAP3K8,LGALS1,NFATC2,TGFBR2,RIPK2,CD83,PELI1,NFKBIZ
BP	immune response-activating cell surface receptor signaling pathway	0.023166	0.00760889	6	BCL2,NFATC2,PDE4B,RIPK2,NFKBIZ,ZC3H12A
BP	immune response-activating signal transduction	0.023166	0.00760889	6	BCL2,NFATC2,PDE4B,RIPK2,NFKBIZ,ZC3H12A
BP	embryonic morphogenesis	0.0225694	0.000126741	13	ZFP36L1,COL2A1,FGF2,FOXC2,HIF1A,ID2,INHBA,INSIG1,RBP4,SOX9,TGFBR2,KLF4,KDM6B
BP	positive regulation of cell adhesion	0.0212314	0.00120805	10	B2M,MAP3K8,ETS1,FOXC2,LGALS1,TGFBR2,RIPK2,CD83,EDIL3,NFKBIZ
BP	metal ion homeostasis	0.0200501	0.00516557	8	B2M,BCL2,FTH1,HIF1A,HMOX1,MT1F,MT1G,SOD2
BP	enzyme-linked receptor protein signaling pathway	0.019802	0.000736681	12	BMP2,COMP,DDX5,FGF2,FOXC2,HIVEP1,ID1,INHBA,SOX9,TGFBR2,BAMBI,TIPARP
BP	regulation of cell growth	0.0190931	0.00686557	8	BCL2,BTG1,CDKN1A,INHBA,ENPP1,SERPINE2,SDCBP,SERTAD2
BP	regulation of translation	0.0190678	0.00427309	9	BCL3,ZFP36L1,CYP1B1,DHX9,HNRNPU,ZFP36,BTG2,PPP1R15A,ZC3H12A
BP	regulation of cellular amide metabolic process	0.018622	0.00313072	10	BCL3,ZFP36L1,CYP1B1,DHX9,HNRNPU,NFE2L2,ZFP36,BTG2,PPP1R15A,ZC3H12A
BP	embryo development ending in birth or egg hatching	0.0183767	0.00139314	12	BMP2,ZFP36L1,COL2A1,FGF2,FOXC2,HIF1A,JUNB,TM4SF1,NKX3-1,RBP4,SOX9,TGFBR2
BP	inorganic ion homeostasis	0.0182186	0.0057167	9	B2M,BCL2,FTH1,HIF1A,HMOX1,MT1F,MT1G,ENPP1,SOD2
BP	supramolecular fiber organization	0.0182149	0.00365752	10	B2M,BCL2,COL2A1,COMP,CST3,CYP1B1,FOXC2,LUM,EZR,RND1
BP	ion homeostasis	0.0176125	0.00707023	9	B2M,BCL2,FTH1,HIF1A,HMOX1,MT1F,MT1G,ENPP1,SOD2
BP	chordate embryonic development	0.0174051	0.00330822	11	BMP2,ZFP36L1,COL2A1,FOXC2,HIF1A,JUNB,TM4SF1,NKX3-1,RBP4,SOX9,TGFBR2
BP	growth plate cartilage chondrocyte development	0.6	2.79161e-06	3	SOX9,TGFBR2,COL27A1
BP	nuclear-transcribed mRNA catabolic process, deadenylation-independent decay	0.428571	9.67581e-06	3	ZFP36L1,ZFP36,PNRC2
BP	chondrocyte development involved in endochondral bone morphogenesis	0.375	1.5406e-05	3	SOX9,TGFBR2,COL27A1
BP	growth plate cartilage chondrocyte differentiation	0.3	3.26928e-05	3	SOX9,TGFBR2,COL27A1
BP	growth plate cartilage development	0.222222	5.2081e-06	4	COMP,SOX9,TGFBR2,COL27A1
BP	chondrocyte differentiation involved in endochondral bone morphogenesis	0.2	0.00012098	3	SOX9,TGFBR2,COL27A1
BP	3'-UTR-mediated mRNA destabilization	0.176471	0.000179056	3	ZFP36L1,ZFP36,ZC3H12A
BP	negative regulation of cardiac muscle cell proliferation	0.166667	0.000213825	3	RBP4,TGFBR2,SAV1
BP	chondrocyte development	0.153846	2.44153e-05	4	COMP,SOX9,TGFBR2,COL27A1
BP	endochondral bone growth	0.148148	2.8514e-05	4	COMP,SOX9,TGFBR2,COL27A1
BP	bone growth	0.133333	4.38423e-05	4	COMP,SOX9,TGFBR2,COL27A1
BP	response to iron ion	0.129032	5.00787e-05	4	B2M,BCL2,HIF1A,HMOX1
BP	mature B cell differentiation involved in immune response	0.12	0.000582561	3	BCL3,LGALS1,ITM2A
BP	positive regulation of fat cell differentiation	0.119403	1.44408e-08	8	BMP2,ZFP36L1,HNRNPU,ID2,ZFP36,ADIRF,SAV1,ZC3H12A
MF	mRNA 3'-UTR AU-rich region binding	0.115385	0.000655362	3	ZFP36L1,ZFP36,ZC3H12A
BP	cellular response to copper ion	0.111111	0.000733718	3	MT1F,MT1G,NFE2L2
BP	negative regulation of cardiac muscle tissue growth	0.103448	0.000907747	3	RBP4,TGFBR2,SAV1
BP	negative regulation of heart growth	0.103448	0.000907747	3	RBP4,TGFBR2,SAV1
BP	mature B cell differentiation	0.1	0.00100374	3	BCL3,LGALS1,ITM2A
BP	cellular response to glucocorticoid stimulus	0.0943396	2.6229e-05	5	ZFP36L1,CYP1B1,HNRNPU,SSTR2,ZFP36
BP	spleen development	0.0882353	0.00145105	3	BCL2,BCL3,NFKB2
BP	response to nicotine	0.0816327	0.000307392	4	B2M,BCL2,HMOX1,NFKB1
BP	regulation of cardiac muscle cell proliferation	0.0816327	0.000307392	4	FGF2,RBP4,TGFBR2,SAV1
BP	cellular response to cadmium ion	0.0810811	0.00185701	3	HMOX1,MT1F,MT1G
BP	negative regulation of organ growth	0.0810811	0.00185701	3	RBP4,TGFBR2,SAV1
BP	cellular response to corticosteroid stimulus	0.0793651	6.09081e-05	5	ZFP36L1,CYP1B1,HNRNPU,SSTR2,ZFP36
BP	cellular response to glucose starvation	0.0754717	0.0004162	4	BCL2,IFI16,NFE2L2,ZC3H12A
BP	response to copper ion	0.0731707	0.002499	3	MT1F,MT1G,NFE2L2
BP	organ growth	0.0714286	2.01366e-05	6	BCL2,COMP,FOXC2,SOX9,TGFBR2,COL27A1
CC	P-body	0.0625	4.30164e-05	6	ZFP36L1,TOP1,ZFP36,SQSTM1,PNRC2,ZC3H12A
BP	positive regulation of extrinsic apoptotic signaling pathway	0.06	0.00439983	3	CYLD,INHBA,G0S2
BP	regulation of cardiac muscle tissue growth	0.0597015	0.00101401	4	FGF2,RBP4,TGFBR2,SAV1
BP	cellular response to interleukin-1	0.0588235	6.04727e-05	6	GBP2,HIF1A,NFKB1,NKX3-1,SOX9,ZC3H12A
BP	B cell activation involved in immune response	0.0588235	0.0046524	3	BCL3,LGALS1,ITM2A
BP	negative regulation of epithelial cell apoptotic process	0.0576923	0.00491356	3	HMOX1,ICAM1,NFE2L2
BP	response to glucocorticoid	0.057554	4.15994e-06	8	BCL2,ZFP36L1,CDO1,CYP1B1,HNRNPU,SSTR2,ZFP36,FIBIN
BP	T cell differentiation in thymus	0.0566038	0.0051834	3	B2M,BCL2,ZFP36L1
BP	response to starvation	0.0552764	9.6231e-08	11	BCL2,CDKN1A,FOXA3,IFI16,FADS1,NFE2L2,SSTR2,KLF10,ZFP36,STK26,ZC3H12A
BP	cellular response to starvation	0.0552147	1.45865e-06	9	BCL2,CDKN1A,FOXA3,IFI16,FADS1,NFE2L2,KLF10,STK26,ZC3H12A
BP	regulation of heart growth	0.0540541	0.00146871	4	FGF2,RBP4,TGFBR2,SAV1
BP	regulation of epithelial cell apoptotic process	0.0531915	0.000403377	5	ZFP36L1,HMOX1,ICAM1,NFE2L2,ZFP36
BP	cellular response to hypoxia	0.0530303	2.85556e-05	7	BCL2,ZFP36L1,HIF1A,HMOX1,LMNA,NFE2L2,NKX3-1
BP	response to interleukin-1	0.0530303	2.85556e-05	7	GBP2,HIF1A,NFKB1,NKX3-1,SOX9,RIPK2,ZC3H12A
BP	cellular response to decreased oxygen levels	0.05	4.16319e-05	7	BCL2,ZFP36L1,HIF1A,HMOX1,LMNA,NFE2L2,NKX3-1
BP	response to corticosteroid	0.0496894	1.2258e-05	8	BCL2,ZFP36L1,CDO1,CYP1B1,HNRNPU,SSTR2,ZFP36,FIBIN
BP	regulation of organ growth	0.049505	0.000560872	5	FGF2,FOXC2,RBP4,TGFBR2,SAV1
BP	nuclear-transcribed mRNA catabolic process	0.0490196	0.000586666	5	ZFP36L1,DDX5,ZFP36,PNRC2,ZC3H12A
BP	BMP signaling pathway	0.0487805	0.00214325	4	BMP2,COMP,DDX5,HIVEP1
BP	cellular response to steroid hormone stimulus	0.0479452	5.4369e-05	7	ZFP36L1,CYP1B1,DDX5,HNRNPU,NKX3-1,SSTR2,ZFP36
BP	cardiac chamber morphogenesis	0.047619	0.000194118	6	BMP2,FOXC2,HIF1A,RBP4,TGFBR2,SAV1
BP	cellular iron ion homeostasis	0.047619	0.00837514	3	FTH1,HIF1A,HMOX1
BP	cellular response to nutrient levels	0.0471698	1.58447e-06	10	BCL2,CDKN1A,HMOX1,FOXA3,IFI16,FADS1,NFE2L2,KLF10,STK26,ZC3H12A
BP	cellular transition metal ion homeostasis	0.0462963	0.000760576	5	FTH1,HIF1A,HMOX1,MT1F,MT1G
BP	osteoblast differentiation	0.0454545	0.000249778	6	BMP2,DHX9,HNRNPC,HNRNPU,JUNB,MAP2K6
BP	cellular response to oxygen levels	0.0451613	7.93116e-05	7	BCL2,ZFP36L1,HIF1A,HMOX1,LMNA,NFE2L2,NKX3-1
BP	positive regulation of apoptotic signaling pathway	0.0447761	0.000270883	6	CYLD,INHBA,NKX3-1,SFPQ,UBB,G0S2
BP	positive regulation of mRNA catabolic process	0.043956	0.00312824	4	ZFP36L1,ZFP36,BTG2,ZC3H12A
BP	B cell differentiation	0.0416667	0.00122038	5	BCL2,BCL3,KLF6,LGALS1,ITM2A
BP	cellular response to extracellular stimulus	0.0409836	5.54534e-06	10	BCL2,CDKN1A,HMOX1,FOXA3,IFI16,FADS1,NFE2L2,KLF10,STK26,ZC3H12A
BP	mRNA catabolic process	0.04	0.00146269	5	ZFP36L1,DDX5,ZFP36,PNRC2,ZC3H12A
BP	response to steroid hormone	0.0398551	2.45254e-06	11	BCL2,ZFP36L1,CDO1,CYP1B1,DDX5,HNRNPU,NKX3-1,SSTR2,TGFBR2,ZFP36,FIBIN
BP	negative regulation of developmental growth	0.036036	0.0063328	4	CDKN1A,RBP4,TGFBR2,SAV1
BP	cardiac chamber development	0.0359281	0.00086826	6	BMP2,FOXC2,HIF1A,RBP4,TGFBR2,SAV1
BP	positive regulation of mRNA metabolic process	0.0322581	0.00928825	4	ZFP36L1,ZFP36,BTG2,ZC3H12A
BP	lymphocyte activation involved in immune response	0.0322581	0.00928825	4	BCL3,ICAM1,LGALS1,ITM2A
BP	cellular response to inorganic substance	0.0318182	0.000670224	7	B2M,HMOX1,JUNB,MMP3,MT1F,MT1G,NFE2L2
BP	cardiac ventricle development	0.031746	0.00981029	4	FOXC2,HIF1A,TGFBR2,SAV1
BP	cellular response to metal ion	0.0315789	0.00168167	6	B2M,HMOX1,JUNB,MT1F,MT1G,NFE2L2
BP	RNA catabolic process	0.0310559	0.00436854	5	ZFP36L1,DDX5,ZFP36,PNRC2,ZC3H12A
BP	B cell activation	0.0294118	0.00548777	5	BCL2,BCL3,KLF6,LGALS1,ITM2A
BP	lung development	0.0287356	0.00604491	5	FGF2,RBP4,SOX9,TGFBR2,SAV1
BP	respiratory tube development	0.0280899	0.0066407	5	FGF2,RBP4,SOX9,TGFBR2,SAV1
BP	heterocycle catabolic process	0.0280374	0.000298322	9	ZFP36L1,DDX5,HMOX1,NFE2L2,PDE4B,ENPP1,ZFP36,PNRC2,ZC3H12A
BP	response to hormone	0.0278884	3.15883e-08	21	BCL2,ZFP36L1,BTG1,CDO1,CYP1B1,DDX5,FOXC2,HMOX1,HNRNPU,INHBA,INSIG1,NFE2L2,NFKB1,NKX3-1,TNFRSF11B,ENPP1,SSTR2,TGFBR2,ZFP36,BTG2,FIBIN
BP	cellular response to hormone stimulus	0.027027	2.03967e-05	13	ZFP36L1,CYP1B1,DDX5,FOXC2,HNRNPU,INHBA,INSIG1,NFE2L2,NFKB1,NKX3-1,ENPP1,SSTR2,ZFP36
BP	negative regulation of cellular macromolecule biosynthetic process	0.0260223	0.0021306	7	ZFP36L1,DBI,ENPP1,ZFP36,BTG2,ITM2A,ZC3H12A
BP	camera-type eye development	0.025	0.00134462	8	CYP1B1,FOXC2,HIF1A,INHBA,RBP4,SOX9,TGFBR2,KLF4
BP	nucleobase-containing compound catabolic process	0.024911	0.00271736	7	ZFP36L1,DDX5,PDE4B,ENPP1,ZFP36,PNRC2,ZC3H12A
BP	cellular nitrogen compound catabolic process	0.0244648	0.00154083	8	ZFP36L1,DDX5,HMOX1,PDE4B,ENPP1,ZFP36,PNRC2,ZC3H12A
BP	regulation of developmental growth	0.0243161	0.00160087	8	BCL2,CDKN1A,FGF2,FOXC2,RBP4,TGFBR2,EZR,SAV1
BP	organic cyclic compound catabolic process	0.0241935	0.000858273	9	ZFP36L1,DDX5,HMOX1,NFE2L2,PDE4B,ENPP1,ZFP36,PNRC2,ZC3H12A
BP	aromatic compound catabolic process	0.0233236	0.0020749	8	ZFP36L1,DDX5,HMOX1,PDE4B,ENPP1,ZFP36,PNRC2,ZC3H12A
BP	eye development	0.0217391	0.00319022	8	CYP1B1,FOXC2,HIF1A,INHBA,RBP4,SOX9,TGFBR2,KLF4
BP	visual system development	0.0215054	0.00340521	8	CYP1B1,FOXC2,HIF1A,INHBA,RBP4,SOX9,TGFBR2,KLF4
BP	growth	0.0214477	0.00346068	8	BCL2,ZFP36L1,CDKN1A,COMP,FOXC2,SOX9,TGFBR2,COL27A1
BP	developmental growth	0.0214477	0.00346068	8	BCL2,ZFP36L1,CDKN1A,COMP,FOXC2,SOX9,TGFBR2,COL27A1
BP	sensory system development	0.021164	0.00374861	8	CYP1B1,FOXC2,HIF1A,INHBA,RBP4,SOX9,TGFBR2,KLF4
BP	cellular homeostasis	0.0193237	0.000909538	12	BCL2,FTH1,HIF1A,HMOX1,FOXA3,ICAM1,MT1F,MT1G,NFE2L2,PRDX1,ENPP1,BAG3
BP	cellular chemical homeostasis	0.0172745	0.00797389	9	BCL2,FTH1,HIF1A,HMOX1,FOXA3,ICAM1,MT1F,MT1G,ENPP1

## Sheet: FC
Category	Description	enrichment	pvalue	count	Symbols
BP	vasculature development	0.117871	3.42431e-15	62	BMP4,ZFP36L1,CALD1,CAV1,COL1A2,COL3A1,COMP,TYMP,ECM1,FOXC1,FN1,GJA1,GLI3,GLUL,GPX1,HES1,ID1,CCN1,RBPJ,ITGB8,JUNB,LRP1,MFGE8,PDGFRA,PRRX1,SGCB,SOX4,TGFBI,NRP2,SOCS3,ANP32B,TMEM100,ID2,PFN1,BRD2,ZEB1,DLC1,COL6A1,COL12A1,DUSP1,HOXA6,INHBA,ITGB5,YBX1,TGFB1I1,MAFB,RACK1,CDON,ID3,LMNA,LY6E,SNAI2,SOD2,VCAM1,SORBS2,ADAMTS1,HEXIM1,CAPN2,SMIM14,CD44,TNC,IGFBP5
CC	actin cytoskeleton	0.151697	5.07608e-11	76	ABL2,CALD1,CAPN2,CAPZB,CRYAB,CYBA,DIAPH2,EPB41L2,H1-0,MYO10,PLS3,PTPN12,SPTBN1,TPM3,TPM4,VCAM1,SORBS2,DLC1,MYL9,CDC42EP3,PALLD,INTS6,TMOD3,LIMA1,SEPTIN11,AHNAK,B2M,COL1A2,COL3A1,COL5A2,COL12A1,COMP,FOXC1,ITGB5,LTBP3,LUM,PDGFRA,TMSB4X,TNFAIP6,VIM,TMSB10,ENAH,HOOK3,MAP1A,PFN1,S100A4,FXYD5,DIXDC1,RAB13,CAVIN3,BMP4,CAV1,CLU,DAB2,GPX1,H3-3B,HES1,ID1,LMNA,PIK3R1,PMP22,PPP3CA,VAT1,NUPR1,GJA1,GPM6B,LRP1,…
CC	collagen-containing extracellular matrix	0.146853	1.28225e-27	63	AEBP1,ANXA4,ANXA11,BGN,CLU,COL1A2,COL3A1,COL5A2,COL6A1,COL6A2,COL6A3,COL12A1,COMP,CSTB,CTSD,ECM1,FN1,GDF10,TNC,IGFBP7,CCN1,LGALS1,LTBP3,LUM,MFGE8,OGN,PRELP,HTRA1,PSAP,S100A4,S100A6,TGFB1I1,TGFBI,TIMP2,LTBP4,CTSF,ADAMTS1,PRG4,ADAMTS5,ABI3BP,CDON,ASPN,CHI3L1,APLP2,B2M,BMP4,CANX,ESD,IGFBP5,PLAUR,FSTL1,MXRA8,GPX8,ANK3,CRYAB,EPB41L2,MAP1A,SPTBN1,TPM4,VIM,SORBS2,MYL9,AHNAK
CC	extracellular matrix	0.0753065	1.12454e-23	43	AEBP1,ANXA4,ANXA11,BGN,CHI3L1,CLU,COL1A2,COL3A1,COL5A2,COL6A1,COL6A2,COL6A3,COL12A1,COMP,CSTB,CTSD,ECM1,FN1,GDF10,TNC,IGFBP7,CCN1,LGALS1,LTBP3,LUM,MFGE8,OGN,PRELP,HTRA1,PSAP,S100A4,S100A6,TGFB1I1,TGFBI,TIMP2,LTBP4,CTSF,ADAMTS1,PRG4,ADAMTS5,ABI3BP,CDON,ASPN
CC	external encapsulating structure	0.0751748	1.20468e-23	43	AEBP1,ANXA4,ANXA11,BGN,CHI3L1,CLU,COL1A2,COL3A1,COL5A2,COL6A1,COL6A2,COL6A3,COL12A1,COMP,CSTB,CTSD,ECM1,FN1,GDF10,TNC,IGFBP7,CCN1,LGALS1,LTBP3,LUM,MFGE8,OGN,PRELP,HTRA1,PSAP,S100A4,S100A6,TGFB1I1,TGFBI,TIMP2,LTBP4,CTSF,ADAMTS1,PRG4,ADAMTS5,ABI3BP,CDON,ASPN
BP	negative regulation of cell differentiation	0.0729614	5.45718e-14	51	B2M,CCND1,BMP4,ZFP36L1,ZFP36L2,CAV1,COL5A2,GDF10,GLI3,HES1,ID1,ID2,ID3,IGFBP5,RBPJ,INHBA,IRF1,LTBP3,NFKBIA,YBX1,PIK3R1,PPP3CA,RGS2,SNAI2,SOD2,ZEB1,TGFB1I1,TNFAIP6,MAFB,ANP32B,KLF13,LBH,HOOK3,DIXDC1,JDP2,KLF9,BTG1,DAB2,DUSP1,FTH1,IGFBP7,LMNA,OGN,PMP22,SOX4,ADAMTS1,DLC1,NDRG1,NUPR1,VSIR,ZNF503
BP	response to hormone	0.0544489	2.23985e-10	41	CCND1,BMP4,ZFP36L1,ZFP36L2,KLF9,BTG1,CAV1,CDO1,COL3A1,CYBA,DAB2,AKR1C2,GLI3,GPX1,GSTM3,HES1,IGFBP2,IGFBP5,IGFBP7,INHBA,PDK4,PIK3R1,RAB13,SGK1,TIMP2,TXNIP,RBFOX2,APPL1,DDIT4,VPS13C,ZNF106,ABL2,CAPN2,ID3,NFKBIA,VIM,PYCARD,ATP2B4,ID1,ARL6IP5,STING1
BP	response to growth factor	0.0803213	2.15653e-13	40	ZFHX3,BMP4,ZFP36L1,ZFP36L2,CAV1,CD44,COL1A2,COL3A1,COMP,DAB2,FOXC1,GDF10,HES1,ID1,ITGB5,ITGB8,LTBP3,PDGFRA,PTPN12,SNAI2,SOX5,ZEB1,VCAM1,LTBP4,NRP2,RACK1,APPL1,DDIT4,TMEM100,INHBA,SPTBN1,TGFB1I1,VIM,LRP1,PDGFRL,PDK4,PIK3R1,TXNIP,ZNF106,ARID5B
BP	blood vessel development	0.0594059	4.85115e-14	30	BMP4,ZFP36L1,CALD1,CAV1,COL1A2,COL3A1,COMP,TYMP,ECM1,FOXC1,FN1,GJA1,GLI3,GLUL,GPX1,HES1,ID1,CCN1,RBPJ,ITGB8,JUNB,LRP1,MFGE8,PDGFRA,PRRX1,SOX4,TGFBI,NRP2,SOCS3,TMEM100
BP	enzyme-linked receptor protein signaling pathway	0.0445545	6.30534e-10	27	BMP4,COL1A2,COL3A1,COMP,FOXC1,GDF10,ID1,INHBA,ITGB5,ITGB8,LRP1,LTBP3,PDGFRA,PDGFRL,PDK4,PIK3R1,SPTBN1,TGFB1I1,VIM,LTBP4,NRP2,TXNIP,APPL1,DDIT4,TMEM100,ZNF106,ARID5B
MF	integrin binding	0.147436	1.67531e-10	23	CD81,COL3A1,COMP,FN1,CCN1,ITGB5,ITGB8,MFGE8,TGFBI,TSPAN4,VCAM1,LTBP4,PLPP3,ITGBL1,ADAMTS5,TNC,LGALS1,PLAUR,CD44,ID1,PIK3R1,DLC1,ADAMTS1
MF	extracellular matrix structural constituent	0.145349	4.76266e-21	25	AEBP1,BGN,CHI3L1,COL1A2,COL3A1,COL5A2,COL6A1,COL6A2,COL6A3,COL12A1,COMP,ECM1,FN1,TNC,IGFBP7,CCN1,LUM,MFGE8,OGN,PRELP,TGFBI,LTBP4,PRG4,ABI3BP,ASPN
BP	response to transforming growth factor beta	0.101266	1.85787e-11	16	ZFHX3,ZFP36L1,ZFP36L2,CAV1,COL1A2,COL3A1,DAB2,GDF10,ID1,ITGB5,ITGB8,LTBP3,SOX5,ZEB1,LTBP4,APPL1
BP	cellular response to transforming growth factor beta stimulus	0.0993377	1.05324e-10	15	ZFP36L1,ZFP36L2,CAV1,COL1A2,COL3A1,DAB2,GDF10,ID1,ITGB5,ITGB8,LTBP3,SOX5,ZEB1,LTBP4,APPL1
BP	transforming growth factor beta receptor signaling pathway	0.0957447	8.27117e-07	9	COL1A2,COL3A1,GDF10,ID1,ITGB5,ITGB8,LTBP3,LTBP4,APPL1
BP	positive regulation of cell death	0.092562	1.26445e-10	56	BMP4,BTG1,CAPN2,CAV1,CLU,CTSD,GADD45A,GRN,ID3,CCN1,INHBA,LGALS1,LRP1,GADD45B,PMAIP1,HTRA1,SOD2,SOX4,UBB,DLC1,RACK1,ARL6IP5,TXNIP,PHLDA3,NUPR1,PYCARD,DDIT4,CAMK1D,DAB2,ENO1,FN1,IFI16,PSME1,ANP32B,VSIR,SH3D19,CD44,DUSP1,FUS,GPX1,PIK3R1,PRRX1,SNAI2,IER3,MAP4K4,PPP1R15A,SLC38A2,VPS13C,DIXDC1,CAST,CRYAB,PLAUR,ABL2,PDGFRA,PSAP,RGS16
BP	transmembrane receptor protein serine/threonine kinase signaling pathway	0.0846561	2.76209e-10	16	BMP4,COL1A2,COL3A1,COMP,GDF10,ID1,INHBA,ITGB5,ITGB8,LTBP3,SPTBN1,TGFB1I1,VIM,LTBP4,APPL1,TMEM100
BP	skeletal system development	0.0831683	1.07998e-11	42	BGN,BMP4,CD44,CHI3L1,COL1A2,COL3A1,COL5A2,COMP,ECM1,FOXC1,GDF10,GJA1,GLI3,HOXA6,CCN1,ITGB8,LTBP3,PDGFRA,PLS3,PRRX1,PRELP,SNAI2,SOX4,SOX5,ZEB1,TGFBI,ARID5B,UBB,ARRDC3,CCND1,ZFP36L1,CLU,GLUL,GPX1,H3-3B,ID2,IGFBP5,JUNB,TACC1,HOOK3,ZNF503,DIXDC1
CC	endoplasmic reticulum lumen	0.0803859	7.80832e-15	25	APLP2,B2M,BMP4,CANX,CLU,COL1A2,COL3A1,COL5A2,COL6A1,COL6A2,COL6A3,COL12A1,ESD,FN1,TNC,IGFBP5,IGFBP7,CCN1,LGALS1,MFGE8,PLAUR,ADAMTS5,FSTL1,MXRA8,GPX8
BP	cell activation	0.0664606	1.80185e-13	43	B2M,ZFP36L1,ZFP36L2,CD44,CD81,CLU,CLIC1,COL3A1,COMP,KLF6,FN1,GJA1,GLI3,GRN,HLA-E,RBPJ,IRF1,ITGB8,LGALS1,LRP1,NFIL3,PDGFRA,PIK3R1,PPP3CA,SOX4,VCAM1,MAFB,NDRG1,MYL9,KDELR1,PYCARD,ZBTB7A,IRF2BP2,BMP4,IFI16,JUNB,RRAS,CEBPD,ID2,INHBA,SOD2,TMOD3,HES1
BP	blood vessel morphogenesis	0.064133	1.54644e-13	27	BMP4,ZFP36L1,CALD1,CAV1,COL3A1,COMP,TYMP,ECM1,FOXC1,FN1,GJA1,GLUL,GPX1,HES1,ID1,CCN1,RBPJ,ITGB8,JUNB,LRP1,MFGE8,PDGFRA,PRRX1,SOX4,TGFBI,NRP2,TMEM100
BP	cellular response to growth factor stimulus	0.0598291	2.95729e-13	28	BMP4,ZFP36L1,ZFP36L2,CAV1,CD44,COL1A2,COL3A1,COMP,DAB2,FOXC1,GDF10,HES1,ID1,ITGB5,ITGB8,LTBP3,PDGFRA,PTPN12,SNAI2,SOX5,ZEB1,VCAM1,LTBP4,NRP2,RACK1,APPL1,DDIT4,TMEM100
BP	positive regulation of cell motility	0.0547945	5.6265e-11	32	BMP4,CAV1,DAB2,FN1,GRN,IGFBP5,CCN1,IL1R1,PDGFRA,PFN1,PIK3R1,PPP3CA,RRAS,SNAI2,SOD2,TMSB4X,TNFAIP6,PLPP3,NRP2,MAP4K4,ADAMTS1,RACK1,FAM89B,PYCARD,CAMK1D,VSIR,CAVIN1,MALAT1,ATP2B4,GADD45A,GLUL,SP100
BP	cell-substrate adhesion	0.0529101	4.18282e-05	10	CD44,COL3A1,FN1,ID1,ITGB5,ITGB8,PIK3R1,VCAM1,ITGBL1,DLC1
BP	tube morphogenesis	0.0497738	3.53309e-13	33	BMP4,ZFP36L1,CALD1,CAV1,COL3A1,COMP,TYMP,ECM1,FOXC1,FN1,GJA1,GLI3,GLUL,GPX1,HES1,ID1,ID2,CCN1,RBPJ,ITGB8,JUNB,LRP1,MFGE8,PDGFRA,PFN1,PRRX1,BRD2,SOX4,ZEB1,TGFBI,NRP2,DLC1,TMEM100
BP	supramolecular fiber organization	0.0491803	7.13807e-11	27	B2M,CALD1,CAPZB,COL1A2,COL3A1,COL5A2,COL12A1,COMP,DIAPH2,FOXC1,ITGB5,LTBP3,LUM,PDGFRA,PLS3,TMSB4X,TNFAIP6,TPM3,TPM4,VIM,SORBS2,TMSB10,MYL9,TMOD3,LIMA1,ENAH,HOOK3
MF	structural molecule activity	0.0486787	1.24031e-13	35	AEBP1,ANK3,BGN,CHI3L1,COL1A2,COL3A1,COL5A2,COL6A1,COL6A2,COL6A3,COL12A1,COMP,CRYAB,ECM1,EPB41L2,FN1,TNC,IGFBP7,CCN1,LUM,MAP1A,MFGE8,OGN,PRELP,SPTBN1,TGFBI,TPM4,VIM,LTBP4,SORBS2,PRG4,MYL9,ABI3BP,ASPN,AHNAK
BP	positive regulation of cellular component movement	0.0469012	9.32838e-11	28	BMP4,CAV1,DAB2,FN1,GRN,IGFBP5,CCN1,IL1R1,PDGFRA,PFN1,PIK3R1,PPP3CA,RRAS,SNAI2,SOD2,TMSB4X,TNFAIP6,PLPP3,NRP2,MAP4K4,ADAMTS1,RACK1,FAM89B,PYCARD,CAMK1D,VSIR,CAVIN1,MALAT1
BP	positive regulation of locomotion	0.0467446	1.00703e-10	28	BMP4,CAV1,DAB2,FN1,GRN,IGFBP5,CCN1,IL1R1,PDGFRA,PFN1,PIK3R1,PPP3CA,RRAS,SNAI2,SOD2,TMSB4X,TNFAIP6,PLPP3,NRP2,MAP4K4,ADAMTS1,RACK1,FAM89B,PYCARD,CAMK1D,VSIR,CAVIN1,MALAT1
BP	positive regulation of cell migration	0.0464286	5.56713e-10	26	BMP4,CAV1,DAB2,FN1,GRN,IGFBP5,CCN1,IL1R1,PDGFRA,PFN1,PIK3R1,PPP3CA,RRAS,SNAI2,SOD2,TMSB4X,TNFAIP6,PLPP3,NRP2,MAP4K4,ADAMTS1,RACK1,FAM89B,PYCARD,CAMK1D,VSIR
BP	regulation of transmembrane receptor protein serine/threonine kinase signaling pathway	0.0809859	7.06932e-13	23	BMP4,CAV1,DAB2,GDF10,HES1,CCN1,RBPJ,INHBA,LRP1,NBL1,HTRA1,ZEB1,TGFB1I1,TNFAIP6,LTBP4,ZEB2,FSTL1,FAM89B,DKK3,ZBTB7A,ASPN,SNX6,ATP2B4
BP	integrin-mediated signaling pathway	0.0752688	6.72884e-05	7	COL3A1,FN1,ITGB5,ITGB8,PLPP3,ITGBL1,ADAMTS1
BP	muscle structure development	0.0681818	1.59627e-14	33	ZFHX3,BMP4,CAPN2,CAV1,CD81,COL3A1,COL6A3,COMP,CRYAB,RCAN1,FOXC1,GPX1,H3-3B,HES1,ID3,IGFBP5,RBPJ,LGALS1,LMNA,LY6E,PDGFRA,PPP3CA,SGCB,SORBS2,MYL9,VAMP5,ADAMTS5,NUPR1,TMOD3,ARID5B,GJA1,ID2,VCAM1
BP	negative regulation of transmembrane receptor protein serine/threonine kinase signaling pathway	0.0653595	6.69985e-06	10	CAV1,LRP1,NBL1,HTRA1,TGFB1I1,TNFAIP6,FAM89B,ZBTB7A,ASPN,SNX6
MF	cell adhesion molecule binding	0.0628366	5.95243e-17	35	ANK3,CALD1,CAST,CAPZB,CD81,CLIC1,COL3A1,COMP,ENO1,FN1,CCN1,ITGB5,ITGB8,MFGE8,PFN1,SPTBN1,TGFBI,TSPAN4,VCAM1,TAGLN2,LTBP4,PPFIBP1,PLPP3,H1-10,ITGBL1,BZW1,NDRG1,RACK1,ADAMTS5,PALLD,SERBP1,TMOD3,LIMA1,FXYD5,AHNAK
BP	reproductive structure development	0.0614657	7.56054e-12	26	CCND1,BMP4,ZFP36L1,FOXC1,GJA1,GLI3,H3-3B,HES1,TNC,CCN1,RBPJ,INHBA,ITGB8,JUNB,PDGFRA,HTRA1,PSAP,RAB13,TNFAIP6,UBB,CSDE1,SOCS3,ADAMTS1,NUPR1,ARID5B,GDF10
BP	regulation of cellular response to growth factor stimulus	0.060423	6.76026e-10	20	ATP2B4,BMP4,CAV1,DAB2,HES1,CCN1,RBPJ,NBL1,HTRA1,ZEB1,TGFB1I1,TNFAIP6,LTBP4,ZEB2,FSTL1,FAM89B,DKK3,ZBTB7A,ASPN,SNX6
BP	cell-matrix adhesion	0.0601504	0.000100931	8	CD44,COL3A1,FN1,ITGB5,ITGB8,VCAM1,ITGBL1,DLC1
BP	reproductive system development	0.0586854	8.80943e-12	25	CCND1,BMP4,ZFP36L1,FOXC1,GJA1,GLI3,H3-3B,HES1,TNC,CCN1,RBPJ,INHBA,ITGB8,JUNB,PDGFRA,HTRA1,PSAP,RAB13,TNFAIP6,UBB,CSDE1,SOCS3,ADAMTS1,NUPR1,ARID5B
BP	positive regulation of apoptotic process	0.0491493	1.65006e-10	26	BMP4,BTG1,CAPN2,CAV1,CLU,CTSD,GADD45A,GRN,ID3,CCN1,INHBA,LGALS1,GADD45B,PMAIP1,HTRA1,SOD2,SOX4,UBB,DLC1,RACK1,ARL6IP5,TXNIP,PHLDA3,NUPR1,PYCARD,CAMK1D
BP	heart development	0.0480591	2.67003e-10	26	BMP4,ZFP36L1,COL3A1,FOXC1,FN1,GJA1,GLI3,HES1,ID2,ID3,CCN1,RBPJ,LMNA,LY6E,PDGFRA,SGCB,SNAI2,SOD2,SOX4,VCAM1,SORBS2,NRP2,ADAMTS1,DLC1,HEXIM1,TMEM100
BP	positive regulation of programmed cell death	0.0478821	2.88921e-10	26	BMP4,BTG1,CAPN2,CAV1,CLU,CTSD,GADD45A,GRN,ID3,CCN1,INHBA,LGALS1,GADD45B,PMAIP1,HTRA1,SOD2,SOX4,UBB,DLC1,RACK1,ARL6IP5,TXNIP,PHLDA3,NUPR1,PYCARD,CAMK1D
BP	cellular response to cytokine stimulus	0.0464789	2.27963e-12	33	ZFP36L1,ZFP36L2,CAPN2,CD44,CHI3L1,CYBA,DUSP1,FOXC1,GAPDH,HES1,IFI16,IFI27,IL1R1,IRF1,NFIL3,NFKBIA,YBX1,PLP2,SP100,TLE4,TMSB4X,VCAM1,VIM,NRP2,SOCS3,CRLF1,IFITM3,IFITM2,APPL1,PYCARD,ARID5B,POLR1F,STING1
BP	cytokine-mediated signaling pathway	0.0388889	4.11226e-05	14	CD44,FOXC1,IFI27,IL1R1,IRF1,NFKBIA,PLP2,SP100,TMSB4X,CRLF1,IFITM3,IFITM2,APPL1,PYCARD
BP	cellular response to organic cyclic compound	0.0316832	0.000133547	16	ATP2B4,BMP4,ZFP36L1,ZFP36L2,KLF9,CAV1,CYBA,ID1,ID3,IGFBP5,INHBA,SGK1,ARL6IP5,RBFOX2,DDIT4,STING1
BP	regulation of peptidase activity	0.105263	1.01905e-12	48	APLP2,CAST,CAV1,CD44,COL6A3,CRYAB,CSTB,CTSD,ECM1,FN1,GAPDH,GPX1,GRN,IFI16,CCN1,LRP1,PLAUR,PMAIP1,PSMB8,PSME1,TIMP2,DLC1,RACK1,ANP32B,ARL6IP5,PYCARD,VSIR,CLU,DAB2,ENO1,MAP1A,UBB,NUPR1,SH3D19,ANXA4,ATP2B4,BMP4,GADD45A,DUSP1,GADD45B,RGS2,RNH1,SOCS3,SH3BP5,HEXIM1,TXNIP,PPP1R15A,SNX6
BP	cartilage development	0.089172	1.85395e-09	14	BGN,BMP4,CD44,CHI3L1,COL3A1,COMP,ECM1,CCN1,ITGB8,PRRX1,SNAI2,SOX5,ZEB1,TGFBI
BP	connective tissue development	0.0805687	1.65102e-10	17	BGN,BMP4,CD44,CHI3L1,COL3A1,COMP,ECM1,CCN1,ITGB8,PRRX1,SNAI2,SOX5,ZEB1,TGFBI,UBB,ARRDC3,ARID5B
BP	ossification	0.0695971	1.70169e-10	19	BMP4,COL1A2,COL5A2,COL6A1,COMP,CTSK,ECM1,FOXC1,GDF10,GJA1,GPM6B,H3-3B,TNC,IGFBP5,CCN1,JUNB,SNAI2,TPM4,ASPN
BP	mononuclear cell differentiation	0.0644068	6.29582e-10	19	B2M,BMP4,ZFP36L1,ZFP36L2,KLF6,GLI3,IFI16,RBPJ,IRF1,ITGB8,LGALS1,NFIL3,PIK3R1,SOX4,VCAM1,MAFB,KDELR1,ZBTB7A,IRF2BP2
BP	leukocyte differentiation	0.0614525	6.71636e-11	22	B2M,BMP4,ZFP36L1,ZFP36L2,CD81,KLF6,GLI3,IFI16,RBPJ,IRF1,ITGB8,JUNB,LGALS1,NFIL3,PIK3R1,RRAS,SOX4,VCAM1,MAFB,KDELR1,ZBTB7A,IRF2BP2
BP	muscle organ development	0.0546075	1.4244e-07	16	ZFHX3,CAV1,COL3A1,COL6A3,CRYAB,RCAN1,FOXC1,GPX1,ID3,RBPJ,LY6E,PPP3CA,SGCB,VAMP5,NUPR1,ARID5B
BP	angiogenesis	0.0526316	9.82095e-08	17	BMP4,CALD1,CAV1,TYMP,ECM1,FOXC1,FN1,GLUL,GPX1,ID1,CCN1,RBPJ,MFGE8,PDGFRA,TGFBI,NRP2,TMEM100
BP	cellular response to tumor necrosis factor	0.0505618	0.000142418	9	ZFP36L1,ZFP36L2,CHI3L1,CYBA,HES1,NFKBIA,TMSB4X,VCAM1,PYCARD
BP	leukocyte activation	0.0494297	1.45983e-10	26	B2M,ZFP36L1,ZFP36L2,CD44,CD81,CLU,KLF6,GJA1,GLI3,GRN,HLA-E,RBPJ,IRF1,ITGB8,LGALS1,NFIL3,PIK3R1,PPP3CA,SOX4,VCAM1,MAFB,NDRG1,KDELR1,PYCARD,ZBTB7A,IRF2BP2
BP	embryonic morphogenesis	0.0486111	4.09253e-11	28	BMP4,ZFP36L1,COL6A1,COL12A1,DUSP1,FOXC1,FN1,GJA1,GLI3,HOXA6,HES1,ID2,CCN1,INHBA,ITGB5,YBX1,PDGFRA,PFN1,PRRX1,BRD2,SOX4,ZEB1,TGFB1I1,SOCS3,MAFB,DLC1,RACK1,CDON
MF	actin binding	0.047836	1.58975e-08	21	ABL2,CALD1,CAPZB,DIAPH2,EPB41L2,MAP1A,MYO10,PFN1,PLS3,S100A4,SPTBN1,TMSB4X,TPM3,TPM4,TMSB10,PALLD,TMOD3,LIMA1,FXYD5,ENAH,DIXDC1
BP	regulation of actin cytoskeleton organization	0.047486	4.1996e-07	17	ABL2,CAPZB,GPM6B,ID1,LRP1,PDGFRA,PFN1,PIK3R1,SPTBN1,TMSB4X,TMSB10,DLC1,CDC42EP3,PYCARD,TMOD3,LIMA1,DIXDC1
BP	hemopoiesis	0.0462046	1.31297e-10	28	B2M,BMP4,ZFP36L1,ZFP36L2,CD81,CEBPD,KLF6,GLI3,ID2,IFI16,RBPJ,INHBA,IRF1,ITGB8,JUNB,LGALS1,NFIL3,PDGFRA,PIK3R1,RRAS,SOD2,SOX4,VCAM1,MAFB,KDELR1,TMOD3,ZBTB7A,IRF2BP2
BP	regulation of actin filament-based process	0.0451128	4.05435e-07	18	ABL2,CAPZB,CAV1,GPM6B,ID1,LRP1,PDGFRA,PFN1,PIK3R1,SPTBN1,TMSB4X,TMSB10,DLC1,CDC42EP3,PYCARD,TMOD3,LIMA1,DIXDC1
BP	cell population proliferation	0.0447154	2.3997e-08	22	CCND1,BMP4,ZFP36L1,CLU,COL3A1,COMP,FOXC1,GJA1,GLI3,GLUL,GPX1,H3-3B,ID2,IGFBP5,JUNB,SOX4,SOX5,TACC1,TGFBI,HOOK3,ZNF503,DIXDC1
BP	regulation of supramolecular fiber organization	0.0446194	9.92262e-07	17	AEBP1,CAPZB,CLU,CRYAB,GPX1,ID1,MAP1A,PFN1,PIK3R1,SPTBN1,TMSB4X,TMSB10,DLC1,CDC42EP3,PYCARD,TMOD3,LIMA1
BP	response to tumor necrosis factor	0.0445545	0.00036433	9	ZFP36L1,ZFP36L2,CHI3L1,CYBA,HES1,NFKBIA,TMSB4X,VCAM1,PYCARD
BP	hematopoietic or lymphoid organ development	0.0442748	1.6454e-10	29	B2M,BMP4,ZFP36L1,ZFP36L2,CD81,CEBPD,KLF6,GLI3,HES1,ID2,IFI16,RBPJ,INHBA,IRF1,ITGB8,JUNB,LGALS1,NFIL3,PDGFRA,PIK3R1,RRAS,SOD2,SOX4,VCAM1,MAFB,KDELR1,TMOD3,ZBTB7A,IRF2BP2
BP	regulation of actin filament organization	0.0434783	5.03616e-05	12	CAPZB,ID1,PFN1,PIK3R1,SPTBN1,TMSB4X,TMSB10,DLC1,CDC42EP3,PYCARD,TMOD3,LIMA1
BP	immune system development	0.0429185	1.65384e-10	30	B2M,BMP4,ZFP36L1,ZFP36L2,CD81,CEBPD,KLF6,GLI3,HLA-E,HES1,ID2,IFI16,RBPJ,INHBA,IRF1,ITGB8,JUNB,LGALS1,NFIL3,PDGFRA,PIK3R1,RRAS,SOD2,SOX4,VCAM1,MAFB,KDELR1,TMOD3,ZBTB7A,IRF2BP2
BP	tissue morphogenesis	0.0394973	2.0729e-07	22	BMP4,CD44,COL3A1,FOXC1,GJA1,GLI3,HES1,TNC,IGFBP5,CCN1,RBPJ,INHBA,LY6E,PFN1,BRD2,SNAI2,SOX4,TGFB1I1,NRP2,SOCS3,DLC1,TMEM100
BP	regulation of anatomical structure size	0.0363636	8.37911e-06	18	CAPZB,CAV1,COMP,DPYSL2,FOXC1,FN1,GPX1,PFN1,RGS2,SOD2,SPTBN1,TMSB4X,TMSB10,CDC42EP3,PPP1R15A,PYCARD,TMOD3,LIMA1
BP	negative regulation of cellular component organization	0.036075	1.68778e-07	25	B2M,BMP4,CAPZB,CAV1,CLU,CRYAB,DAB2,GPX1,H3-3B,HES1,ID1,LMNA,PFN1,PIK3R1,PMP22,PPP3CA,SPTBN1,TMSB4X,VIM,TMSB10,DLC1,VAT1,NUPR1,TMOD3,LIMA1
BP	regulation of cytoskeleton organization	0.0357815	5.91884e-06	19	ABL2,CAPN2,CAPZB,GPM6B,ID1,LRP1,MAP1A,PDGFRA,PFN1,PIK3R1,SPTBN1,TMSB4X,TMSB10,DLC1,CDC42EP3,PYCARD,TMOD3,LIMA1,DIXDC1
BP	cellular response to lipid	0.0337972	3.75422e-05	17	ABL2,BMP4,ZFP36L1,ZFP36L2,KLF9,CAPN2,AKR1C2,HES1,ID3,INHBA,NFKBIA,PDK4,SGK1,VIM,RBFOX2,PYCARD,DDIT4
BP	regulation of cellular component size	0.0334262	0.000568301	12	CAPZB,DPYSL2,FN1,PFN1,SPTBN1,TMSB4X,TMSB10,CDC42EP3,PPP1R15A,PYCARD,TMOD3,LIMA1
MF	actin monomer binding	0.172414	1.34486e-05	5	ABL2,PFN1,TMSB4X,TMSB10,LIMA1
MF	peptidase activator activity	0.139535	6.46868e-06	6	CAV1,FN1,PSME1,RACK1,PYCARD,VSIR
CC	protein complex involved in cell adhesion	0.115385	1.99146e-05	6	TNC,ITGB5,ITGB8,LGALS1,PLAUR,ITGBL1
BP	negative regulation of actin filament polymerization	0.1	4.55627e-05	6	CAPZB,PFN1,SPTBN1,TMSB4X,TMSB10,TMOD3
BP	cell adhesion mediated by integrin	0.097561	0.000974383	4	ITGB5,ITGB8,PLPP3,ITGBL1
CC	integrin complex	0.0967742	0.00444128	3	ITGB5,ITGB8,ITGBL1
BP	T cell differentiation in thymus	0.0943396	0.000263128	5	B2M,ZFP36L1,ZFP36L2,GLI3,MAFB
BP	ovulation cycle process	0.0833333	0.00176498	4	INHBA,PDGFRA,TNFAIP6,ADAMTS1
BP	chondrocyte differentiation	0.0833333	0.000127629	6	BMP4,COL3A1,COMP,ECM1,SOX5,TGFBI
BP	osteoblast differentiation	0.0833333	2.06263e-07	11	BMP4,COL6A1,GDF10,GJA1,H3-3B,TNC,IGFBP5,CCN1,JUNB,SNAI2,TPM4
BP	regulation of transforming growth factor beta receptor signaling pathway	0.0816327	7.22811e-08	12	CAV1,DAB2,HTRA1,ZEB1,TGFB1I1,LTBP4,ZEB2,FAM89B,DKK3,ZBTB7A,ASPN,SNX6
BP	regulation of cellular response to transforming growth factor beta stimulus	0.08	9.03545e-08	12	CAV1,DAB2,HTRA1,ZEB1,TGFB1I1,LTBP4,ZEB2,FAM89B,DKK3,ZBTB7A,ASPN,SNX6
BP	negative regulation of protein polymerization	0.08	0.00016011	6	CAPZB,PFN1,SPTBN1,TMSB4X,TMSB10,TMOD3
CC	focal adhesion	0.0760095	5.87332e-18	32	B2M,CAPN2,CAV1,CD44,CD81,CYBA,DAB2,EPB41L2,GJA1,TNC,ITGB5,ITGB8,LRP1,PFN1,PLAUR,PTPN12,RRAS,TGFB1I1,TSPAN4,TPM4,VIM,SORBS2,PPFIBP1,ITGBL1,MAP4K4,DLC1,PALLD,PABPC1,LIMA1,ENAH,AHNAK,DIXDC1
CC	cell-substrate junction	0.0744186	1.08843e-17	32	B2M,CAPN2,CAV1,CD44,CD81,CYBA,DAB2,EPB41L2,GJA1,TNC,ITGB5,ITGB8,LRP1,PFN1,PLAUR,PTPN12,RRAS,TGFB1I1,TSPAN4,TPM4,VIM,SORBS2,PPFIBP1,ITGBL1,MAP4K4,DLC1,PALLD,PABPC1,LIMA1,ENAH,AHNAK,DIXDC1
BP	positive regulation of peptidase activity	0.0729167	2.47549e-08	14	CAV1,CTSD,FN1,GRN,IFI16,CCN1,PMAIP1,PSME1,DLC1,RACK1,ANP32B,ARL6IP5,PYCARD,VSIR
BP	ovulation cycle	0.0724638	0.000895825	5	GDF10,INHBA,PDGFRA,TNFAIP6,ADAMTS1
BP	female gonad development	0.0714286	9.38664e-05	7	FOXC1,INHBA,PDGFRA,TNFAIP6,UBB,ADAMTS1,ARID5B
BP	endochondral bone morphogenesis	0.0714286	0.00311505	4	BMP4,COL3A1,COMP,FOXC1
BP	striated muscle cell differentiation	0.071066	3.424e-08	14	BMP4,CAPN2,CD81,RCAN1,GPX1,IGFBP5,LMNA,PDGFRA,PPP3CA,SGCB,SORBS2,MYL9,ADAMTS5,TMOD3
BP	negative regulation of transforming growth factor beta receptor signaling pathway	0.0707071	0.000100089	7	CAV1,HTRA1,TGFB1I1,FAM89B,ZBTB7A,ASPN,SNX6
BP	development of primary female sexual characteristics	0.0686275	0.000120797	7	FOXC1,INHBA,PDGFRA,TNFAIP6,UBB,ADAMTS1,ARID5B
BP	negative regulation of supramolecular fiber organization	0.0674847	1.69869e-06	11	CAPZB,CLU,CRYAB,PFN1,PIK3R1,SPTBN1,TMSB4X,TMSB10,DLC1,TMOD3,LIMA1
BP	muscle cell differentiation	0.0651341	4.30475e-09	17	BMP4,CAPN2,CD81,COMP,RCAN1,GPX1,H3-3B,HES1,IGFBP5,LMNA,PDGFRA,PPP3CA,SGCB,SORBS2,MYL9,ADAMTS5,TMOD3
BP	lymphocyte differentiation	0.0622568	2.33267e-08	16	B2M,ZFP36L1,ZFP36L2,KLF6,GLI3,RBPJ,IRF1,LGALS1,NFIL3,PIK3R1,SOX4,VCAM1,MAFB,KDELR1,ZBTB7A,IRF2BP2
BP	bone morphogenesis	0.0618557	0.000645025	6	BMP4,COL3A1,COMP,FOXC1,GLI3,LTBP3
BP	female sex differentiation	0.0598291	0.000282875	7	FOXC1,INHBA,PDGFRA,TNFAIP6,UBB,ADAMTS1,ARID5B
BP	gonad development	0.0590909	8.82307e-07	13	CCND1,FOXC1,GJA1,H3-3B,INHBA,PDGFRA,RAB13,TNFAIP6,UBB,CSDE1,ADAMTS1,NUPR1,ARID5B
BP	T cell differentiation	0.0588235	4.45287e-05	9	B2M,ZFP36L1,ZFP36L2,GLI3,IRF1,PIK3R1,SOX4,MAFB,KDELR1
BP	regulation of cell adhesion	0.0585242	1.26596e-14	46	ABL2,ANK3,ZFHX3,B2M,BMP4,CAV1,CD44,CD81,MAP3K8,DAB2,DUSP1,FN1,GLI3,GPM6B,HLA-E,HES1,TNC,IGFBP2,CCN1,IRF1,LGALS1,MYO10,PIK3R1,PLAUR,PPP3CA,RRAS,SNAI2,SOX4,TGFBI,VCAM1,PLPP3,MAP4K4,DLC1,ABI3BP,PYCARD,FXYD5,VSIR,NFKBIZ,JUNB,ZEB1,ZFP36L1,ZFP36L2,ID2,INHBA,GRN,PDGFRA
BP	development of primary sexual characteristics	0.0577778	1.1356e-06	13	CCND1,FOXC1,GJA1,H3-3B,INHBA,PDGFRA,RAB13,TNFAIP6,UBB,CSDE1,ADAMTS1,NUPR1,ARID5B
BP	regulation of actin filament polymerization	0.057554	0.000137185	8	CAPZB,PFN1,SPTBN1,TMSB4X,TMSB10,CDC42EP3,PYCARD,TMOD3
BP	negative regulation of protein-containing complex assembly	0.057554	0.000137185	8	CAPZB,CLU,CRYAB,PFN1,SPTBN1,TMSB4X,TMSB10,TMOD3
BP	positive regulation of cell adhesion	0.0573248	2.16748e-12	27	ANK3,ZFHX3,B2M,CAV1,CD44,CD81,MAP3K8,DAB2,FN1,GLI3,HLA-E,HES1,IGFBP2,CCN1,LGALS1,MYO10,PLAUR,PPP3CA,RRAS,SOX4,VCAM1,PLPP3,MAP4K4,ABI3BP,PYCARD,VSIR,NFKBIZ
BP	regulation of actin polymerization or depolymerization	0.056962	5.71964e-05	9	CAPZB,PFN1,SPTBN1,TMSB4X,TMSB10,CDC42EP3,PYCARD,TMOD3,LIMA1
BP	regulation of actin filament length	0.0566038	6.00637e-05	9	CAPZB,PFN1,SPTBN1,TMSB4X,TMSB10,CDC42EP3,PYCARD,TMOD3,LIMA1
BP	negative regulation of cytoskeleton organization	0.0566038	6.00637e-05	9	CAPZB,PFN1,PIK3R1,SPTBN1,TMSB4X,TMSB10,DLC1,TMOD3,LIMA1
BP	muscle tissue development	0.0550162	5.19078e-08	17	BMP4,CAV1,COL3A1,RCAN1,FOXC1,GJA1,GPX1,ID2,RBPJ,LMNA,LY6E,PDGFRA,PPP3CA,SGCB,SORBS2,VAMP5,NUPR1
BP	response to steroid hormone	0.0543478	3.72785e-07	15	CCND1,BMP4,ZFP36L1,ZFP36L2,KLF9,CAV1,CDO1,CYBA,DAB2,IGFBP2,IGFBP7,SGK1,TXNIP,RBFOX2,DDIT4
MF	peptidase regulator activity	0.0521739	8.33494e-06	12	APLP2,CAST,CAV1,COL6A3,CSTB,FN1,GAPDH,PSME1,TIMP2,RACK1,PYCARD,VSIR
BP	positive regulation of proteolysis	0.0514905	2.43803e-08	19	CAV1,CLU,CTSD,DAB2,ENO1,FN1,GRN,IFI16,CCN1,PMAIP1,PSME1,DLC1,RACK1,ANP32B,ARL6IP5,NUPR1,PYCARD,VSIR,SH3D19
BP	lymphocyte activation	0.0503597	6.51188e-09	21	B2M,ZFP36L1,ZFP36L2,CD44,CD81,KLF6,GJA1,GLI3,HLA-E,RBPJ,IRF1,LGALS1,NFIL3,PIK3R1,PPP3CA,SOX4,VCAM1,MAFB,KDELR1,ZBTB7A,IRF2BP2
BP	T cell activation	0.0490566	6.8564e-06	13	B2M,ZFP36L1,ZFP36L2,CD44,GJA1,GLI3,HLA-E,IRF1,PIK3R1,PPP3CA,SOX4,MAFB,KDELR1
BP	actin filament organization	0.0486891	7.4339e-06	13	CALD1,CAPZB,DIAPH2,ITGB5,PLS3,TMSB4X,TPM3,TPM4,SORBS2,TMSB10,TMOD3,LIMA1,ENAH
BP	bone development	0.0478469	9.69879e-05	10	BGN,BMP4,COL3A1,COMP,ECM1,FOXC1,GJA1,GLI3,LTBP3,PLS3
BP	sex differentiation	0.0471014	1.05983e-05	13	CCND1,FOXC1,GJA1,H3-3B,INHBA,PDGFRA,RAB13,TNFAIP6,UBB,CSDE1,ADAMTS1,NUPR1,ARID5B
BP	negative regulation of organelle organization	0.0467836	1.11951e-06	16	BMP4,CAPZB,CLU,GPX1,H3-3B,LMNA,PFN1,PIK3R1,SPTBN1,TMSB4X,TMSB10,DLC1,VAT1,NUPR1,TMOD3,LIMA1
BP	response to ketone	0.0463918	0.000270794	9	CCND1,KLF9,CAV1,CYBA,AKR1C2,IGFBP7,SGK1,TXNIP,DDIT4
BP	positive regulation of epithelial cell migration	0.045977	0.000624353	8	BMP4,GRN,PFN1,RRAS,TMSB4X,PLPP3,NRP2,MAP4K4
BP	positive regulation of endothelial cell migration	0.0458015	0.00301229	6	BMP4,GRN,RRAS,TMSB4X,PLPP3,NRP2
BP	regulation of proteolysis	0.0456376	1.71897e-12	34	APLP2,CAST,CAV1,CD44,CLU,COL6A3,CRYAB,CSTB,CTSD,DAB2,ECM1,ENO1,FN1,GAPDH,GPX1,GRN,IFI16,CCN1,LRP1,MAP1A,PLAUR,PMAIP1,PSMB8,PSME1,TIMP2,UBB,DLC1,RACK1,ANP32B,ARL6IP5,NUPR1,PYCARD,VSIR,SH3D19
BP	regulation of endothelial cell migration	0.0434783	0.000211619	10	ATP2B4,BMP4,GADD45A,GLUL,GRN,RRAS,SP100,TMSB4X,PLPP3,NRP2
BP	appendage morphogenesis	0.0422535	0.00447251	6	BMP4,COL3A1,GJA1,GLI3,PRRX1,SOX4
BP	limb morphogenesis	0.0422535	0.00447251	6	BMP4,COL3A1,GJA1,GLI3,PRRX1,SOX4
BP	in utero embryonic development	0.0418848	4.63913e-06	16	ZFP36L1,CAPN2,COL3A1,FOXC1,GJA1,GLI3,HES1,CCN1,RBPJ,JUNB,LY6E,YBX1,PDGFRA,SOCS3,TMEM100,SMIM14
BP	regulation of epithelial cell migration	0.0413793	8.07717e-05	12	ATP2B4,BMP4,GADD45A,GLUL,GRN,PFN1,RRAS,SP100,TMSB4X,PLPP3,NRP2,MAP4K4
BP	actin cytoskeleton organization	0.0408922	1.14401e-07	22	CALD1,CAPZB,DIAPH2,EPB41L2,ITGB5,PDGFRA,PFN1,PLS3,RAB13,SPTBN1,TMSB4X,TPM3,TPM4,SORBS2,TMSB10,DLC1,MYL9,PALLD,TMOD3,LIMA1,ENAH,CAVIN3
BP	regulation of protein polymerization	0.04	0.00153025	8	CAPZB,PFN1,SPTBN1,TMSB4X,TMSB10,CDC42EP3,PYCARD,TMOD3
BP	appendage development	0.039548	0.00316786	7	BMP4,COL3A1,COMP,GJA1,GLI3,PRRX1,SOX4
BP	limb development	0.039548	0.00316786	7	BMP4,COL3A1,COMP,GJA1,GLI3,PRRX1,SOX4
MF	enzyme inhibitor activity	0.0384615	2.49385e-05	15	ANXA4,APLP2,ATP2B4,CAST,COL6A3,CSTB,GAPDH,RGS2,RNH1,TIMP2,SOCS3,SH3BP5,RACK1,HEXIM1,TXNIP
BP	actin filament-based process	0.0382696	1.90618e-07	23	CALD1,CAPZB,DIAPH2,EPB41L2,GJA1,ITGB5,PDGFRA,PFN1,PLS3,RAB13,SPTBN1,TMSB4X,TPM3,TPM4,SORBS2,TMSB10,DLC1,MYL9,PALLD,TMOD3,LIMA1,ENAH,CAVIN3
BP	regulation of leukocyte activation	0.0382263	5.63699e-08	25	B2M,BMP4,ZFP36L1,ZFP36L2,CAV1,CD81,MAP3K8,FN1,GLI3,GRN,HLA-E,HES1,ID2,IGFBP2,INHBA,IRF1,JUNB,LGALS1,PPP3CA,SOX4,ZEB1,VCAM1,PYCARD,VSIR,NFKBIZ
BP	negative regulation of cell population proliferation	0.0381679	2.59007e-09	30	B2M,BMP4,KLF9,BTG1,CAV1,DAB2,DUSP1,FTH1,GLI3,HES1,IGFBP5,IGFBP7,RBPJ,INHBA,IRF1,LMNA,OGN,PMP22,SNAI2,SOD2,SOX4,ZEB1,TGFB1I1,ADAMTS1,DLC1,NDRG1,NUPR1,KLF13,VSIR,ZNF503
BP	negative regulation of catalytic activity	0.0381679	2.59007e-09	30	ANXA4,APLP2,ATP2B4,BMP4,CAST,CAV1,CD44,COL6A3,CRYAB,CSTB,GADD45A,DUSP1,ECM1,GAPDH,GPX1,IFI16,LRP1,GADD45B,PLAUR,RGS2,RNH1,TIMP2,SOCS3,SH3BP5,RACK1,HEXIM1,TXNIP,PPP1R15A,PYCARD,SNX6
BP	chordate embryonic development	0.0379747	1.18238e-07	24	BMP4,ZFP36L1,CAPN2,COL3A1,FOXC1,GJA1,GLI3,HOXA6,HES1,CCN1,RBPJ,JUNB,LY6E,YBX1,PDGFRA,PFN1,PRRX1,BRD2,SOX4,ZEB1,SOCS3,DLC1,TMEM100,SMIM14
BP	embryo development ending in birth or egg hatching	0.0367534	2.14447e-07	24	BMP4,ZFP36L1,CAPN2,COL3A1,FOXC1,GJA1,GLI3,HOXA6,HES1,CCN1,RBPJ,JUNB,LY6E,YBX1,PDGFRA,PFN1,PRRX1,BRD2,SOX4,ZEB1,SOCS3,DLC1,TMEM100,SMIM14
BP	regulation of cell activation	0.0366714	6.88277e-08	26	B2M,BMP4,ZFP36L1,ZFP36L2,CAV1,CD81,MAP3K8,FN1,GLI3,GRN,HLA-E,HES1,ID2,IGFBP2,INHBA,IRF1,JUNB,LGALS1,PDGFRA,PPP3CA,SOX4,ZEB1,VCAM1,PYCARD,VSIR,NFKBIZ
BP	positive regulation of hydrolase activity	0.0347222	5.25199e-06	20	ABL2,CAV1,CTSD,FN1,GRN,IFI16,CCN1,PDGFRA,PMAIP1,PSAP,PSME1,RGS16,MAP4K4,DLC1,RACK1,ANP32B,ARL6IP5,PPP1R15A,PYCARD,VSIR
BP	morphogenesis of an epithelium	0.033557	0.000115608	15	BMP4,CD44,GJA1,GLI3,HES1,TNC,IGFBP5,CCN1,RBPJ,PFN1,BRD2,SOX4,TGFB1I1,SOCS3,DLC1
BP	regulation of protein-containing complex assembly	0.031941	0.000519561	13	CAPZB,CLU,CRYAB,H3-3B,HES1,PFN1,SPTBN1,TMSB4X,TMSB10,RACK1,CDC42EP3,PYCARD,TMOD3
BP	positive regulation of activated T cell proliferation	0.103448	0.00366796	3	IGFBP2,PPP3CA,PYCARD
BP	negative regulation of actin filament depolymerization	0.102564	0.000804857	4	CAPZB,SPTBN1,TMOD3,LIMA1
BP	actin filament capping	0.0857143	0.0062655	3	CAPZB,SPTBN1,TMOD3
BP	cellular response to corticosteroid stimulus	0.0793651	0.00059044	5	ZFP36L1,ZFP36L2,KLF9,SGK1,DDIT4
BP	cellular response to glucocorticoid stimulus	0.0754717	0.00254682	4	ZFP36L1,ZFP36L2,KLF9,DDIT4
BP	regulation of actin filament depolymerization	0.0740741	0.00272757	4	CAPZB,SPTBN1,TMOD3,LIMA1
BP	male gonad development	0.0735294	2.3316e-06	10	CCND1,GJA1,H3-3B,INHBA,PDGFRA,RAB13,UBB,CSDE1,NUPR1,ARID5B
BP	development of primary male sexual characteristics	0.0729927	2.49151e-06	10	CCND1,GJA1,H3-3B,INHBA,PDGFRA,RAB13,UBB,CSDE1,NUPR1,ARID5B
BP	muscle cell development	0.0691824	1.33075e-06	11	COMP,RCAN1,GPX1,HES1,LMNA,PDGFRA,PPP3CA,SGCB,SORBS2,MYL9,TMOD3
BP	positive regulation of T cell proliferation	0.0673077	0.00013644	7	CD81,HLA-E,HES1,IGFBP2,PPP3CA,VCAM1,PYCARD
BP	cardiac muscle cell development	0.0655738	0.00424433	4	LMNA,PDGFRA,SGCB,SORBS2
BP	activation of cysteine-type endopeptidase activity involved in apoptotic process	0.0649351	0.00146872	5	PMAIP1,DLC1,RACK1,ANP32B,PYCARD
BP	positive regulation of cell-cell adhesion	0.0641026	2.4023e-10	20	ANK3,B2M,CAV1,CD44,CD81,MAP3K8,GLI3,HLA-E,HES1,IGFBP2,LGALS1,MYO10,PLAUR,PPP3CA,SOX4,VCAM1,PLPP3,PYCARD,VSIR,NFKBIZ
BP	positive regulation of cysteine-type endopeptidase activity involved in apoptotic process	0.064	6.52506e-05	8	CTSD,CCN1,PMAIP1,DLC1,RACK1,ANP32B,ARL6IP5,PYCARD
BP	positive regulation of endopeptidase activity	0.0632184	3.20859e-06	11	CTSD,IFI16,CCN1,PMAIP1,PSME1,DLC1,RACK1,ANP32B,ARL6IP5,PYCARD,VSIR
BP	cardiocyte differentiation	0.0630631	0.000204624	7	BMP4,HES1,LMNA,PDGFRA,SGCB,VCAM1,SORBS2
BP	positive regulation of cysteine-type endopeptidase activity	0.0629371	2.61623e-05	9	CTSD,IFI16,CCN1,PMAIP1,DLC1,RACK1,ANP32B,ARL6IP5,PYCARD
BP	male sex differentiation	0.0625	9.94145e-06	10	CCND1,GJA1,H3-3B,INHBA,PDGFRA,RAB13,UBB,CSDE1,NUPR1,ARID5B
BP	response to corticosteroid	0.0621118	1.05002e-05	10	CCND1,ZFP36L1,ZFP36L2,KLF9,CDO1,CYBA,IGFBP2,IGFBP7,SGK1,DDIT4
BP	positive regulation of T cell activation	0.0617284	7.19165e-08	15	B2M,CAV1,CD81,MAP3K8,GLI3,HLA-E,HES1,IGFBP2,LGALS1,PPP3CA,SOX4,VCAM1,PYCARD,VSIR,NFKBIZ
BP	regulation of cysteine-type endopeptidase activity	0.0611354	2.214e-07	14	CAST,CD44,CRYAB,CTSD,GPX1,IFI16,CCN1,PLAUR,PMAIP1,DLC1,RACK1,ANP32B,ARL6IP5,PYCARD
BP	negative regulation of protein depolymerization	0.0606061	0.00562166	4	CAPZB,SPTBN1,TMOD3,LIMA1
BP	positive regulation of leukocyte cell-cell adhesion	0.0603774	3.57812e-08	16	B2M,CAV1,CD44,CD81,MAP3K8,GLI3,HLA-E,HES1,IGFBP2,LGALS1,PPP3CA,SOX4,VCAM1,PYCARD,VSIR,NFKBIZ
BP	cardiac cell development	0.0597015	0.00592885	4	LMNA,PDGFRA,SGCB,SORBS2
BP	cardiac muscle cell differentiation	0.0588235	0.00227429	5	BMP4,LMNA,PDGFRA,SGCB,SORBS2
BP	regulation of cysteine-type endopeptidase activity involved in apoptotic process	0.0588235	2.43819e-06	12	CD44,CRYAB,CTSD,GPX1,CCN1,PLAUR,PMAIP1,DLC1,RACK1,ANP32B,ARL6IP5,PYCARD
BP	B cell differentiation	0.0583333	0.000330142	7	KLF6,RBPJ,LGALS1,PIK3R1,VCAM1,ZBTB7A,IRF2BP2
BP	response to glucocorticoid	0.057554	0.000137185	8	CCND1,ZFP36L1,ZFP36L2,KLF9,CDO1,IGFBP2,IGFBP7,DDIT4
BP	cardiac muscle tissue development	0.0574713	2.06324e-05	10	BMP4,FOXC1,GJA1,ID2,RBPJ,LMNA,LY6E,PDGFRA,SGCB,SORBS2
BP	regulation of T cell proliferation	0.0571429	2.16774e-05	10	BMP4,CD81,HLA-E,HES1,IGFBP2,IRF1,PPP3CA,VCAM1,PYCARD,VSIR
MF	cadherin binding	0.0570571	4.66544e-09	19	ANK3,CALD1,CAST,CAPZB,CLIC1,ENO1,PFN1,SPTBN1,TAGLN2,PPFIBP1,H1-10,BZW1,NDRG1,RACK1,SERBP1,TMOD3,LIMA1,FXYD5,AHNAK
BP	regulation of protein depolymerization	0.0568182	0.00264632	5	CAPZB,MAP1A,SPTBN1,TMOD3,LIMA1
BP	striated muscle tissue development	0.0558659	2.63241e-05	10	BMP4,FOXC1,GJA1,ID2,RBPJ,LMNA,LY6E,PDGFRA,SGCB,SORBS2
BP	negative regulation of protein-containing complex disassembly	0.0526316	0.00920655	4	CAPZB,SPTBN1,TMOD3,LIMA1
BP	neural tube development	0.0522876	0.00026473	8	BMP4,ZFP36L1,GLI3,HES1,PFN1,BRD2,SOX4,DLC1
BP	regulation of T cell activation	0.0521978	1.96173e-08	19	B2M,BMP4,CAV1,CD81,MAP3K8,GLI3,HLA-E,HES1,IGFBP2,IRF1,JUNB,LGALS1,PPP3CA,SOX4,ZEB1,VCAM1,PYCARD,VSIR,NFKBIZ
BP	regulation of endopeptidase activity	0.0516432	1.77454e-09	22	APLP2,CAST,CD44,COL6A3,CRYAB,CSTB,CTSD,GAPDH,GPX1,IFI16,CCN1,PLAUR,PMAIP1,PSMB8,PSME1,TIMP2,DLC1,RACK1,ANP32B,ARL6IP5,PYCARD,VSIR
BP	negative regulation of peptidase activity	0.0496183	6.06433e-06	13	APLP2,CAST,CD44,COL6A3,CRYAB,CSTB,ECM1,GAPDH,GPX1,IFI16,LRP1,PLAUR,TIMP2
BP	regulation of leukocyte cell-cell adhesion	0.0494505	1.04915e-07	18	B2M,BMP4,CAV1,CD44,CD81,MAP3K8,GLI3,HLA-E,HES1,IGFBP2,IRF1,LGALS1,PPP3CA,SOX4,VCAM1,PYCARD,VSIR,NFKBIZ
BP	positive regulation of lymphocyte proliferation	0.0492958	0.000902925	7	CD81,HLA-E,HES1,IGFBP2,PPP3CA,VCAM1,PYCARD
BP	positive regulation of mononuclear cell proliferation	0.0486111	0.000979938	7	CD81,HLA-E,HES1,IGFBP2,PPP3CA,VCAM1,PYCARD
BP	neural tube formation	0.0485437	0.00519215	5	BMP4,PFN1,BRD2,SOX4,DLC1
BP	regulation of cell-cell adhesion	0.048218	2.78577e-09	23	ANK3,B2M,BMP4,CAV1,CD44,CD81,MAP3K8,GLI3,HLA-E,HES1,IGFBP2,IRF1,LGALS1,MYO10,PLAUR,PPP3CA,SOX4,VCAM1,PLPP3,PYCARD,FXYD5,VSIR,NFKBIZ
BP	regulation of protein-containing complex disassembly	0.048	0.00238476	6	CAPZB,MAP1A,SPTBN1,CALCOCO2,TMOD3,LIMA1
BP	cellular response to steroid hormone stimulus	0.0479452	0.00106203	7	BMP4,ZFP36L1,ZFP36L2,KLF9,SGK1,RBFOX2,DDIT4
BP	positive regulation of leukocyte proliferation	0.0440252	0.00173573	7	CD81,HLA-E,HES1,IGFBP2,PPP3CA,VCAM1,PYCARD
BP	negative regulation of endopeptidase activity	0.0438247	9.61548e-05	11	APLP2,CAST,CD44,COL6A3,CRYAB,CSTB,GAPDH,GPX1,IFI16,PLAUR,TIMP2
BP	regulation of lymphocyte proliferation	0.04329	0.000219125	10	BMP4,CD81,HLA-E,HES1,IGFBP2,IRF1,PPP3CA,VCAM1,PYCARD,VSIR
BP	regulation of mononuclear cell proliferation	0.042735	0.000243	10	BMP4,CD81,HLA-E,HES1,IGFBP2,IRF1,PPP3CA,VCAM1,PYCARD,VSIR
BP	morphogenesis of embryonic epithelium	0.041958	0.00462718	6	BMP4,PFN1,BRD2,SOX4,TGFB1I1,DLC1
BP	regulation of lymphocyte activation	0.0412926	4.91039e-08	23	B2M,BMP4,ZFP36L1,ZFP36L2,CAV1,CD81,MAP3K8,GLI3,HLA-E,HES1,ID2,IGFBP2,INHBA,IRF1,JUNB,LGALS1,PPP3CA,SOX4,ZEB1,VCAM1,PYCARD,VSIR,NFKBIZ
MF	endopeptidase regulator activity	0.0412371	0.00126166	8	APLP2,CAST,COL6A3,CSTB,GAPDH,PSME1,TIMP2,VSIR
BP	B cell activation	0.0411765	0.00253165	7	KLF6,RBPJ,LGALS1,PIK3R1,VCAM1,ZBTB7A,IRF2BP2
BP	negative regulation of hydrolase activity	0.0404313	1.39547e-05	15	APLP2,CAST,CD44,COL6A3,CRYAB,CSTB,ECM1,GAPDH,GPX1,IFI16,LRP1,PLAUR,RGS2,TIMP2,PPP1R15A
BP	negative regulation of proteolysis	0.0397727	3.2225e-05	14	APLP2,CAST,CD44,COL6A3,CRYAB,CSTB,ECM1,GAPDH,GPX1,IFI16,LRP1,MAP1A,PLAUR,TIMP2
BP	regulation of leukocyte proliferation	0.0392157	0.000478979	10	BMP4,CD81,HLA-E,HES1,IGFBP2,IRF1,PPP3CA,VCAM1,PYCARD,VSIR
BP	positive regulation of lymphocyte activation	0.0383632	2.56853e-05	15	B2M,CAV1,CD81,MAP3K8,GLI3,HLA-E,HES1,IGFBP2,LGALS1,PPP3CA,SOX4,VCAM1,PYCARD,VSIR,NFKBIZ
BP	cellular response to hormone stimulus	0.037422	5.67148e-06	18	BMP4,ZFP36L1,ZFP36L2,KLF9,CAV1,CYBA,AKR1C2,IGFBP2,IGFBP7,INHBA,PDK4,PIK3R1,RAB13,SGK1,RBFOX2,APPL1,DDIT4,ZNF106
BP	regulation of cellular response to stress	0.0373444	2.63106e-08	27	BMP4,CAV1,CD44,CLU,GADD45A,DUSP1,ENO1,FUS,GPX1,GRN,GADD45B,PIK3R1,PMAIP1,PRRX1,SNAI2,SOD2,SOX4,IER3,MAP4K4,RACK1,ARL6IP5,PPP1R15A,NUPR1,PYCARD,SLC38A2,VPS13C,DIXDC1
MF	actin filament binding	0.0372093	0.00240231	8	ABL2,CAPZB,MYO10,PLS3,SPTBN1,TPM3,TPM4,LIMA1
BP	positive regulation of leukocyte activation	0.0340136	9.96654e-05	15	B2M,CAV1,CD81,MAP3K8,GLI3,HLA-E,HES1,IGFBP2,LGALS1,PPP3CA,SOX4,VCAM1,PYCARD,VSIR,NFKBIZ
BP	positive regulation of cell activation	0.0327511	0.000150668	15	B2M,CAV1,CD81,MAP3K8,GLI3,HLA-E,HES1,IGFBP2,LGALS1,PPP3CA,SOX4,VCAM1,PYCARD,VSIR,NFKBIZ
BP	epithelial tube morphogenesis	0.029316	0.00634386	9	BMP4,GJA1,GLI3,HES1,RBPJ,PFN1,BRD2,SOX4,DLC1

## Sheet: preHTC
Category	Description	enrichment	pvalue	count	Symbols
CC	collagen-containing extracellular matrix	0.130536	1.71197e-23	56	A2M,ANXA1,ANXA2,CD151,CLU,COL6A2,COL6A3,COL9A3,COL10A1,COMP,CSTB,CCN2,DCN,FMOD,FN1,IGFBP7,CCN1,LGALS1,LOX,LTBP3,MGP,OMD,OGN,SERPINE2,PRELP,HTRA1,S100A4,S100A6,S100A10,TIMP2,SRPX,CILP,CTSF,ABI3BP,P3H2,SMOC2,EGFLAM,SNORC,MXRA7,MMP3,TNFRSF11B,CCN6,CLTB,CRYAB,DSP,MAP1B,MYL6,SPAG4,VIM,SORBS2,NEBL,MRPL18,MRPL51,MRPS6,AHNAK,CMTM8
CC	extracellular matrix	0.0735552	1.09145e-21	42	A2M,ANXA1,ANXA2,CD151,CLU,COL6A2,COL6A3,COL9A3,COL10A1,COMP,CSTB,CCN2,DCN,FMOD,FN1,IGFBP7,CCN1,LGALS1,LOX,LTBP3,MGP,MMP3,OMD,OGN,TNFRSF11B,SERPINE2,PRELP,HTRA1,S100A4,S100A6,S100A10,TIMP2,SRPX,CILP,CTSF,CCN6,ABI3BP,P3H2,SMOC2,EGFLAM,SNORC,MXRA7
CC	external encapsulating structure	0.0734266	1.16618e-21	42	A2M,ANXA1,ANXA2,CD151,CLU,COL6A2,COL6A3,COL9A3,COL10A1,COMP,CSTB,CCN2,DCN,FMOD,FN1,IGFBP7,CCN1,LGALS1,LOX,LTBP3,MGP,MMP3,OMD,OGN,TNFRSF11B,SERPINE2,PRELP,HTRA1,S100A4,S100A6,S100A10,TIMP2,SRPX,CILP,CTSF,CCN6,ABI3BP,P3H2,SMOC2,EGFLAM,SNORC,MXRA7
MF	growth factor binding	0.280303	4.43585e-09	37	A2M,CCN2,IGFBP4,IGFBP6,IGFBP7,CCN1,IL1R1,LTBP3,PDGFA,HTRA1,TGFBR2,NRP2,TGFBR3L,ANXA1,CAV1,COMP,FGF2,FMOD,MAP1B,PAK2,PTPN11,CILP,IQGAP1,PDCD5,CITED2,CIB1,ERRFI1,DDIT4,APPL2,CHURC1,NBL1,PLP2,CRLF1,INHBA,TF,VIM,ATOH8
MF	glycosaminoglycan binding	0.0974576	2.40646e-09	23	COMP,CCN2,DCN,FGF2,FN1,CCN1,SERPINE2,PRELP,TGFBR2,NRP2,CCN6,PDCD5,PCOLCE2,SMOC2,EGFLAM,RSPO2,TGFBR3L,CD81,CD151,EMP2,SPP1,TSPAN4,PTGES
MF	heparin binding	0.0764706	9.26542e-08	13	COMP,CCN2,FGF2,FN1,CCN1,SERPINE2,PRELP,NRP2,CCN6,PDCD5,PCOLCE2,SMOC2,RSPO2
MF	sulfur compound binding	0.0520446	3.16141e-06	14	COMP,CCN2,FGF2,FN1,CCN1,SERPINE2,PRELP,NRP2,CCN6,PDCD5,PTGES,PCOLCE2,SMOC2,RSPO2
BP	enzyme-linked receptor protein signaling pathway	0.049505	2.43871e-11	30	AXL,COMP,CCN2,PTK2B,FGF2,FMOD,INHBA,JAK1,STMN1,LOX,LTBP3,PAK2,PDGFA,PIK3R1,PTPN11,TF,TGFBR2,VIM,IQGAP1,NRP2,MTSS1,CITED2,TXNIP,NGEF,DDIT4,APPL2,ARID5B,ATOH8,CHURC1,TGFBR3L
BP	response to steroid hormone	0.134058	1.09983e-11	37	A2M,ANXA1,CCND1,TSPO,CAV1,CDO1,CCN2,CYBA,IGFBP7,LOX,PAPPA,SGK1,SPP1,TFPI,TGFBR2,YWHAH,TXNIP,ERRFI1,DDIT4,PMEPA1,FIBIN,CA9,CDA,AKR1C2,ABL2,AXL,CD14,PTK2B,INHBA,PDE4B,VIM,RIPK2,PID1,PAK2,SLC1A1,RIOK3,AKAP9
MF	extracellular matrix structural constituent	0.0930233	1.69538e-10	16	COL6A2,COL6A3,COL9A3,COL10A1,COMP,DCN,FMOD,FN1,IGFBP7,CCN1,MGP,OGN,PRELP,SRPX,CILP,ABI3BP
MF	cell adhesion molecule binding	0.0915619	1.89317e-19	51	ANXA1,ANXA2,CALD1,CAPG,CAST,CD81,CD151,CLIC1,COMP,CPE,CCN2,DSG2,DSP,EMP2,FGF2,FN1,CCN1,LDHA,PAK2,PTPN11,S100A11,SPP1,TSPAN4,TAGLN2,IQGAP1,CCN6,PDLIM1,LRRFIP1,BZW1,CCT8,PACSIN2,TRIM29,SERBP1,TMOD3,FXYD5,PARVA,RTN4,NIBAN2,AHNAK,AQP3,CCND1,PIK3R1,PMP22,RAB13,YWHAH,SH3KBP1,USP53,LGALS1,LPP,NT5E,TGFBR2
CC	secretory granule lumen	0.0714286	1.24027e-09	23	A2M,ANXA2,CDA,CLU,CSTB,CYB5R3,FN1,GDI2,PDGFA,SRGN,QSOX1,S100A11,TF,TIMP2,TMSB4X,VTI1B,VAT1,CCT8,HEBP2,TRAPPC1,SERPINE2,CLIC1,CP
MF	integrin binding	0.0705128	2.02284e-06	11	CD81,CD151,COMP,CCN2,EMP2,FGF2,FN1,CCN1,SPP1,TSPAN4,CCN6
BP	positive regulation of cellular component movement	0.0653266	3.94271e-10	39	ANXA1,CAV1,CD151,PTK2B,FGF2,FN1,CCN1,IL1R1,STMN1,PDGFA,PIK3R1,RRAS,S100A11,SOD2,TF,TGFBR2,TMSB4X,NRP2,AKAP12,AKT3,CIB1,FAM89B,RTN4,SMOC2,VSIR,DDRGK1,ATOH8,CAVIN1,DCN,EMP2,GLUL,RGCC,HLA-G,JAK1,RNH1,S100A1,CCN6,CNMD,NIBAN2
CC	endoplasmic reticulum lumen	0.0643087	4.24409e-09	20	CLU,COL6A2,COL6A3,COL9A3,COL10A1,CP,FN1,IGFBP4,IGFBP7,CCN1,LGALS1,PDGFA,QSOX1,SPP1,TF,STC2,P4HA2,FSTL3,P3H2,LOX
BP	response to hormone	0.063745	8.90658e-16	48	A2M,ANXA1,CCND1,TSPO,CAV1,CDO1,CCN2,CYBA,AKR1C2,PTK2B,FHL2,IGFBP7,INHBA,JAK1,LOX,MAP1B,MT3,TNFRSF11B,PAPPA,PIK3R1,PTPN11,RAB13,RARB,SGK1,SPP1,TFPI,TGFBR2,TIMP2,YWHAH,STC2,CITED2,TXNIP,ERRFI1,DDIT4,PID1,APPL2,PMEPA1,AGTRAP,CITED4,FIBIN,MMP3,VIM,RIPK2,PDE4B,RGS10,SLC1A1,RIOK3,AKAP9
CC	cytoplasmic vesicle lumen	0.0615385	1.45559e-09	20	A2M,ANXA2,CDA,CLU,CSTB,CYB5R3,FN1,GDI2,PDGFA,SRGN,QSOX1,S100A11,TF,TIMP2,TMSB4X,VTI1B,VAT1,CCT8,HEBP2,TRAPPC1
CC	vesicle lumen	0.0611621	1.6179e-09	20	A2M,ANXA2,CDA,CLU,CSTB,CYB5R3,FN1,GDI2,PDGFA,SRGN,QSOX1,S100A11,TF,TIMP2,TMSB4X,VTI1B,VAT1,CCT8,HEBP2,TRAPPC1
BP	cellular response to cytokine stimulus	0.0422535	4.41641e-09	30	BIRC3,AXL,CYBA,DUSP1,EIF5A,EPS8,PTK2B,IL1R1,JAK1,LOX,MT1X,MT2A,MT3,NFIL3,PLP2,PMM1,PTPN11,SLC1A1,TMSB4X,VIM,NRP2,CRLF1,AKAP12,CIB1,PCOLCE2,PID1,APPL2,ARID5B,TXNDC17,CD14
MF	structural molecule activity	0.0417246	1.44341e-09	30	CLTB,COL6A2,COL6A3,COL9A3,COL10A1,COMP,CRYAB,DCN,DSP,FMOD,FN1,IGFBP7,CCN1,MAP1B,MGP,MYL6,OGN,PRELP,SPAG4,VIM,SRPX,SORBS2,CILP,NEBL,ABI3BP,MRPL18,MRPL51,MRPS6,AHNAK,CMTM8
MF	cytokine binding	0.0774648	7.99209e-07	11	A2M,COMP,FGF2,IL1R1,LTBP3,NBL1,PLP2,TGFBR2,NRP2,CRLF1,TGFBR3L
BP	regulation of cell adhesion	0.0661578	4.53048e-13	52	ABL2,ANXA1,ARG2,ARHGDIB,CAV1,CBLB,CD81,CDK6,CD55,DUSP1,EMP2,PTK2B,FN1,GPM6B,HLA-DQB1,HLA-G,CCN1,JAK1,LGALS1,SERPINE2,PIK3R1,PPP1CB,PTPN11,RRAS,S100A10,SPOCK1,TGFBR2,ZBTB16,RIPK2,FSTL3,CITED2,CIB1,ABI3BP,RGCC,FXYD5,VSIR,EGFLAM,AXL,CCN2,INHBA,PDGFA,PKN1,SH3KBP1,CD14,CLU,CYBA,IL1R1,PDE4B,RIOK3,AKAP12,PAK2,APPL2
BP	response to metal ion	0.0541311	2.98305e-08	19	AQP3,CCND1,TSPO,CAV1,CD14,PTK2B,MT1E,MT1M,MT1X,MT2A,MT3,TNFRSF11B,SLC1A1,SOD2,TF,IQGAP1,TXNIP,S100A16,FIBIN
BP	response to inorganic substance	0.0518234	9.13068e-11	27	ADSS2,ANXA1,AQP3,AXL,CCND1,TSPO,CAV1,CD14,CRYAB,PTK2B,MAP1B,MMP3,MT1E,MT1M,MT1X,MT2A,MT3,NT5E,TNFRSF11B,PDGFA,SLC1A1,SOD2,TF,IQGAP1,TXNIP,S100A16,FIBIN
BP	muscle structure development	0.0516529	2.49052e-09	25	CAV1,CD81,COL6A3,COMP,CRYAB,RCAN1,DSP,FHL2,LGALS1,LOX,MYL6,RARB,SRI,SORBS2,PDLIM1,COPS2,CITED2,NEBL,AKAP13,PLD3,MAFF,TMOD3,ARID5B,DNER,DSG2
BP	cellular response to growth factor stimulus	0.0491453	6.3828e-09	23	ANXA1,CAV1,COMP,CCN2,FGF2,FMOD,LTBP3,MAP1B,PAK2,PDGFA,PTPN11,TGFBR2,CILP,IQGAP1,NRP2,PDCD5,CITED2,CIB1,ERRFI1,DDIT4,APPL2,CHURC1,TGFBR3L
BP	transmembrane receptor protein tyrosine kinase signaling pathway	0.0469136	2.76692e-07	19	AXL,CCN2,PTK2B,FGF2,JAK1,STMN1,LOX,PAK2,PDGFA,PIK3R1,PTPN11,IQGAP1,NRP2,MTSS1,TXNIP,NGEF,DDIT4,ARID5B,CHURC1
BP	positive regulation of cell motility	0.0462329	1.11923e-09	27	ANXA1,CAV1,CD151,PTK2B,FGF2,FN1,CCN1,IL1R1,PDGFA,PIK3R1,RRAS,S100A11,SOD2,TF,TGFBR2,TMSB4X,NRP2,AKAP12,AKT3,CIB1,FAM89B,RTN4,SMOC2,VSIR,DDRGK1,ATOH8,CAVIN1
BP	response to growth factor	0.0461847	2.01975e-08	23	ANXA1,CAV1,COMP,CCN2,FGF2,FMOD,LTBP3,MAP1B,PAK2,PDGFA,PTPN11,TGFBR2,CILP,IQGAP1,NRP2,PDCD5,CITED2,CIB1,ERRFI1,DDIT4,APPL2,CHURC1,TGFBR3L
BP	negative regulation of cell population proliferation	0.0458015	2.1156e-12	36	ARG2,TSPO,CAV1,CBLB,CDK6,DUSP1,PTK2B,FGF2,HLA-G,IGFBP6,IGFBP7,INHBA,OGN,SERPINE2,PMP22,PKN1,RARB,S100A11,SOD2,TGFBR2,TIAL1,ZBTB16,SRPX,CCN6,PDCD5,PTGES,MTSS1,CITED2,CIB1,CNMD,RGCC,APPL2,P3H2,VSIR,NIBAN2,ATOH8
BP	positive regulation of locomotion	0.0450751	1.93058e-09	27	ANXA1,CAV1,CD151,PTK2B,FGF2,FN1,CCN1,IL1R1,PDGFA,PIK3R1,RRAS,S100A11,SOD2,TF,TGFBR2,TMSB4X,NRP2,AKAP12,AKT3,CIB1,FAM89B,RTN4,SMOC2,VSIR,DDRGK1,ATOH8,CAVIN1
CC	platelet alpha granule lumen	0.119403	9.92342e-07	8	A2M,CLU,FN1,PDGFA,SRGN,QSOX1,TMSB4X,VTI1B
BP	regulation of peptidase activity	0.10307	4.42706e-12	47	A2M,ANXA2,BIRC3,CAST,CAV1,COL6A3,CRYAB,CSTB,CCN2,FN1,CCN1,MT3,PAK2,SERPINE2,SLC1A1,SPOCK1,TFPI,TIMP2,RIPK2,PDCD5,ANP32B,PRDX5,PCOLCE2,PCSK1N,USP47,VSIR,DDRGK1,CLU,PTK2B,S100A10,ELOB,SH3D19,ANXA1,CBLB,DUSP1,OAZ1,PKN1,RGS2,RNH1,IQGAP1,AKAP9,CIB1,TXNIP,PPP1R14B,NOSIP,ERRFI1,PARVA
CC	platelet alpha granule	0.0989011	1.05332e-06	9	A2M,CLU,FN1,PDGFA,SERPINE2,SRGN,QSOX1,TMSB4X,VTI1B
BP	regulation of actin filament-based process	0.0952381	2.75836e-14	38	ABL2,RND3,ARHGDIB,CAPG,CAV1,CCN2,DSG2,DSP,EPS8,PTK2B,GPM6B,STMN1,PAK2,PDE4B,PDGFA,PIK3R1,S100A10,SRI,TMSB4X,IQGAP1,TMSB10,MTSS1,AKAP9,DSTN,AKAP13,RGCC,TMOD3,ARHGEF19,MAP1B,CIB1,CLU,CRYAB,ANXA1,ANXA2,DCN,NMT1,PDCD5,CCT8
BP	response to ketone	0.0773196	8.15135e-09	15	A2M,CCND1,TSPO,CA9,CAV1,CDA,CYBA,AKR1C2,IGFBP7,SGK1,SPP1,TXNIP,ERRFI1,DDIT4,FIBIN
BP	regulation of actomyosin structure organization	0.0693069	0.000166915	7	CCN2,STMN1,PAK2,PIK3R1,S100A10,AKAP13,RGCC
BP	regulation of actin filament bundle assembly	0.0660377	0.000225262	7	CCN2,STMN1,PAK2,PIK3R1,S100A10,MTSS1,RGCC
BP	positive regulation of actin filament bundle assembly	0.0655738	0.00529018	4	CCN2,S100A10,MTSS1,RGCC
BP	regulation of stress fiber assembly	0.0652174	0.000675479	6	CCN2,STMN1,PAK2,PIK3R1,S100A10,RGCC
BP	response to decreased oxygen levels	0.062069	8.53197e-09	18	AQP3,CA9,CAV1,CRYAB,CCN2,CYBA,PTK2B,MT3,PDGFA,SLC1A1,SOD2,TGFBR2,STC2,PDLIM1,CITED2,RGCC,DDIT4,AGTRAP
BP	regulation of actin cytoskeleton organization	0.0614525	2.22356e-10	22	ABL2,RND3,ARHGDIB,CAPG,CCN2,EPS8,PTK2B,GPM6B,STMN1,PAK2,PDGFA,PIK3R1,S100A10,TMSB4X,IQGAP1,TMSB10,MTSS1,DSTN,AKAP13,RGCC,TMOD3,ARHGEF19
BP	regulation of endothelial cell migration	0.0608696	4.96029e-07	14	ANXA1,DCN,EMP2,PTK2B,FGF2,GLUL,RRAS,TMSB4X,NRP2,AKT3,CIB1,RGCC,SMOC2,ATOH8
BP	transmembrane receptor protein serine/threonine kinase signaling pathway	0.0582011	1.27414e-05	11	COMP,FMOD,INHBA,LTBP3,TF,TGFBR2,VIM,CITED2,APPL2,ATOH8,TGFBR3L
BP	response to oxygen levels	0.056962	3.1995e-08	18	AQP3,CA9,CAV1,CRYAB,CCN2,CYBA,PTK2B,MT3,PDGFA,SLC1A1,SOD2,TGFBR2,STC2,PDLIM1,CITED2,RGCC,DDIT4,AGTRAP
BP	regulation of epithelial cell migration	0.0551724	2.88246e-07	16	ANXA1,DCN,EMP2,PTK2B,FGF2,GLUL,RRAS,TGFBR2,TMSB4X,NRP2,AKT3,CIB1,RGCC,RTN4,SMOC2,ATOH8
BP	regulation of supramolecular fiber organization	0.0524934	2.14202e-08	20	CAPG,CLU,CRYAB,CCN2,EPS8,PTK2B,STMN1,MAP1B,PAK2,PIK3R1,S100A10,TMSB4X,TMSB10,MTSS1,AKAP9,CIB1,DSTN,AKAP13,RGCC,TMOD3
BP	positive regulation of supramolecular fiber organization	0.0514286	0.000199807	9	CLU,CCN2,PTK2B,MAP1B,S100A10,MTSS1,AKAP9,DSTN,RGCC
BP	regulation of actin filament organization	0.0507246	4.25358e-06	14	CAPG,CCN2,EPS8,PTK2B,STMN1,PAK2,PIK3R1,S100A10,TMSB4X,TMSB10,MTSS1,DSTN,RGCC,TMOD3
BP	regulation of cytoskeleton organization	0.047081	3.27916e-09	25	ABL2,RND3,ARHGDIB,CAPG,CCN2,EPS8,PTK2B,GPM6B,STMN1,MAP1B,PAK2,PDGFA,PIK3R1,S100A10,TMSB4X,IQGAP1,TMSB10,MTSS1,AKAP9,CIB1,DSTN,AKAP13,RGCC,TMOD3,ARHGEF19
BP	positive regulation of cell migration	0.0446429	9.45885e-09	25	ANXA1,CAV1,CD151,PTK2B,FGF2,FN1,CCN1,IL1R1,PDGFA,PIK3R1,RRAS,S100A11,SOD2,TGFBR2,TMSB4X,NRP2,AKAP12,AKT3,CIB1,FAM89B,RTN4,SMOC2,VSIR,DDRGK1,ATOH8
BP	regulation of proteolysis	0.042953	1.93233e-10	32	A2M,ANXA2,BIRC3,CAST,CAV1,CLU,COL6A3,CRYAB,CSTB,CCN2,PTK2B,FN1,CCN1,MT3,PAK2,SERPINE2,S100A10,SLC1A1,SPOCK1,ELOB,TFPI,TIMP2,RIPK2,PDCD5,ANP32B,PRDX5,PCOLCE2,PCSK1N,USP47,VSIR,DDRGK1,SH3D19
BP	positive regulation of cytoskeleton organization	0.0412371	0.00186877	8	CCN2,PTK2B,MAP1B,S100A10,MTSS1,AKAP9,DSTN,RGCC
CC	blood microparticle	0.0408163	0.00710739	6	A2M,CLU,CLIC1,CP,FN1,TF
MF	calcium ion binding	0.0336134	3.13416e-06	24	ANXA1,ANXA2,CAPNS1,CAPS,CBLB,COMP,DSG2,LTBP3,MGP,MYL6,S100A1,S100A4,S100A6,S100A10,S100A11,SPOCK1,SRI,IQGAP1,CIB1,CRTAC1,SMOC2,DNER,EGFLAM,S100A16
BP	cell-cell adhesion	0.0316574	0.00017722	17	ANXA1,ANXA2,CLIC1,COMP,DSG2,DSP,FN1,CCN1,LGALS1,LPP,NT5E,S100A11,TGFBR2,PDLIM1,TRIM29,TMOD3,PARVA
BP	regulation of cell activation	0.0310296	2.75593e-05	22	ANXA1,ARG2,AXL,CAV1,CBLB,CD81,CCN2,CD55,FN1,HLA-DQB1,HLA-G,INHBA,LGALS1,PDGFA,SERPINE2,PKN1,PTPN11,TGFBR2,ZBTB16,RIPK2,SH3KBP1,VSIR
BP	positive regulation of organelle organization	0.027833	0.00217917	14	ANXA1,ANXA2,CCN2,DCN,PTK2B,MAP1B,NMT1,S100A10,PDCD5,MTSS1,AKAP9,CCT8,DSTN,RGCC
BP	positive regulation of endothelial cell migration	0.0763359	2.89842e-06	10	ANXA1,PTK2B,FGF2,RRAS,TMSB4X,NRP2,AKT3,CIB1,SMOC2,ATOH8
BP	response to corticosteroid	0.0745342	3.82747e-07	12	A2M,ANXA1,CCND1,CDO1,CCN2,CYBA,IGFBP7,PAPPA,SGK1,ERRFI1,DDIT4,FIBIN
MF	peptidase regulator activity	0.073913	1.62678e-09	17	A2M,ANXA2,BIRC3,CAST,CAV1,COL6A3,CSTB,FN1,MT3,SERPINE2,SPOCK1,TFPI,TIMP2,PRDX5,PCOLCE2,PCSK1N,VSIR
CC	focal adhesion	0.0736342	2.6497e-11	31	ANXA1,RND3,CAV1,CD81,CD151,CYBA,PTK2B,FHL2,GDI2,JAK1,LPP,PPP1CB,RRAS,TSPAN4,VIM,SORBS2,IQGAP1,PDLIM1,AKAP12,PACSIN2,REXO2,SH3KBP1,PARVA,RHOU,AHNAK,EPS8,FN1,FGD4,S100A10,CIB1,SH3D19
BP	positive regulation of epithelial cell migration	0.0689655	8.78857e-07	12	ANXA1,PTK2B,FGF2,RRAS,TGFBR2,TMSB4X,NRP2,AKT3,CIB1,RTN4,SMOC2,ATOH8
BP	regulation of cell shape	0.0592105	6.84478e-05	9	ANXA1,RND3,EPS8,PTK2B,FN1,SH3KBP1,PARVA,RHOU,FGD4
CC	collagen trimer	0.0581395	0.00313138	5	COL6A2,COL6A3,COL9A3,COL10A1,LOX
BP	response to hypoxia	0.0577617	1.55075e-07	16	AQP3,CA9,CAV1,CRYAB,CYBA,PTK2B,MT3,PDGFA,SOD2,TGFBR2,STC2,PDLIM1,CITED2,RGCC,DDIT4,AGTRAP
BP	skeletal muscle tissue development	0.057377	0.000529972	7	CAV1,RCAN1,MYL6,COPS2,CITED2,MAFF,DNER
BP	regulation of cysteine-type endopeptidase activity	0.0567686	2.75519e-06	13	BIRC3,CAST,CRYAB,CCN2,CCN1,MT3,PAK2,SLC1A1,RIPK2,PDCD5,ANP32B,PRDX5,USP47
BP	regulation of endopeptidase activity	0.0539906	1.07323e-09	23	A2M,ANXA2,BIRC3,CAST,COL6A3,CRYAB,CSTB,CCN2,CCN1,MT3,PAK2,SERPINE2,SLC1A1,SPOCK1,TFPI,TIMP2,RIPK2,PDCD5,ANP32B,PRDX5,PCSK1N,USP47,VSIR
BP	regulation of cysteine-type endopeptidase activity involved in apoptotic process	0.0539216	2.59266e-05	11	BIRC3,CRYAB,CCN2,CCN1,MT3,PAK2,SLC1A1,PDCD5,ANP32B,PRDX5,USP47
BP	positive regulation of cell adhesion	0.0530786	2.8263e-10	25	ANXA1,CAV1,CD81,CDK6,CD55,EMP2,PTK2B,FN1,HLA-DQB1,HLA-G,CCN1,JAK1,LGALS1,PTPN11,RRAS,S100A10,TGFBR2,ZBTB16,RIPK2,FSTL3,CITED2,CIB1,ABI3BP,VSIR,EGFLAM
BP	skeletal muscle organ development	0.0522388	0.000924395	7	CAV1,RCAN1,MYL6,COPS2,CITED2,MAFF,DNER
BP	cellular response to ketone	0.0510204	0.00546554	5	AKR1C2,SGK1,SPP1,ERRFI1,DDIT4
BP	regulation of angiogenesis	0.0489914	6.49877e-07	17	DCN,EMP2,PTK2B,FGF2,GLUL,HLA-G,JAK1,RNH1,RRAS,S100A1,TGFBR2,CCN6,AKT3,CNMD,RGCC,SMOC2,NIBAN2
BP	regulation of vasculature development	0.0481586	8.23174e-07	17	DCN,EMP2,PTK2B,FGF2,GLUL,HLA-G,JAK1,RNH1,RRAS,S100A1,TGFBR2,CCN6,AKT3,CNMD,RGCC,SMOC2,NIBAN2
BP	muscle tissue development	0.0453074	1.52884e-05	14	CAV1,RCAN1,DSG2,DSP,FHL2,MYL6,RARB,SORBS2,COPS2,CITED2,NEBL,AKAP13,MAFF,DNER
BP	regulation of cell-cell adhesion	0.0419287	7.87215e-07	20	ANXA1,ARG2,CAV1,CBLB,CD81,CD55,HLA-DQB1,HLA-G,JAK1,LGALS1,SERPINE2,PTPN11,TGFBR2,ZBTB16,RIPK2,FSTL3,CITED2,RGCC,FXYD5,VSIR
BP	muscle organ development	0.0409556	0.000159756	12	CAV1,COL6A3,CRYAB,RCAN1,DSP,MYL6,SRI,COPS2,CITED2,MAFF,ARID5B,DNER
BP	regulation of blood vessel endothelial cell migration	0.04	0.00781617	6	ANXA1,FGF2,TMSB4X,AKT3,CIB1,RGCC
BP	regulation of cell morphogenesis	0.0392157	0.000238103	12	ANXA1,RND3,EPS8,PTK2B,FN1,S100A10,CIB1,SH3KBP1,PARVA,RHOU,FGD4,SH3D19
BP	cytokine-mediated signaling pathway	0.0388889	8.03893e-05	14	BIRC3,EIF5A,PTK2B,IL1R1,JAK1,MT3,PLP2,PTPN11,SLC1A1,TMSB4X,CRLF1,CIB1,APPL2,TXNDC17
BP	cellular response to oxygen levels	0.0387097	0.00910846	6	AQP3,CAV1,MT3,STC2,CITED2,RGCC
BP	cellular response to lipid	0.0377734	6.71146e-06	19	ABL2,ANXA1,AXL,TSPO,CD14,AKR1C2,PTK2B,INHBA,PDE4B,SGK1,SPP1,TFPI,VIM,YWHAH,RIPK2,ERRFI1,DDIT4,PID1,PMEPA1
BP	response to peptide	0.0340136	0.000197329	15	ANXA1,CAV1,CDO1,CCN2,CYBA,JAK1,MAP1B,MMP3,PIK3R1,RAB13,VIM,STC2,RIPK2,ERRFI1,AGTRAP
BP	response to peptide hormone	0.0338983	0.0008677	12	ANXA1,CAV1,CDO1,CCN2,CYBA,JAK1,MAP1B,PIK3R1,RAB13,STC2,ERRFI1,AGTRAP
BP	positive regulation of cell activation	0.0327511	0.000295113	15	ANXA1,AXL,CAV1,CD81,CCN2,CD55,HLA-DQB1,HLA-G,LGALS1,PTPN11,TGFBR2,ZBTB16,RIPK2,SH3KBP1,VSIR
BP	cellular response to organic cyclic compound	0.0316832	0.000270681	16	ANXA1,CAV1,CYBA,INHBA,PAK2,PDE4B,SGK1,SLC1A1,SPP1,TFPI,YWHAH,RIOK3,AKAP9,ERRFI1,DDIT4,PMEPA1
BP	positive regulation of cytokine production	0.031185	0.000491978	15	ANXA1,CD14,CD81,CLU,CYBA,CD55,HLA-G,IL1R1,PDE4B,PIK3R1,PTPN11,RIPK2,RIOK3,AKAP12,RGCC
BP	regulation of leukocyte activation	0.029052	0.000224368	19	ANXA1,ARG2,AXL,CAV1,CBLB,CD81,CD55,FN1,HLA-DQB1,HLA-G,INHBA,LGALS1,PKN1,PTPN11,TGFBR2,ZBTB16,RIPK2,SH3KBP1,VSIR
BP	positive regulation of immune response	0.0246914	0.00622454	14	ANXA1,CBLB,CD81,CLU,CD55,HLA-DQB1,HLA-G,IL1R1,PAK2,PDE4B,RIPK2,RIOK3,RGCC,APPL2
BP	positive regulation of CD4-positive, alpha-beta T cell proliferation	0.6	1.466e-05	3	CD81,CD55,TGFBR2
BP	regulation of CD4-positive, alpha-beta T cell proliferation	0.416667	1.42241e-07	5	ARG2,CD81,CD55,TGFBR2,VSIR
MF	cadherin binding involved in cell-cell adhesion	0.333333	3.58135e-08	6	ANXA1,ANXA2,S100A11,PDLIM1,TRIM29,TMOD3
BP	regulation of alpha-beta T cell proliferation	0.189189	1.86945e-07	7	ARG2,CBLB,CD81,CD55,TGFBR2,RIPK2,VSIR
BP	positive regulation of alpha-beta T cell proliferation	0.173913	0.000126253	4	CD81,CD55,TGFBR2,RIPK2
MF	cell-cell adhesion mediator activity	0.148148	1.80157e-07	8	ANXA1,ANXA2,DSG2,DSP,S100A11,PDLIM1,TRIM29,TMOD3
MF	cysteine-type endopeptidase inhibitor activity involved in apoptotic process	0.136364	0.00195359	3	BIRC3,MT3,PRDX5
BP	positive regulation of CD4-positive, alpha-beta T cell activation	0.131579	7.05827e-05	5	ANXA1,CD81,CD55,TGFBR2,RIPK2
MF	cell adhesion mediator activity	0.125	6.93807e-07	8	ANXA1,ANXA2,DSG2,DSP,S100A11,PDLIM1,TRIM29,TMOD3
MF	transforming growth factor beta binding	0.12	0.00284458	3	LTBP3,TGFBR2,TGFBR3L
BP	positive regulation of T cell cytokine production	0.115385	0.00318856	3	CD81,CD55,IL1R1
BP	positive regulation of cell migration involved in sprouting angiogenesis	0.114286	0.000669942	4	ANXA1,FGF2,AKT3,CIB1
MF	cysteine-type endopeptidase inhibitor activity	0.107143	4.34163e-05	6	BIRC3,CAST,CSTB,MT3,SPOCK1,PRDX5
MF	calcium-dependent protein binding	0.104651	6.49805e-07	9	A2M,ANXA1,ANXA2,S100A1,S100A4,S100A6,S100A10,S100A11,S100A16
BP	regulation of CD4-positive, alpha-beta T cell activation	0.102941	1.29859e-05	7	ANXA1,ARG2,CD81,CD55,TGFBR2,RIPK2,VSIR
MF	extracellular matrix structural constituent conferring tensile strength	0.097561	0.0012277	4	COL6A2,COL6A3,COL9A3,COL10A1
BP	negative regulation of stress fiber assembly	0.0909091	0.00630761	3	STMN1,PAK2,PIK3R1
BP	tumor necrosis factor-mediated signaling pathway	0.0892857	0.00045389	5	BIRC3,EIF5A,PTK2B,TMSB4X,TXNDC17
BP	positive regulation of alpha-beta T cell activation	0.0882353	0.000130435	6	ANXA1,CD81,CD55,TGFBR2,ZBTB16,RIPK2
BP	regulation of alpha-beta T cell activation	0.0841121	4.10448e-06	9	ANXA1,ARG2,CBLB,CD81,CD55,TGFBR2,ZBTB16,RIPK2,VSIR
BP	negative regulation of actin filament bundle assembly	0.0833333	0.00804891	3	STMN1,PAK2,PIK3R1
BP	negative regulation of cysteine-type endopeptidase activity	0.0823529	5.59905e-05	7	BIRC3,CAST,CRYAB,MT3,PAK2,PRDX5,USP47
BP	positive regulation of alpha-beta T cell differentiation	0.08	0.00257553	4	ANXA1,TGFBR2,ZBTB16,RIPK2
BP	regulation of T cell cytokine production	0.0789474	0.00935158	3	CD81,CD55,IL1R1
BP	negative regulation of cysteine-type endopeptidase activity involved in apoptotic process	0.0779221	0.000259206	6	BIRC3,CRYAB,MT3,PAK2,PRDX5,USP47
MF	cadherin binding	0.0750751	1.53681e-13	25	ANXA1,ANXA2,CALD1,CAPG,CAST,CLIC1,LDHA,PAK2,PTPN11,S100A11,TAGLN2,IQGAP1,PDLIM1,LRRFIP1,BZW1,CCT8,PACSIN2,TRIM29,SERBP1,TMOD3,FXYD5,PARVA,RTN4,NIBAN2,AHNAK
BP	cellular response to transforming growth factor beta stimulus	0.0728477	1.46916e-06	11	CAV1,FMOD,LTBP3,PAK2,PDGFA,TGFBR2,CILP,PDCD5,CITED2,APPL2,TGFBR3L
MF	endopeptidase inhibitor activity	0.0722222	1.80587e-07	13	A2M,ANXA2,BIRC3,CAST,COL6A3,CSTB,MT3,SERPINE2,SPOCK1,TFPI,TIMP2,PRDX5,PCSK1N
MF	endopeptidase regulator activity	0.0721649	6.13565e-08	14	A2M,ANXA2,BIRC3,CAST,COL6A3,CSTB,MT3,SERPINE2,SPOCK1,TFPI,TIMP2,PRDX5,PCSK1N,VSIR
MF	serine-type endopeptidase inhibitor activity	0.0714286	0.000138239	7	A2M,ANXA2,COL6A3,SERPINE2,SPOCK1,TFPI,PCSK1N
BP	response to transforming growth factor beta	0.0696203	2.29103e-06	11	CAV1,FMOD,LTBP3,PAK2,PDGFA,TGFBR2,CILP,PDCD5,CITED2,APPL2,TGFBR3L
MF	peptidase inhibitor activity	0.0695187	2.80749e-07	13	A2M,ANXA2,BIRC3,CAST,COL6A3,CSTB,MT3,SERPINE2,SPOCK1,TFPI,TIMP2,PRDX5,PCSK1N
BP	positive regulation of T cell mediated immunity	0.0677966	0.0046967	4	CD81,CD55,HLA-G,IL1R1
BP	positive regulation of blood vessel endothelial cell migration	0.0666667	0.00171841	5	ANXA1,FGF2,TMSB4X,AKT3,CIB1
BP	response to glucocorticoid	0.0647482	3.40593e-05	9	A2M,ANXA1,CCND1,CDO1,IGFBP7,PAPPA,ERRFI1,DDIT4,FIBIN
BP	transforming growth factor beta receptor signaling pathway	0.0638298	0.000756722	6	FMOD,LTBP3,TGFBR2,CITED2,APPL2,TGFBR3L
BP	negative regulation of endopeptidase activity	0.063745	3.99801e-08	16	A2M,ANXA2,BIRC3,CAST,COL6A3,CRYAB,CSTB,MT3,PAK2,SERPINE2,SPOCK1,TFPI,TIMP2,PRDX5,PCSK1N,USP47
BP	cellular response to corticosteroid stimulus	0.0634921	0.00593182	4	ANXA1,SGK1,ERRFI1,DDIT4
BP	negative regulation of peptidase activity	0.0610687	7.23902e-08	16	A2M,ANXA2,BIRC3,CAST,COL6A3,CRYAB,CSTB,MT3,PAK2,SERPINE2,SPOCK1,TFPI,TIMP2,PRDX5,PCSK1N,USP47
BP	positive regulation of cytokine production involved in immune response	0.0588235	0.00775723	4	CD81,CD55,HLA-G,IL1R1
CC	cell-substrate junction	0.0581395	4.16084e-11	25	ANXA1,RND3,CAV1,CD81,CD151,CYBA,PTK2B,FHL2,GDI2,JAK1,LPP,PPP1CB,RRAS,TSPAN4,VIM,SORBS2,IQGAP1,PDLIM1,AKAP12,PACSIN2,REXO2,SH3KBP1,PARVA,RHOU,AHNAK
BP	regulation of alpha-beta T cell differentiation	0.057971	0.0081618	4	ANXA1,TGFBR2,ZBTB16,RIPK2
MF	enzyme inhibitor activity	0.0564103	1.10933e-09	22	A2M,ANXA1,ANXA2,BIRC3,CAST,COL6A3,CSTB,MT3,OAZ1,SERPINE2,RGS2,RNH1,SPOCK1,TFPI,TIMP2,IQGAP1,CIB1,TXNIP,PRDX5,PPP1R14B,PCSK1N,PARVA
BP	positive regulation of lymphocyte differentiation	0.0555556	0.000642583	7	ANXA1,AXL,HLA-G,TGFBR2,ZBTB16,RIPK2,VSIR
BP	positive regulation of T cell differentiation	0.0530973	0.00195978	6	ANXA1,HLA-G,TGFBR2,ZBTB16,RIPK2,VSIR
BP	regulation of T cell proliferation	0.0514286	0.000199807	9	ANXA1,ARG2,CBLB,CD81,CD55,HLA-G,TGFBR2,RIPK2,VSIR
BP	cellular response to tumor necrosis factor	0.0505618	0.0002268	9	BIRC3,CYBA,EIF5A,PTK2B,TMSB4X,AKAP12,CIB1,PID1,TXNDC17
BP	response to tumor necrosis factor	0.049505	0.000122254	10	BIRC3,CD14,CYBA,EIF5A,PTK2B,TMSB4X,AKAP12,CIB1,PID1,TXNDC17
BP	positive regulation of T cell activation	0.0493827	2.67933e-05	12	ANXA1,CAV1,CD81,CD55,HLA-DQB1,HLA-G,LGALS1,PTPN11,TGFBR2,ZBTB16,RIPK2,VSIR
BP	response to calcium ion	0.0486111	0.00140444	7	AQP3,CCND1,CAV1,PTK2B,IQGAP1,TXNIP,S100A16
BP	negative regulation of hydrolase activity	0.0485175	3.50573e-07	18	A2M,ANXA1,ANXA2,BIRC3,CAST,COL6A3,CRYAB,CSTB,MT3,PAK2,SERPINE2,RGS2,SPOCK1,TFPI,TIMP2,PRDX5,PCSK1N,USP47
BP	negative regulation of proteolysis	0.0482955	7.9166e-07	17	A2M,ANXA2,BIRC3,CAST,COL6A3,CRYAB,CSTB,MT3,PAK2,SERPINE2,SPOCK1,TFPI,TIMP2,PRDX5,PCSK1N,USP47,DDRGK1
BP	positive regulation of cell-cell adhesion	0.0480769	3.72958e-06	15	ANXA1,CAV1,CD81,CD55,HLA-DQB1,HLA-G,JAK1,LGALS1,PTPN11,TGFBR2,ZBTB16,RIPK2,FSTL3,CITED2,VSIR
BP	positive regulation of T cell proliferation	0.0480769	0.00700332	5	ANXA1,CD81,CD55,TGFBR2,RIPK2
BP	cellular response to steroid hormone stimulus	0.0479452	0.00152031	7	ANXA1,SGK1,TFPI,YWHAH,ERRFI1,DDIT4,PMEPA1
BP	cellular response to hormone stimulus	0.045738	4.89641e-08	22	ANXA1,CAV1,CYBA,AKR1C2,IGFBP7,INHBA,JAK1,MAP1B,MT3,PIK3R1,PTPN11,RAB13,RARB,SGK1,TFPI,YWHAH,ERRFI1,DDIT4,PID1,APPL2,PMEPA1,AGTRAP
BP	positive regulation of leukocyte cell-cell adhesion	0.045283	6.20482e-05	12	ANXA1,CAV1,CD81,CD55,HLA-DQB1,HLA-G,LGALS1,PTPN11,TGFBR2,ZBTB16,RIPK2,VSIR
BP	positive regulation of adaptive immune response based on somatic recombination of immune receptors built from immunoglobulin superfamily domains	0.0446429	0.00949215	5	CD81,CD55,HLA-G,IL1R1,RIPK2
BP	positive regulation of angiogenesis	0.0434783	0.00133873	8	PTK2B,FGF2,JAK1,RRAS,S100A1,TGFBR2,AKT3,SMOC2
BP	positive regulation of vasculature development	0.0434783	0.00133873	8	PTK2B,FGF2,JAK1,RRAS,S100A1,TGFBR2,AKT3,SMOC2
BP	regulation of lymphocyte proliferation	0.04329	0.000359887	10	ANXA1,ARG2,CBLB,CD81,CD55,HLA-G,PKN1,TGFBR2,RIPK2,VSIR
BP	regulation of mononuclear cell proliferation	0.042735	0.000398366	10	ANXA1,ARG2,CBLB,CD81,CD55,HLA-G,PKN1,TGFBR2,RIPK2,VSIR
CC	cell-cell junction	0.0418327	4.31898e-07	21	ANXA1,ANXA2,AQP3,CCND1,DSG2,DSP,PAK2,PIK3R1,PMP22,RAB13,S100A11,YWHAH,IQGAP1,PDLIM1,PACSIN2,TRIM29,TMOD3,SH3KBP1,USP53,NIBAN2,AHNAK
BP	negative regulation of catalytic activity	0.0407125	7.29078e-10	32	A2M,ANXA1,ANXA2,BIRC3,CAST,CAV1,CBLB,COL6A3,CRYAB,CSTB,DUSP1,MT3,OAZ1,PAK2,SERPINE2,PKN1,RGS2,RNH1,SPOCK1,TFPI,TIMP2,IQGAP1,AKAP9,CIB1,TXNIP,PRDX5,PPP1R14B,PCSK1N,NOSIP,ERRFI1,USP47,PARVA
BP	regulation of lymphocyte differentiation	0.039604	0.00240182	8	ANXA1,AXL,HLA-G,INHBA,TGFBR2,ZBTB16,RIPK2,VSIR
BP	regulation of adaptive immune response based on somatic recombination of immune receptors built from immunoglobulin superfamily domains	0.039548	0.00445383	7	ANXA1,CD81,CD55,HLA-G,IL1R1,PKN1,RIPK2
BP	positive regulation of leukocyte differentiation	0.039548	0.00445383	7	ANXA1,AXL,HLA-G,TGFBR2,ZBTB16,RIPK2,VSIR
BP	positive regulation of hemopoiesis	0.039548	0.00445383	7	ANXA1,AXL,HLA-G,TGFBR2,ZBTB16,RIPK2,VSIR
CC	adherens junction	0.0393258	0.0045918	7	ANXA1,ANXA2,S100A11,PDLIM1,TRIM29,TMOD3,NIBAN2
BP	regulation of leukocyte proliferation	0.0392157	0.000775216	10	ANXA1,ARG2,CBLB,CD81,CD55,HLA-G,PKN1,TGFBR2,RIPK2,VSIR
BP	regulation of T cell activation	0.0384615	9.03373e-05	14	ANXA1,ARG2,CAV1,CBLB,CD81,CD55,HLA-DQB1,HLA-G,LGALS1,PTPN11,TGFBR2,ZBTB16,RIPK2,VSIR
BP	regulation of leukocyte cell-cell adhesion	0.0384615	9.03373e-05	14	ANXA1,ARG2,CAV1,CBLB,CD81,CD55,HLA-DQB1,HLA-G,LGALS1,PTPN11,TGFBR2,ZBTB16,RIPK2,VSIR
BP	regulation of adaptive immune response	0.0364583	0.00688058	7	ANXA1,CD81,CD55,HLA-G,IL1R1,PKN1,RIPK2
BP	positive regulation of lymphocyte activation	0.0358056	0.000190044	14	ANXA1,AXL,CAV1,CD81,CD55,HLA-DQB1,HLA-G,LGALS1,PTPN11,TGFBR2,ZBTB16,RIPK2,SH3KBP1,VSIR
BP	cellular response to peptide hormone stimulus	0.0336134	0.00641743	8	CAV1,CYBA,JAK1,MAP1B,PIK3R1,RAB13,ERRFI1,AGTRAP
BP	cellular response to peptide	0.0327869	0.00290797	10	CAV1,CYBA,JAK1,MAP1B,PIK3R1,RAB13,VIM,RIPK2,ERRFI1,AGTRAP
BP	regulation of lymphocyte activation	0.032316	8.89462e-05	18	ANXA1,ARG2,AXL,CAV1,CBLB,CD81,CD55,HLA-DQB1,HLA-G,INHBA,LGALS1,PKN1,PTPN11,TGFBR2,ZBTB16,RIPK2,SH3KBP1,VSIR
BP	positive regulation of leukocyte activation	0.031746	0.000632241	14	ANXA1,AXL,CAV1,CD81,CD55,HLA-DQB1,HLA-G,LGALS1,PTPN11,TGFBR2,ZBTB16,RIPK2,SH3KBP1,VSIR
BP	cellular response to nitrogen compound	0.0265625	0.0012677	17	CAV1,CYBA,JAK1,MAP1B,MMP3,MT3,PDE4B,PIK3R1,RAB13,RGS10,SLC1A1,VIM,RIPK2,RIOK3,AKAP9,ERRFI1,AGTRAP
