# Supplementary material for: Single-cell RNA sequence presents atlas analysis for chondrocytes in the talus and reveals the potential mechanism in coping with mechanical stress
Source: Front Cell Dev Biol. 2022 Nov 10;10:1047119. doi: 10.3389/fcell.2022.1047119 (PMC9685414; doi:10.3389/fcell.2022.1047119)
Supplement: Supplementary file 10 [file Table1.XLSX]

## Sheet: HTC-A
	p_val	avg_log2FC	pct.1	pct.2	p_val_adj
PLAC9	0	1.19241	0.949	0.683	0
COL2A1	0	1.17207	0.823	0.49	0
CYTL1	0	1.0168	0.992	0.903	0
CFH	0	0.972962	0.998	0.961	0
RBP4	0	0.923226	0.912	0.72	0
CHRDL2	0	0.903531	0.554	0.345	0
SCD	0	0.816817	0.51	0.223	0
S100B	0	0.811324	0.983	0.852	0
SCRG1	0	0.811078	0.988	0.879	0
APOD	0	0.774147	1	0.999	0
INSIG1	0	0.753079	0.666	0.362	0
FRZB	0	0.696464	0.994	0.9	0
HAPLN1	0	0.694682	0.856	0.642	0
OMD	0	0.67062	0.691	0.409	0
PCOLCE	0	0.662763	0.635	0.309	0
CLEC3A	0	0.660244	0.536	0.289	0
FDPS	0	0.657242	0.567	0.342	0
MIA	0	0.654114	0.925	0.659	0
GPC6	0	0.609704	0.842	0.546	0
ITM2A	0	0.593567	0.767	0.477	0
FGFBP2	0	0.592144	0.992	0.87	0
SPARC	0	0.584757	0.909	0.682	0
C2orf40	0	0.570327	1	0.998	0
FADS1	0	0.565099	0.445	0.208	0
S100A1	0	0.562121	0.987	0.852	0
MSMO1	0	0.550798	0.364	0.174	0
PLA2G2A	0	0.55067	0.97	0.841	0
SERPINA5	0	0.550067	0.744	0.499	0
TSC22D1	0	0.538666	0.949	0.81	0
HMGCS1	0	0.534948	0.437	0.258	0
IDI1	0	0.526556	0.756	0.556	0
SRGN	0	0.514027	0.711	0.464	0
SQLE	0	0.507403	0.416	0.246	0
TIPARP	1.02014e-275	0.491991	0.715	0.562	3.2718e-271
BAG3	7.07304e-261	0.491025	0.772	0.642	2.26847e-256
BEX3	0	0.487587	0.834	0.589	0
CRISPLD1	0	0.482397	0.339	0.169	0
OLMALINC	0	0.479871	0.449	0.212	0
SOD3	0	0.479609	1	0.988	0
LUM	0	0.478908	0.976	0.859	0
LDLR	0	0.475035	0.521	0.291	0
FST	3.42178e-275	0.468707	0.632	0.443	1.09743e-270
MATN3	0	0.459304	0.334	0.173	0
TCEAL9	0	0.452786	0.627	0.454	0
ITM2C	0	0.442884	0.937	0.75	0
SERF2	0	0.442223	0.989	0.929	0
MAP2K6	0	0.437848	0.598	0.343	0
STK26	3.06342e-305	0.434346	0.566	0.386	9.825e-301
MGP	0	0.433127	1	0.999	0
DCN	0	0.430592	1	0.999	0
NDRG2	0	0.415117	0.829	0.601	0
ENPP1	0	0.410085	0.729	0.468	0
CHAD	0	0.408256	0.801	0.48	0
CTSK	0	0.405154	0.583	0.338	0
COPZ2	0	0.399342	0.688	0.462	0
ZFAND2A	3.84953e-178	0.393471	0.636	0.511	1.23462e-173
SCIN	0	0.391155	0.627	0.379	0
UACA	7.57333e-251	0.383453	0.688	0.533	2.42892e-246
FBXO2	0	0.376577	0.956	0.825	0
SH3BGRL3	0	0.372048	0.97	0.859	0
ITM2B	0	0.368042	0.997	0.955	0
MXRA8	0	0.365305	0.57	0.358	0
S100A13	0	0.363381	0.977	0.883	0
GOLIM4	0	0.362409	0.716	0.496	0
NUCB2	0	0.361852	0.912	0.734	0
CDK2AP1	0	0.361601	0.755	0.543	0
RCAN2	0	0.361505	0.27	0.112	0
SLC14A1	0	0.360777	0.525	0.287	0
IGFBP7	0	0.357791	0.34	0.167	0
CST3	0	0.35685	0.998	0.955	0
DLX5	0	0.352804	0.434	0.256	0
SNAI2	0	0.351473	0.438	0.255	0
TUBA1A	2.68273e-307	0.350776	0.499	0.314	8.60404e-303
CAVIN3	0	0.350375	0.637	0.423	0
PCSK1N	3.76548e-183	0.350171	0.513	0.378	1.20767e-178
POLR2L	0	0.344474	0.713	0.507	0
CD99	0	0.3401	0.941	0.81	0
SERPING1	0	0.340015	0.955	0.836	0
EDIL3	0	0.338821	0.829	0.65	0
S100A6	0	0.335275	0.998	0.973	0
ISLR	0	0.333039	0.65	0.432	0
RPN2	0	0.332281	0.633	0.426	0
SLC26A2	1.86496e-274	0.328592	0.391	0.23	5.9813e-270
SNORC	0	0.328261	0.997	0.949	0
MAGED2	0	0.327381	0.754	0.542	0
COMP	3.20669e-291	0.325989	0.999	0.987	1.02845e-286
SDC2	6.90498e-285	0.325744	0.938	0.829	2.21457e-280
TF	1.99465e-104	0.323086	0.595	0.476	6.39723e-100
CALM1	0	0.322349	0.986	0.921	0
CYBRD1	5.39021e-244	0.320863	0.717	0.554	1.72875e-239
VIT	0	0.32085	0.327	0.141	0
CD14	1.03136e-246	0.319585	0.493	0.326	3.30779e-242
SERPINA1	5.79726e-260	0.318133	0.993	0.96	1.8593e-255
CYB5R3	0	0.316557	0.862	0.682	0
SERTAD4-AS1	0	0.315398	0.428	0.244	0
CRYAB	1.83671e-57	0.312423	0.864	0.806	5.8907e-53
FDFT1	9.57828e-283	0.311083	0.394	0.234	3.07195e-278
ENHO	0	0.307618	0.337	0.164	0
PCOLCE2	9.34881e-264	0.30714	0.973	0.895	2.99835e-259
TMEM98	0	0.302998	0.59	0.386	0
CCN5	7.31227e-282	0.30136	0.308	0.162	2.34519e-277
MDFI	0	0.297818	0.398	0.219	0
HMOX1	1.58353e-76	0.297482	0.524	0.43	5.07869e-72
CFL1	0	0.296881	0.89	0.732	0
COL9A3	3.45191e-258	0.294312	0.905	0.757	1.1071e-253
LGALS1	2.4989e-241	0.29222	0.953	0.847	8.01448e-237
COL9A2	5.52986e-208	0.290372	0.597	0.439	1.77354e-203
SLC26A4	5.84403e-305	0.290372	0.261	0.123	1.8743e-300
PIM3	3.15479e-166	0.28819	0.596	0.454	1.0118e-161
PPIA	1.84875e-286	0.287717	0.958	0.865	5.9293e-282
TSPO	0	0.287042	0.957	0.835	0
UBC	3.75711e-217	0.286969	0.998	0.991	1.20498e-212
MTATP6P1	0	0.286958	0.598	0.357	0
CSRP1	0	0.286706	0.59	0.388	0
GSTP1	0	0.285287	0.973	0.886	0
SSPN	5.00791e-270	0.283419	0.625	0.437	1.60614e-265
CD63	0	0.282913	0.995	0.96	0
LTBP1	0	0.282227	0.293	0.14	0
AES	5.42021e-258	0.282105	0.708	0.536	1.73837e-253
TUBB2A	2.65057e-223	0.28191	0.657	0.49	8.50092e-219
RABAC1	4.34093e-241	0.277349	0.949	0.837	1.39222e-236
HMGB1	1.08902e-298	0.273676	0.941	0.823	3.4927e-294
BOC	4.0863e-293	0.272234	0.571	0.375	1.31056e-288
CD59	1.49348e-266	0.271635	0.859	0.696	4.78987e-262
NEAT1	2.09321e-205	0.27083	0.987	0.973	6.71333e-201
SLPI	1.66257e-274	0.270529	0.558	0.361	5.33219e-270
LSP1	4.35067e-303	0.269651	0.571	0.37	1.39535e-298
ACSL3	2.82312e-280	0.269046	0.625	0.434	9.05432e-276
HMGN3	0	0.267906	0.484	0.288	0
TSPYL2	1.2714e-143	0.265885	0.856	0.763	4.07762e-139
MT1F	1.90686e-172	0.265341	0.413	0.279	6.11567e-168
SOX5	0	0.264555	0.664	0.45	0
S100A11	9.47015e-244	0.262724	0.929	0.804	3.03727e-239
RRBP1	2.28739e-296	0.262693	0.928	0.782	7.33612e-292
ERG28	1.26547e-259	0.260929	0.37	0.218	4.05862e-255
ADIRF	1.9265e-248	0.260716	0.921	0.805	6.17868e-244
SH3BGRL	7.46202e-249	0.256788	0.557	0.382	2.39322e-244
ATP5F1E	2.88067e-250	0.256764	0.882	0.739	9.23889e-246
DBI	1.20458e-192	0.255375	0.732	0.584	3.86333e-188
HNRNPA2B1	2.10984e-250	0.254838	0.979	0.938	6.76669e-246
IER5	1.40813e-61	0.253918	0.817	0.748	4.51616e-57
PRDX4	8.51693e-181	0.253696	0.839	0.709	2.73155e-176
DYNC1I1	1.11954e-267	0.253115	0.371	0.216	3.59058e-263
CACYBP	1.03585e-184	0.251658	0.773	0.636	3.32218e-180
PPIC	4.32551e-288	0.251031	0.361	0.202	1.38728e-283
PRDX1	1.45709e-240	0.25029	0.971	0.893	4.67319e-236
SMIM26	1.57568e-75	-0.250661	0.649	0.66	5.05353e-71
PHF1	2.54614e-63	-0.250772	0.41	0.46	8.16599e-59
PFDN5	0	-0.252569	0.99	0.96	0
PYGL	1.98532e-19	-0.252656	0.301	0.322	6.36732e-15
RELA	6.10242e-100	-0.252711	0.213	0.298	1.95717e-95
PABPC4	6.72714e-48	-0.25353	0.538	0.559	2.15753e-43
RNF114	7.81288e-75	-0.25386	0.359	0.418	2.50575e-70
HIST1H1C	3.70574e-15	-0.255892	0.436	0.448	1.18851e-10
VEGFB	4.86343e-76	-0.257574	0.289	0.357	1.5598e-71
UBXN1	2.65046e-70	-0.258232	0.705	0.705	8.50054e-66
FOSB	6.23251e-46	-0.259132	0.808	0.791	1.99889e-41
SNRPD2	1.18743e-109	-0.260875	0.806	0.793	3.80832e-105
CD55	1.33281e-38	-0.2619	0.489	0.512	4.27457e-34
VDAC1	7.32873e-67	-0.262231	0.573	0.589	2.35047e-62
UFM1	3.72904e-49	-0.263031	0.503	0.524	1.19598e-44
EIF3E	2.33509e-97	-0.263268	0.797	0.785	7.4891e-93
NOP53	1.156e-104	-0.265102	0.859	0.846	3.70751e-100
EIF3I	1.81133e-83	-0.266781	0.656	0.665	5.80931e-79
RORA	1.97479e-62	-0.267412	0.334	0.393	6.33356e-58
IGBP1	3.96311e-81	-0.271183	0.531	0.572	1.27105e-76
ETS2	1.32681e-46	-0.271825	0.419	0.459	4.25534e-42
SEPHS2	2.03707e-52	-0.27459	0.27	0.322	6.5333e-48
SERP1	6.62865e-71	-0.275454	0.75	0.74	2.12594e-66
GADD45A	2.90636e-40	-0.275501	0.496	0.517	9.32127e-36
C11orf96	1.45769e-14	-0.276048	0.677	0.672	4.6751e-10
EIF4B	2.96051e-129	-0.278043	0.86	0.84	9.49493e-125
FAM13A	5.14105e-56	-0.278309	0.24	0.298	1.64884e-51
NCOA7	2.40487e-63	-0.279793	0.219	0.282	7.7129e-59
TMEM45A	3.17282e-60	-0.280601	0.289	0.346	1.01759e-55
MDM2	1.38491e-39	-0.281902	0.307	0.349	4.44169e-35
GSTO1	7.06443e-49	-0.282997	0.73	0.699	2.2657e-44
AK2	2.13665e-58	-0.283101	0.407	0.445	6.85265e-54
SNHG29	5.08553e-138	-0.283495	0.94	0.905	1.63103e-133
SEC61G	1.17206e-26	-0.284118	0.733	0.693	3.75904e-22
NDUFA4L2	9.47228e-180	-0.285004	0.997	0.977	3.03795e-175
CAMLG	6.42796e-114	-0.285368	0.741	0.751	2.06158e-109
BTF3	3.42266e-305	-0.289333	0.975	0.935	1.09771e-300
CTNNA1	8.90304e-85	-0.289863	0.421	0.481	2.85538e-80
NUPR1	3.7673e-42	-0.290099	0.94	0.89	1.20825e-37
MTHFD2	1.1428e-76	-0.29026	0.234	0.305	3.6652e-72
SNHG16	5.79436e-91	-0.293113	0.432	0.491	1.85837e-86
LRRFIP1	6.16053e-75	-0.293619	0.647	0.667	1.97581e-70
RETREG1	2.94946e-38	-0.294201	0.308	0.344	9.45951e-34
NT5C3A	8.97806e-107	-0.296395	0.209	0.295	2.87944e-102
PGAM1	6.12603e-76	-0.297572	0.667	0.67	1.96474e-71
TUBB4B	1.08478e-73	-0.300169	0.716	0.709	3.4791e-69
CEP57	4.78987e-96	-0.301291	0.358	0.429	1.53621e-91
DDX18	1.77813e-69	-0.301564	0.556	0.583	5.70282e-65
CPE	2.19119e-60	-0.301883	0.606	0.619	7.02757e-56
SNHG12	1.11529e-36	-0.30538	0.683	0.67	3.57694e-32
CANX	1.06527e-58	-0.306107	0.778	0.759	3.41652e-54
ATP6V0E1	1.70962e-126	-0.30656	0.702	0.713	5.48308e-122
NFKBIL1	1.07788e-108	-0.308035	0.343	0.422	3.45699e-104
SNHG5	2.47822e-181	-0.31087	0.941	0.915	7.94815e-177
SAT2	6.51751e-96	-0.311832	0.538	0.58	2.09029e-91
CAST	2.22944e-109	-0.31283	0.744	0.751	7.15026e-105
EGLN3	5.86481e-74	-0.315596	0.355	0.418	1.88096e-69
DDIT3	2.20295e-53	-0.3156	0.8	0.776	7.0653e-49
WDR45B	2.0736e-97	-0.316037	0.374	0.441	6.65045e-93
AHNAK2	1.73105e-62	-0.31651	0.255	0.315	5.55184e-58
CDA	3.60566e-43	-0.322937	0.214	0.262	1.15641e-38
FAU	0	-0.323816	0.998	0.981	0
ATP5MC2	3.14061e-204	-0.326323	0.917	0.888	1.00725e-199
P4HA2	5.92299e-89	-0.327297	0.283	0.358	1.89962e-84
IER2	2.62471e-48	-0.329068	0.83	0.814	8.41796e-44
GBE1	1.05399e-76	-0.33065	0.325	0.385	3.38035e-72
MRPS6	2.61619e-18	-0.332693	0.684	0.642	8.39065e-14
RACK1	0	-0.335453	0.991	0.964	0
TOMM20	2.10751e-213	-0.340302	0.872	0.858	6.7592e-209
FHL1	1.88915e-11	-0.342786	0.637	0.561	6.05889e-07
ANKRD37	2.74032e-60	-0.348487	0.381	0.429	8.78875e-56
DARS	2.18095e-125	-0.349409	0.408	0.483	6.99473e-121
AC074143.1	1.11924e-93	-0.349516	0.287	0.361	3.58962e-89
C4orf3	4.4564e-131	-0.350424	0.731	0.731	1.42926e-126
CCNI	1.91818e-305	-0.351543	0.977	0.942	6.15198e-301
CILP	2.83665e-16	-0.35212	0.526	0.542	9.09771e-12
COPS2	7.81612e-117	-0.353551	0.505	0.556	2.50679e-112
PPP1R15A	1.27336e-96	-0.353795	0.87	0.854	4.08392e-92
TPI1	4.50751e-125	-0.355837	0.874	0.848	1.44565e-120
RSL1D1	1.83132e-169	-0.356155	0.69	0.722	5.87342e-165
INHBA	1.51245e-23	-0.358492	0.325	0.357	4.85073e-19
POLR1D	6.57907e-148	-0.363054	0.551	0.603	2.11004e-143
UPP1	2.27337e-105	-0.364043	0.256	0.339	7.29114e-101
PNRC1	1.96878e-249	-0.36419	0.981	0.951	6.31426e-245
SNHG6	4.37338e-273	-0.368575	0.905	0.891	1.40263e-268
ATOH8	1.37705e-100	-0.376622	0.217	0.303	4.41646e-96
STC2	2.78211e-23	-0.37667	0.551	0.549	8.92278e-19
SLC3A2	3.5309e-89	-0.379236	0.624	0.655	1.13243e-84
MIR210HG	9.77141e-172	-0.380136	0.181	0.298	3.13389e-167
ISG20	8.04611e-124	-0.382728	0.22	0.314	2.58055e-119
CP	2.6958e-16	-0.387214	0.579	0.542	8.64598e-12
RNMT	1.21558e-66	-0.388502	0.584	0.592	3.89861e-62
ANXA1	5.55361e-74	-0.403739	0.928	0.881	1.78115e-69
RSL24D1	5.84519e-238	-0.404305	0.754	0.774	1.87467e-233
METRNL	1.89642e-105	-0.404587	0.225	0.307	6.0822e-101
MXRA7	5.79121e-74	-0.404963	0.579	0.588	1.85736e-69
DEPP1	2.58376e-58	-0.412045	0.284	0.343	8.28665e-54
CAV1	3.46099e-72	-0.412599	0.614	0.616	1.11001e-67
NPM1	0	-0.41407	0.985	0.96	0
DNAH11	4.62217e-155	-0.414345	0.211	0.321	1.48242e-150
LMAN1	8.95034e-59	-0.420525	0.575	0.58	2.87055e-54
RGS10	2.37037e-221	-0.436204	0.474	0.568	7.60225e-217
PTMA	0	-0.447973	0.993	0.973	0
GBP2	2.49557e-121	-0.453671	0.485	0.541	8.0038e-117
SNHG7	3.47902e-189	-0.462545	0.472	0.56	1.11579e-184
ZNF395	1.10378e-174	-0.464176	0.209	0.319	3.54005e-170
TNS1	4.84671e-232	-0.470442	0.2	0.336	1.55444e-227
CCNB1IP1	3.0322e-213	-0.481243	0.542	0.612	9.72487e-209
SHMT2	7.0859e-249	-0.481889	0.254	0.394	2.27259e-244
SLC7A2	1.31115e-82	-0.490878	0.252	0.322	4.20513e-78
NFKBIZ	1.10432e-40	-0.49133	0.407	0.432	3.54178e-36
P4HA1	1.75477e-236	-0.491576	0.8	0.808	5.62791e-232
ZFAS1	0	-0.491936	0.93	0.915	0
GPI	1.76342e-225	-0.497588	0.345	0.465	5.65564e-221
DHRS3	2.97014e-247	-0.503163	0.253	0.39	9.52582e-243
NXPH4	4.30896e-198	-0.504247	0.277	0.4	1.38197e-193
SH3BP5	1.48167e-80	-0.510485	0.372	0.428	4.75202e-76
AEBP1	1.86977e-133	-0.512996	0.367	0.45	5.99672e-129
SNHG8	0	-0.516136	0.863	0.867	0
SARS	7.08017e-259	-0.51626	0.552	0.633	2.27075e-254
RGS16	8.53477e-81	-0.517541	0.494	0.538	2.73727e-76
GALNT15	2.60678e-193	-0.523048	0.628	0.689	8.36045e-189
ANP32B	0	-0.527382	0.734	0.781	0
PGK1	3.88152e-248	-0.528222	0.841	0.824	1.24488e-243
SYF2	0	-0.531471	0.703	0.752	0
WWP2	1.22362e-98	-0.533293	0.814	0.767	3.92439e-94
CIRBP	0	-0.536129	0.972	0.959	0
EIF1	0	-0.548477	0.999	0.994	0
IRF1	3.00304e-92	-0.551176	0.376	0.44	9.63137e-88
RP9P	5.55406e-172	-0.557956	0.262	0.368	1.7813e-167
MIF	1.0111e-274	-0.559973	0.626	0.694	3.2428e-270
CCDC85B	4.67907e-184	-0.575171	0.57	0.626	1.50067e-179
MXI1	0	-0.579039	0.496	0.603	0
GAS5	0	-0.580673	0.911	0.905	0
RGCC	2.42443e-68	-0.597009	0.755	0.728	7.77563e-64
TAF1D	0	-0.615087	0.62	0.705	0
ENO2	0	-0.617964	0.149	0.347	0
SMIM3	1.68841e-306	-0.625781	0.235	0.386	5.41507e-302
ENO1	0	-0.626825	0.936	0.907	0
ADSSL1	0	-0.641874	0.295	0.455	0
SLC39A14	2.55326e-267	-0.662187	0.468	0.572	8.18883e-263
GLRX	8.49175e-51	-0.667285	0.342	0.376	2.72347e-46
H19	5.53295e-61	-0.668323	0.264	0.323	1.77453e-56
IER3	2.31242e-64	-0.679686	0.527	0.56	7.41641e-60
EPB41L4A-AS1	0	-0.689442	0.722	0.785	0
ADM	7.53247e-184	-0.707272	0.543	0.607	2.41581e-179
NFKBIA	5.38976e-80	-0.715728	0.641	0.66	1.7286e-75
CHI3L2	1.79115e-28	-0.719319	0.265	0.3	5.74456e-24
NDRG1	2.76995e-295	-0.729038	0.431	0.549	8.88378e-291
PDLIM4	4.36438e-211	-0.745898	0.471	0.551	1.39974e-206
ERRFI1	0	-0.749155	0.642	0.718	0
CRTAC1	3.46596e-156	-0.776077	0.421	0.49	1.1116e-151
BNIP3	4.28475e-307	-0.807465	0.749	0.764	1.37421e-302
SLC25A37	0	-0.844636	0.637	0.722	0
FAM162A	0	-0.846689	0.61	0.691	0
LDHA	0	-0.862946	0.935	0.924	0
SOD2	1.69268e-124	-0.868824	0.83	0.807	5.42876e-120
FN1	1.65849e-267	-0.879141	0.957	0.946	5.31911e-263
GAPDH	0	-0.913566	0.996	0.98	0
MT2A	3.88268e-161	-0.934512	0.978	0.962	1.24525e-156
CHI3L1	5.56635e-45	-0.985378	0.7	0.672	1.78524e-40
HILPDA	5.92688e-261	-1.01471	0.197	0.343	1.90087e-256
LOX	3.65807e-213	-1.1737	0.197	0.325	1.17322e-208
ANGPTL4	0	-1.19069	0.133	0.308	0
VEGFA	0	-1.714	0.574	0.704	0
PRG4	1.82115e-197	-2.35123	0.225	0.34	5.8408e-193

## Sheet: HTC-B
	p_val	avg_log2FC	pct.1	pct.2	p_val_adj
IBSP	0	3.03442	0.689	0.207	0
COL10A1	0	2.13956	0.593	0.14	0
SPP1	0	1.78327	0.411	0.074	0
C2orf40	0	1.75675	1	0.998	0
CILP	0	1.69364	0.847	0.49	0
CHAD	0	1.47693	0.912	0.473	0
PDPN	0	1.47643	0.911	0.442	0
F13A1	0	1.47375	0.576	0.139	0
FGFBP2	0	1.40736	0.998	0.873	0
NTRK2	0	1.34921	0.77	0.223	0
SNORC	0	1.31932	1	0.95	0
FST	0	1.21211	0.741	0.432	0
S100A1	0	1.20503	0.997	0.856	0
RAMP1	0	1.16771	0.658	0.203	0
CYTL1	0	1.15762	0.975	0.909	0
STMN1	0	1.05486	0.561	0.128	0
CNMD	0	1.02718	0.529	0.129	0
CLEC3A	0	1.00511	0.697	0.271	0
STK38L	0	0.998015	0.737	0.394	0
SPARC	0	0.960569	0.937	0.685	0
SLPI	0	0.955641	0.735	0.339	0
MIA	0	0.931692	0.95	0.664	0
SERPINA1	0	0.92976	0.999	0.96	0
S100B	0	0.906949	0.982	0.857	0
TSPAN13	0	0.903011	0.593	0.146	0
TNFRSF11B	0	0.898644	0.863	0.567	0
ITM2C	0	0.891626	0.967	0.752	0
TSPO	0	0.877148	0.984	0.835	0
NDRG2	0	0.876973	0.918	0.594	0
RBP4	0	0.872966	0.84	0.738	0
PLAC9	0	0.858204	0.918	0.697	0
FRZB	0	0.844528	0.976	0.906	0
SPINT2	0	0.827661	0.933	0.715	0
LGALS3	0	0.823622	0.995	0.919	0
SCRG1	0	0.810941	0.996	0.882	0
CST3	0	0.802731	1	0.956	0
SOD3	0	0.798724	1	0.988	0
FBXO2	0	0.7823	0.978	0.826	0
CCN2	0	0.763192	0.921	0.784	0
ENHO	0	0.761099	0.508	0.143	0
INSIG1	0	0.758188	0.654	0.375	0
PRELP	0	0.752724	0.995	0.936	0
SLC9A3R2	0	0.748523	0.82	0.458	0
S100A6	0	0.723024	0.999	0.974	0
TAGLN	0	0.71336	0.331	0.117	0
SSR4	0	0.701369	0.987	0.871	0
S100A13	0	0.700296	0.99	0.884	0
C11orf96	4.5617e-282	0.696953	0.805	0.652	1.46303e-277
TSC22D3	0	0.694032	0.895	0.616	0
FCGRT	0	0.691487	0.919	0.665	0
GLIPR1	0	0.668643	0.658	0.326	0
CCDC68	0	0.665669	0.5	0.147	0
SPOCK3	0	0.642986	0.401	0.081	0
SCIN	0	0.640508	0.746	0.369	0
S100A4	0	0.639367	0.377	0.185	0
SRGN	0	0.631639	0.782	0.462	0
IVNS1ABP	0	0.620088	0.884	0.661	0
TNFRSF12A	0	0.615325	0.394	0.182	0
CYB5R3	0	0.609961	0.916	0.679	0
TIMP3	0	0.60671	0.888	0.61	0
EFHD1	0	0.60437	0.617	0.247	0
CD59	0	0.602742	0.929	0.69	0
OMD	0	0.601977	0.681	0.42	0
BEX3	0	0.599596	0.858	0.594	0
TSPAN6	0	0.59052	0.692	0.359	0
PEBP1	0	0.586663	0.991	0.901	0
CD99	0	0.583989	0.967	0.81	0
CYSTM1	0	0.577474	0.679	0.351	0
MELTF	0	0.575955	0.758	0.435	0
SLC29A1	0	0.575387	0.617	0.299	0
ZNF385B	0	0.568837	0.701	0.371	0
SLC14A1	0	0.567655	0.6	0.283	0
MYOC	0	0.561971	0.313	0.075	0
ENPP1	0	0.561073	0.762	0.472	0
POLR2L	0	0.56053	0.794	0.502	0
SERF2	0	0.551682	0.993	0.931	0
CAV1	0	0.543711	0.833	0.58	0
TMEM147	0	0.536597	0.749	0.438	0
EGR3	0	0.525383	0.364	0.118	0
EMP3	0	0.524705	0.978	0.829	0
CDK2AP1	0	0.521534	0.813	0.541	0
CD63	0	0.514238	0.997	0.96	0
UACA	0	0.508913	0.78	0.523	0
CALM1	0	0.502044	0.988	0.923	0
PCOLCE2	0	0.498872	0.994	0.894	0
CAPG	0	0.49734	0.683	0.373	0
PRDX4	0	0.488508	0.889	0.706	0
NUCB2	0	0.486592	0.926	0.738	0
ITM2B	0	0.482522	0.998	0.956	0
ANXA2	0	0.479009	0.967	0.818	0
MEF2C	0	0.475686	0.626	0.357	0
ANKH	0	0.473093	0.778	0.534	0
TMEM59	0	0.470784	0.975	0.867	0
CRYAB	0	0.468825	0.951	0.794	0
S100A10	0	0.467354	0.983	0.882	0
AC011462.1	0	0.464183	0.615	0.332	0
CD81	0	0.463997	0.987	0.912	0
MAP2K6	0	0.463593	0.623	0.348	0
AKR1C2	0	0.463474	0.275	0.058	0
TF	4.82071e-196	0.460754	0.668	0.468	1.5461e-191
CAPN2	0	0.459981	0.515	0.225	0
MATN3	0	0.459907	0.422	0.164	0
COLGALT2	0	0.458321	0.483	0.218	0
DUSP1	3.26884e-129	0.456596	0.745	0.621	1.04838e-124
SKIL	0	0.456592	0.668	0.423	0
ROCR	0	0.449543	0.32	0.096	0
SERPINI1	0	0.448021	0.539	0.256	0
KLF10	0	0.446737	0.609	0.37	0
SCUBE1	0	0.442881	0.445	0.163	0
TOB1	0	0.44203	0.857	0.653	0
PIK3R1	0	0.441568	0.77	0.514	0
TBCB	0	0.438842	0.718	0.443	0
FXYD1	0	0.438643	0.583	0.301	0
COX6C	0	0.43815	0.869	0.663	0
STK17A	0	0.437235	0.561	0.327	0
GCHFR	0	0.435289	0.549	0.264	0
TSPAN3	0	0.431039	0.627	0.34	0
DDIT4L	7.90886e-238	0.428837	0.539	0.358	2.53653e-233
CYBRD1	0	0.427706	0.771	0.551	0
ELOB	0	0.427426	0.931	0.766	0
GSTP1	0	0.427309	0.983	0.887	0
NPC2	0	0.422167	0.955	0.809	0
FURIN	0	0.419232	0.492	0.221	0
FXYD6	0	0.413542	0.652	0.402	0
ATRAID	0	0.412809	0.815	0.612	0
NDUFA1	0	0.407053	0.859	0.661	0
ATP5F1E	0	0.40418	0.913	0.739	0
H1F0	0	0.402894	0.545	0.31	0
CRIP2	0	0.399832	0.758	0.51	0
NEBL	0	0.399526	0.727	0.46	0
MFGE8	0	0.395196	0.952	0.824	0
ADI1	0	0.394496	0.612	0.35	0
CD151	0	0.392753	0.827	0.588	0
SH3BGRL3	0	0.392173	0.981	0.861	0
VAV3	0	0.392009	0.294	0.062	0
TMED10	0	0.390873	0.938	0.787	0
KCNMA1	0	0.389992	0.735	0.504	0
FOXA3	0	0.385531	0.485	0.279	0
SOX9	1.48474e-205	0.383284	0.822	0.66	4.76185e-201
GNAL	0	0.38216	0.328	0.098	0
TALDO1	0	0.381908	0.701	0.437	0
LVRN	0	0.381827	0.264	0.052	0
DDX24	0	0.380089	0.946	0.818	0
MPP6	0	0.37969	0.595	0.336	0
TFPI	0	0.379579	0.553	0.259	0
FGF2	7.84988e-243	0.375665	0.72	0.528	2.51761e-238
RNF130	0	0.374256	0.598	0.339	0
RPN2	0	0.374093	0.675	0.427	0
STC2	2.33626e-300	0.373026	0.743	0.518	7.49287e-296
CETN2	0	0.372722	0.563	0.305	0
CHID1	0	0.372403	0.658	0.406	0
CCDC88A	0	0.372259	0.722	0.499	0
SNRPN	0	0.370768	0.66	0.409	0
BANK1	0	0.370219	0.256	0.054	0
RABAC1	0	0.370153	0.962	0.839	0
VKORC1	0	0.368835	0.885	0.705	0
HS3ST3A1	0	0.368066	0.516	0.262	0
GPX3	0	0.366826	0.999	0.966	0
FGFR1	0	0.365029	0.819	0.622	0
PSMB6	0	0.364849	0.752	0.501	0
CAPNS1	0	0.363179	0.69	0.44	0
IQGAP1	0	0.361125	0.801	0.569	0
CAV2	0	0.361104	0.466	0.235	0
CCDC107	0	0.360529	0.587	0.322	0
CRACR2B	0	0.360444	0.388	0.167	0
USP53	2.03664e-246	0.35994	0.806	0.631	6.5319e-242
BCAP31	0	0.359827	0.729	0.484	0
ADPRHL1	0	0.357263	0.289	0.113	0
SMARCA1	0	0.356947	0.579	0.327	0
LUM	0	0.356023	0.985	0.862	0
ATP1B3	0	0.355661	0.619	0.35	0
DSTN	0	0.355492	0.989	0.918	0
FIS1	0	0.354269	0.922	0.747	0
BSG	0	0.353612	0.801	0.571	0
NDUFS6	0	0.353029	0.641	0.379	0
ATOX1	0	0.352556	0.657	0.418	0
GABARAPL2	0	0.350355	0.902	0.724	0
S100A11	0	0.350322	0.95	0.805	0
GNPTG	0	0.34937	0.469	0.217	0
MYL12A	0	0.348929	0.774	0.54	0
DKK1	0	0.348606	0.264	0.101	0
IGFBP7	3.288e-245	0.348352	0.325	0.175	1.05453e-240
SYTL4	0	0.347256	0.305	0.083	0
LAMP1	0	0.345273	0.762	0.517	0
SERPINE2	2.95724e-194	0.343146	0.275	0.15	9.48447e-190
CCN6	0	0.342945	0.561	0.321	0
ARL2	0	0.342871	0.707	0.453	0
TTLL7	0	0.342514	0.46	0.224	0
KRT18	1.54145e-294	0.342197	0.492	0.293	4.94373e-290
TRIB1	8.77453e-244	0.341745	0.403	0.239	2.81417e-239
ACTB	0	0.341241	0.991	0.911	0
PNKD	0	0.339139	0.706	0.455	0
CFL1	0	0.336432	0.915	0.734	0
CYB5D2	4.71898e-215	0.334658	0.397	0.235	1.51347e-210
CAPS	0	0.334571	0.5	0.263	0
BUD23	0	0.334473	0.696	0.467	0
CD320	0	0.33308	0.551	0.299	0
MRPL41	0	0.332435	0.768	0.529	0
CSRP1	0	0.332381	0.637	0.387	0
FOXC2	1.19684e-298	0.331654	0.545	0.338	3.8385e-294
SLC44A2	0	0.331474	0.483	0.247	0
PSMA7	0	0.330737	0.922	0.75	0
REXO2	0	0.330672	0.852	0.654	0
IBTK	0	0.330521	0.546	0.333	0
CTSB	0	0.330468	0.778	0.544	0
NTHL1	0	0.329739	0.44	0.203	0
JMJD8	0	0.328359	0.487	0.24	0
KRTCAP2	0	0.327102	0.601	0.384	0
HSD17B10	0	0.327071	0.538	0.299	0
DAP	0	0.32693	0.805	0.586	0
VAMP8	0	0.326694	0.394	0.189	0
SDF4	0	0.322703	0.807	0.597	0
UTRN	0	0.321605	0.679	0.448	0
AHNAK	0	0.320698	0.957	0.81	0
MT1F	5.35019e-275	0.320131	0.465	0.275	1.71591e-270
PDE4B	0	0.319752	0.278	0.122	0
EID1	0	0.319564	0.981	0.894	0
TIAM2	0	0.318664	0.496	0.28	0
CCND3	0	0.318623	0.464	0.24	0
PPIA	4.74188e-307	0.318138	0.974	0.865	1.52081e-302
SRP14	0	0.318124	0.994	0.931	0
TMTC1	0	0.317914	0.343	0.129	0
AP3S1	0	0.315539	0.72	0.495	0
LRRFIP1	2.25134e-240	0.315162	0.825	0.637	7.2205e-236
TM4SF1	0	0.315065	0.559	0.316	0
HMGN3	0	0.31473	0.526	0.288	0
PMP22	1.75388e-248	0.314451	0.893	0.725	5.62504e-244
OPHN1	0	0.311215	0.328	0.116	0
CAMK2G	0	0.311132	0.349	0.139	0
MIDN	0	0.310883	0.51	0.304	0
PRDX1	0	0.309081	0.983	0.894	0
NDUFB7	1.28283e-299	0.308021	0.817	0.62	4.11431e-295
PHLDA2	1.37562e-249	0.307677	0.478	0.293	4.41189e-245
PNPLA2	0	0.304626	0.599	0.374	0
ANXA5	2.89635e-279	0.304131	0.958	0.841	9.28917e-275
HMGB1	1.59884e-285	0.303786	0.954	0.825	5.12781e-281
ZBTB20	2.04007e-270	0.302888	0.751	0.549	6.54292e-266
TBC1D1	0	0.302669	0.46	0.232	0
SLC7A5	0	0.301976	0.272	0.112	0
COX17	0	0.29985	0.612	0.385	0
DYNLRB1	0	0.299127	0.847	0.646	0
DCXR	2.25296e-290	0.296442	0.856	0.653	7.2257e-286
NDUFB1	5.09596e-286	0.295411	0.688	0.473	1.63437e-281
CSTB	2.51857e-279	0.294596	0.734	0.52	8.07754e-275
NDUFA3	0	0.293839	0.501	0.277	0
PSMB3	0	0.293757	0.654	0.425	0
CCDC80	5.55493e-290	0.293122	0.828	0.617	1.78158e-285
SRPX2	0	0.292308	0.337	0.152	0
LRPAP1	2.06365e-247	0.292207	0.776	0.594	6.61855e-243
TMA7	1.58573e-287	0.292197	0.932	0.8	5.08574e-283
PRDX5	3.41019e-302	0.292098	0.912	0.746	1.09372e-297
TIMP1	0	0.291818	0.999	0.946	0
TMEM219	2.95653e-301	0.291797	0.781	0.566	9.48219e-297
DLX5	3.82502e-298	0.289259	0.458	0.258	1.22676e-293
MYDGF	2.26447e-236	0.288856	0.824	0.646	7.26262e-232
CST6	0	0.288281	0.266	0.103	0
CLVS2	0	0.287593	0.384	0.172	0
CDK2AP2	0	0.287565	0.655	0.409	0
PSMC5	8.72299e-277	0.286335	0.736	0.526	2.79764e-272
PLD3	1.67857e-271	0.284594	0.849	0.656	5.3835e-267
HMOX1	4.39689e-47	0.284286	0.521	0.434	1.41017e-42
NGEF	0	0.282118	0.433	0.225	0
PID1	0	0.279884	0.518	0.297	0
UBL5	8.19492e-260	0.279278	0.907	0.753	2.62828e-255
FKBP8	6.40686e-260	0.278368	0.866	0.69	2.05481e-255
FZD9	0	0.278232	0.373	0.178	0
CRLF1	0	0.278028	0.321	0.132	0
NDUFB10	4.92463e-283	0.277988	0.786	0.576	1.57943e-278
CPE	2.62662e-222	0.277787	0.789	0.589	8.42408e-218
DUSP14	2.1948e-248	0.276427	0.4	0.23	7.03917e-244
RGCC	0	0.275288	0.915	0.703	0
SCN1B	0	0.275086	0.517	0.305	0
HNRNPM	2.96419e-258	0.275083	0.83	0.634	9.50674e-254
CALM2	5.85338e-278	0.274982	0.977	0.886	1.8773e-273
NR4A1	3.00165e-226	0.27455	0.711	0.519	9.62688e-222
TENT5A	4.35577e-168	0.273636	0.843	0.685	1.39698e-163
H3F3A	4.21962e-247	0.273392	0.864	0.695	1.35332e-242
C6orf89	0	0.273052	0.564	0.342	0
IL1R1	9.69053e-263	0.272427	0.429	0.248	3.10795e-258
CITED2	1.03645e-150	0.271547	0.673	0.505	3.3241e-146
POLR2K	1.02573e-285	0.271129	0.633	0.414	3.28971e-281
SNRPG	5.71846e-255	0.270714	0.743	0.537	1.83403e-250
SEC11C	0	0.269578	0.45	0.247	0
PTMS	1.22235e-232	0.269546	0.965	0.85	3.92032e-228
HIST2H2AC	1.65019e-306	0.269036	0.418	0.228	5.29248e-302
ITM2A	0	0.267963	0.73	0.493	0
MYL6	1.90128e-238	0.267865	0.965	0.862	6.09779e-234
NT5E	0	0.267685	0.329	0.148	0
TES	9.53023e-292	0.26722	0.495	0.291	3.05654e-287
NDUFC2	2.8379e-252	0.266764	0.734	0.527	9.10171e-248
CYB5R1	3.85251e-296	0.26675	0.54	0.326	1.23558e-291
PDE4DIP	0	0.266687	0.74	0.504	0
ECHS1	2.14381e-269	0.266388	0.643	0.431	6.87563e-265
ATP1A1	4.34119e-259	0.265544	0.76	0.556	1.39231e-254
MRPL20	2.91265e-256	0.265285	0.826	0.623	9.34145e-252
TMEM123	0	0.264508	0.379	0.195	0
LSM4	0	0.264502	0.49	0.269	0
PARK7	3.14373e-260	0.26331	0.937	0.801	1.00826e-255
RAPH1	0	0.26316	0.389	0.197	0
PLCB4	0	0.261139	0.296	0.124	0
ATP1B1	3.61501e-231	0.259013	0.617	0.418	1.15941e-226
FLNA	0	0.25837	0.49	0.274	0
ANXA7	5.75887e-258	0.258317	0.686	0.478	1.84699e-253
RBX1	1.15888e-255	0.25789	0.71	0.495	3.71675e-251
APOD	1.43212e-85	0.257629	1	0.999	4.59309e-81
LRP10	1.21007e-279	0.257301	0.67	0.45	3.88094e-275
GPAA1	0	0.25725	0.508	0.292	0
COMT	9.81621e-238	0.255736	0.578	0.386	3.14826e-233
OAZ1	1.45905e-257	0.255568	0.969	0.869	4.67947e-253
ITPRID2	4.99071e-267	0.255361	0.416	0.237	1.60062e-262
SLC20A1	1.68909e-202	0.255295	0.523	0.345	5.41724e-198
ATP5MF	1.92308e-303	0.255092	0.566	0.342	6.16769e-299
EMC10	3.32259e-289	0.254583	0.492	0.29	1.06562e-284
PIM3	1.38033e-240	0.253073	0.662	0.449	4.42701e-236
ATP5ME	1.06964e-226	0.25281	0.794	0.611	3.43056e-222
TMEM14C	5.27768e-231	0.252699	0.755	0.556	1.69266e-226
HINT1	8.1041e-236	0.252046	0.962	0.859	2.59915e-231
TPM2	1.99328e-181	0.252014	0.831	0.681	6.39286e-177
TNFRSF10D	3.52496e-51	-0.250157	0.211	0.268	1.13052e-46
CCNI	4.83893e-115	-0.250299	0.987	0.942	1.55194e-110
TPT1	0	-0.251246	1	0.997	0
RACK1	1.35728e-184	-0.251466	0.996	0.964	4.35308e-180
CAMLG	2.40914e-60	-0.252854	0.782	0.745	7.72659e-56
MT1X	0.0187402	-0.253233	0.993	0.953	1
ST13	1.73432e-124	-0.255087	0.944	0.896	5.5623e-120
IFITM3	5.74683e-48	-0.258699	0.958	0.9	1.84312e-43
NABP1	5.62885e-24	-0.258769	0.313	0.335	1.80529e-19
MAML2	2.45073e-49	-0.259078	0.199	0.255	7.85998e-45
LRP1	3.31942e-28	-0.260547	0.736	0.695	1.0646e-23
CANX	1.62772e-19	-0.261345	0.82	0.753	5.22043e-15
AC020916.1	6.75041e-08	-0.261364	0.496	0.486	0.00216499
COL6A2	5.87178e-31	-0.262752	0.775	0.733	1.8832e-26
COPS2	9.92017e-31	-0.263108	0.564	0.545	3.1816e-26
POLR2A	8.33911e-35	-0.263604	0.515	0.518	2.67452e-30
CCNG2	1.99243e-78	-0.264011	0.182	0.26	6.39014e-74
DNAH11	1.19019e-21	-0.264125	0.279	0.306	3.81718e-17
SSR3	3.99272e-103	-0.26422	0.953	0.914	1.28054e-98
DARS	1.45055e-41	-0.264999	0.459	0.472	4.65221e-37
GPBP1	3.9819e-22	-0.265841	0.678	0.638	1.27708e-17
MTHFD2	4.11975e-37	-0.267019	0.257	0.299	1.32129e-32
GYPC	4.75705e-59	-0.267986	0.276	0.332	1.52568e-54
HBP1	4.69501e-47	-0.268016	0.605	0.599	1.50578e-42
ZFP36L2	5.59728e-13	-0.271941	0.537	0.517	1.79516e-08
TRA2A	7.75691e-28	-0.272036	0.434	0.442	2.4878e-23
TIPARP	0.000188132	-0.272601	0.637	0.58	1
NASP	1.63759e-38	-0.274688	0.598	0.591	5.25208e-34
IFI16	2.02574e-53	-0.274892	0.352	0.401	6.49696e-49
SAT2	6.17532e-48	-0.275162	0.575	0.572	1.98055e-43
NEU1	2.60895e-32	-0.275749	0.364	0.388	8.36743e-28
TMEM45A	1.90617e-36	-0.277235	0.307	0.341	6.11346e-32
IFRD1	1.19087e-41	-0.27738	0.554	0.562	3.81937e-37
TCEA1	7.66173e-33	-0.278426	0.545	0.535	2.45727e-28
KLF6	6.39231e-08	-0.280486	0.476	0.466	0.00205014
SLC16A1	3.98153e-59	-0.280509	0.254	0.314	1.27696e-54
SYNE1	1.95793e-13	-0.280533	0.435	0.429	6.27947e-09
RSL1D1	8.95694e-74	-0.282042	0.742	0.713	2.87267e-69
COMP	0.0215777	-0.28293	1	0.988	1
FUS	2.54527e-40	-0.285417	0.871	0.815	8.1632e-36
VIM	8.19801e-277	-0.290861	1	0.999	2.62926e-272
POLR1D	1.34769e-61	-0.291164	0.602	0.593	4.32231e-57
SEC61G	1.54397e-18	-0.291873	0.753	0.691	4.95183e-14
ANP32B	1.79493e-56	-0.292552	0.827	0.765	5.75669e-52
PLK2	4.14314e-52	-0.296874	0.249	0.306	1.32879e-47
SERPINB1	9.70517e-73	-0.297194	0.349	0.408	3.11264e-68
SEMA3E	1.7312e-38	-0.298862	0.265	0.31	5.55232e-34
SQSTM1	5.37484e-91	-0.298925	0.95	0.902	1.72382e-86
FOS	1.06717e-67	-0.299742	0.913	0.904	3.42263e-63
CILP2	1.63463e-26	-0.300405	0.229	0.261	5.2426e-22
SARS	1.7426e-33	-0.302488	0.652	0.614	5.58888e-29
P4HA2	6.86049e-38	-0.302687	0.317	0.35	2.2003e-33
GADD45B	1.96818e-94	-0.310774	0.958	0.912	6.31236e-90
ERO1B	9.75587e-51	-0.310875	0.293	0.343	3.1289e-46
THUMPD3-AS1	7.67514e-11	-0.311196	0.814	0.741	2.46157e-06
BTG3	3.48139e-21	-0.31223	0.581	0.555	1.11655e-16
RORA	2.97725e-70	-0.314961	0.332	0.391	9.54864e-66
GALNT15	1.32434e-17	-0.315984	0.722	0.672	4.24744e-13
DAB2	5.01163e-65	-0.316288	0.348	0.401	1.60733e-60
SNHG1	1.39884e-69	-0.317423	0.402	0.451	4.48636e-65
CDA	1.23073e-59	-0.321209	0.196	0.263	3.94719e-55
CLK1	2.99907e-58	-0.324131	0.566	0.578	9.61861e-54
PLXDC2	8.01151e-58	-0.324712	0.711	0.691	2.56945e-53
CCN1	4.32631e-06	-0.325324	0.667	0.62	0.138753
LBH	1.406e-70	-0.325884	0.349	0.409	4.50934e-66
FOXP1	1.50301e-66	-0.325933	0.269	0.335	4.82047e-62
SYF2	1.30234e-87	-0.327711	0.77	0.739	4.17686e-83
JUN	1.91608e-74	-0.328829	0.958	0.941	6.14524e-70
EIF3E	1.49676e-141	-0.3333	0.804	0.784	4.8004e-137
GPRC5A	2.54626e-66	-0.3335	0.385	0.444	8.16637e-62
THBS1	1.39727e-41	-0.333953	0.36	0.399	4.48132e-37
IER5	1.58729e-78	-0.335963	0.754	0.76	5.09075e-74
AC074143.1	7.27841e-51	-0.338016	0.314	0.354	2.33433e-46
UGP2	6.28206e-53	-0.338134	0.719	0.683	2.01478e-48
GBE1	5.22334e-54	-0.341463	0.342	0.38	1.67523e-49
RETREG1	7.1276e-56	-0.342745	0.292	0.345	2.28596e-51
FTH1	2.71358e-246	-0.343421	0.999	0.989	8.703e-242
AHNAK2	7.63403e-66	-0.343856	0.249	0.313	2.44839e-61
SLC3A2	2.11852e-42	-0.344687	0.66	0.648	6.79451e-38
METRNL	3.55956e-48	-0.349948	0.249	0.3	1.14162e-43
NCOA7	9.24398e-103	-0.350127	0.194	0.284	2.96473e-98
LSP1	2.03431e-75	-0.35126	0.348	0.413	6.52444e-71
MT1M	4.6957e-09	-0.357516	0.648	0.554	0.000150601
FAM13A	6.95145e-91	-0.357807	0.217	0.3	2.22947e-86
TNS1	2.34336e-82	-0.361522	0.248	0.323	7.51564e-78
ADAMTS1	1.37267e-67	-0.36352	0.193	0.264	4.40244e-63
RSRP1	1.19701e-93	-0.369641	0.788	0.782	3.83906e-89
GSTM3	1.18026e-120	-0.371213	0.419	0.491	3.78533e-116
APLP2	5.90389e-86	-0.375292	0.701	0.688	1.8935e-81
RNMT	6.34084e-49	-0.375465	0.601	0.589	2.03363e-44
ERG	4.94433e-167	-0.3779	0.156	0.277	1.58574e-162
SNHG6	1.82143e-243	-0.382519	0.928	0.888	5.84169e-239
SOX4	1.37253e-25	-0.382644	0.521	0.52	4.40197e-21
GADD45A	3.07373e-91	-0.384473	0.469	0.521	9.85807e-87
RSL24D1	2.79885e-177	-0.385671	0.781	0.769	8.97646e-173
NXPH4	2.70747e-56	-0.386196	0.341	0.386	8.68339e-52
TXNIP	1.92812e-101	-0.393359	0.841	0.821	6.18386e-97
HEXIM1	5.00012e-96	-0.398714	0.554	0.586	1.60364e-91
BRD2	1.36312e-139	-0.410633	0.717	0.723	4.3718e-135
NEAT1	9.25131e-81	-0.415164	0.984	0.974	2.96708e-76
YME1L1	3.55458e-111	-0.416674	0.744	0.731	1.14003e-106
MT2A	0.111334	-0.42048	0.992	0.96	1
MIR210HG	7.73114e-178	-0.422162	0.169	0.295	2.47953e-173
C1R	5.06924e-175	-0.432225	0.22	0.344	1.62581e-170
DDIT4	1.16251e-69	-0.43464	0.659	0.675	3.72839e-65
DDR2	2.45905e-126	-0.437843	0.614	0.646	7.88665e-122
NPM1	0	-0.44285	0.991	0.96	0
CCNB1IP1	6.27355e-150	-0.444617	0.561	0.607	2.01205e-145
ENO2	1.24645e-135	-0.448541	0.227	0.328	3.99762e-131
EPB41L2	8.58486e-136	-0.448753	0.412	0.485	2.75334e-131
LINC01578	1.53567e-160	-0.449559	0.813	0.793	4.92519e-156
LMAN1	5.53276e-61	-0.451134	0.584	0.578	1.77447e-56
EIF1	0	-0.454705	1	0.994	0
DEPP1	9.02856e-50	-0.456509	0.291	0.34	2.89564e-45
SNHG5	0	-0.458024	0.932	0.917	0
OSMR	2.46698e-137	-0.461493	0.321	0.414	7.91211e-133
SLC40A1	1.7202e-82	-0.462282	0.232	0.303	5.51704e-78
SNHG12	9.4986e-92	-0.463454	0.678	0.671	3.04639e-87
TPI1	1.96999e-216	-0.463652	0.881	0.848	6.31816e-212
GPI	1.29123e-132	-0.465626	0.379	0.455	4.14123e-128
BGN	0	-0.470997	0.969	0.948	0
CIRBP	0	-0.471819	0.987	0.957	0
DHRS3	2.05429e-150	-0.474126	0.281	0.38	6.58851e-146
NDUFA4L2	0	-0.485687	0.993	0.978	0
RP9P	8.36048e-70	-0.487329	0.304	0.357	2.68137e-65
FGFR2	1.22231e-256	-0.488827	0.143	0.298	3.92018e-252
INHBA	5.44891e-115	-0.49516	0.258	0.366	1.74757e-110
SHMT2	1.47235e-204	-0.496455	0.261	0.388	4.72211e-200
BTG1	0	-0.499734	0.984	0.966	0
ZNF395	1.6317e-175	-0.500075	0.199	0.317	5.23318e-171
MIF	1.00691e-147	-0.505406	0.683	0.682	3.22937e-143
PCOLCE	4.72998e-138	-0.512558	0.278	0.378	1.517e-133
SMIM3	1.29872e-142	-0.513531	0.277	0.374	4.16527e-138
ZFAS1	0	-0.516958	0.936	0.914	0
INTS6	2.98286e-120	-0.522999	0.611	0.646	9.56661e-116
NDNF	4.64836e-254	-0.523464	0.163	0.321	1.49082e-249
SDC2	0	-0.53131	0.844	0.848	0
FHL1	2.96228e-16	-0.538526	0.6	0.57	9.50062e-12
SNHG7	3.00007e-238	-0.542353	0.456	0.559	9.62182e-234
NUPR1	1.04558e-303	-0.550625	0.92	0.895	3.35339e-299
SLC39A14	2.1287e-110	-0.557584	0.53	0.558	6.82718e-106
ID2	1.52092e-237	-0.559503	0.811	0.817	4.87791e-233
SNHG29	0	-0.564509	0.929	0.908	0
LDHA	7.92322e-159	-0.564837	0.96	0.92	2.54114e-154
PNRC1	0	-0.565295	0.98	0.952	0
P4HA1	8.63059e-296	-0.566513	0.791	0.809	2.768e-291
MALAT1	0	-0.572837	1	1	0
FIBIN	5.66855e-151	-0.577856	0.304	0.403	1.81802e-146
TAF1D	8.86963e-240	-0.578226	0.654	0.697	2.84467e-235
MEG3	1.06076e-100	-0.581239	0.71	0.735	3.40208e-96
GDF10	2.08398e-160	-0.586119	0.215	0.327	6.68375e-156
SCARA3	1.90643e-119	-0.593421	0.346	0.418	6.1143e-115
PPP1R15A	7.65843e-279	-0.606658	0.88	0.853	2.45621e-274
SLC25A37	4.44544e-134	-0.608761	0.711	0.707	1.42574e-129
KCNQ1OT1	1.74265e-125	-0.611285	0.775	0.781	5.58904e-121
ARID5B	3.16324e-278	-0.616166	0.294	0.471	1.01452e-273
NDRG1	4.4922e-134	-0.619176	0.483	0.536	1.44074e-129
ADSSL1	1.90081e-241	-0.629912	0.313	0.446	6.09628e-237
SNHG8	0	-0.633759	0.868	0.866	0
PGK1	0	-0.64558	0.849	0.823	0
ADM	7.61398e-110	-0.646278	0.579	0.599	2.44195e-105
NNMT	1.43714e-307	-0.66267	0.772	0.835	4.60921e-303
ERRFI1	1.83085e-215	-0.665113	0.659	0.713	5.87189e-211
SH3BP5	1.98707e-199	-0.677867	0.318	0.435	6.37295e-195
CCDC85B	1.57096e-239	-0.678802	0.565	0.625	5.03839e-235
AEBP1	9.02827e-215	-0.680761	0.34	0.452	2.89555e-210
ENO1	0	-0.682362	0.95	0.906	0
EPB41L4A-AS1	0	-0.688453	0.748	0.779	0
GLRX	3.29466e-54	-0.696576	0.338	0.375	1.05666e-49
KLF2	3.84127e-224	-0.703955	0.559	0.647	1.23197e-219
GBP2	0	-0.704572	0.389	0.554	0
IRF1	8.65457e-176	-0.709586	0.339	0.444	2.77569e-171
TMEM176A	0	-0.712375	0.051	0.261	0
WWP2	2.8747e-230	-0.713582	0.785	0.773	9.21973e-226
RARRES2	0	-0.717317	0.098	0.333	0
BNIP3	1.98752e-176	-0.719796	0.786	0.758	6.37437e-172
GAS5	0	-0.724769	0.917	0.904	0
FAM162A	8.10054e-203	-0.730831	0.674	0.678	2.598e-198
PDLIM4	2.10949e-155	-0.732134	0.494	0.545	6.76556e-151
RGS16	6.89917e-265	-0.817147	0.418	0.549	2.2127e-260
COL2A1	1.93034e-119	-0.835074	0.495	0.555	6.19097e-115
MAFB	0	-0.87255	0.128	0.353	0
NFKBIZ	1.21065e-302	-0.873496	0.293	0.45	3.8828e-298
ID1	0	-0.882525	0.272	0.454	0
IER3	6.38417e-136	-0.898716	0.505	0.562	2.04753e-131
ID3	0	-0.904946	0.298	0.499	0
OGN	0	-1.01901	0.21	0.451	0
CFH	0	-1.03749	0.97	0.967	0
LOX	2.3504e-68	-1.04975	0.25	0.312	7.53822e-64
ANGPTL4	1.98121e-196	-1.08938	0.168	0.297	6.35414e-192
HILPDA	3.48435e-267	-1.11285	0.183	0.34	1.1175e-262
GAPDH	0	-1.15308	0.994	0.981	0
CRTAC1	0	-1.18578	0.29	0.509	0
SOD2	0	-1.2457	0.817	0.81	0
H19	0	-1.35221	0.101	0.347	0
NFKBIA	0	-1.41686	0.571	0.671	0
CHI3L2	0	-1.70012	0.1	0.326	0
VEGFA	0	-1.72623	0.57	0.7	0
CLU	0	-1.73744	1	1	0
PLA2G2A	0	-2.38072	0.644	0.898	0
CHI3L1	0	-2.73193	0.403	0.721	0
PRG4	0	-3.49385	0.174	0.345	0

## Sheet: RegC
	p_val	avg_log2FC	pct.1	pct.2	p_val_adj
PRG4	0	3.59509	0.703	0.222	0
IGFBP5	0	2.1611	0.452	0.108	0
CHI3L1	0	2.09965	0.915	0.615	0
IGFBP2	0	1.7753	0.435	0.041	0
CHI3L2	0	1.74344	0.593	0.217	0
ABI3BP	0	1.46301	0.542	0.11	0
CLU	0	1.45589	1	1	0
CRTAC1	0	1.45267	0.797	0.396	0
VCAM1	0	1.32872	0.257	0.044	0
SCARA3	0	1.06647	0.618	0.354	0
AEBP1	0	0.948806	0.699	0.368	0
SLC40A1	0	0.92878	0.497	0.24	0
NDNF	0	0.872521	0.546	0.234	0
INHBA	0	0.853775	0.554	0.299	0
LHFPL6	0	0.797571	0.419	0.154	0
H19	4.63261e-256	0.780088	0.417	0.286	1.48577e-251
PMAIP1	0	0.759017	0.301	0.033	0
GAS1	0	0.758492	0.317	0.137	0
NFKBIA	0	0.756149	0.743	0.634	0
APLP2	0	0.731049	0.817	0.657	0
TIMP1	0.955903	0.718149	0.96	0.951	1
FIBIN	0	0.717481	0.54	0.351	0
ADIRF	0	0.700954	0.881	0.81	0
GDF10	0	0.67504	0.438	0.279	0
OGN	0	0.658471	0.629	0.363	0
PIEZO2	0	0.648235	0.328	0.085	0
SOD2	2.55847e-206	0.640843	0.841	0.803	8.20552e-202
SEMA3A	0	0.63731	0.271	0.026	0
MGP	0	0.630408	1	0.999	0
NFKBIZ	0	0.623793	0.556	0.394	0
BTG3	1.19328e-297	0.593036	0.633	0.54	3.82709e-293
COLEC12	0	0.592825	0.482	0.294	0
PDK4	3.92335e-154	0.564087	0.518	0.428	1.2583e-149
IER3	3.35327e-175	0.560192	0.629	0.535	1.07546e-170
TCF4	0	0.554427	0.516	0.323	0
MAFB	0	0.55204	0.462	0.285	0
ZFP36L2	0	0.547791	0.612	0.495	0
CCND2	0	0.532099	0.424	0.179	0
HLA-E	0	0.516747	0.853	0.793	0
COL12A1	0	0.512035	0.323	0.137	0
CDON	0	0.504214	0.263	0.081	0
HLA-B	0	0.497397	0.929	0.882	0
FGFR2	0	0.48566	0.429	0.236	0
GAPDH	3.71269e-237	0.482126	0.993	0.98	1.19073e-232
EPB41L2	0	0.481118	0.615	0.439	0
FKBP4	3.12161e-232	0.465661	0.472	0.371	1.00116e-227
ERG	0	0.463905	0.417	0.22	0
GEM	3.8047e-105	0.460772	0.525	0.463	1.22024e-100
SULF2	0	0.455169	0.433	0.28	0
BMP2	1.64179e-159	0.452786	0.483	0.386	5.26554e-155
SEMA3E	0	0.45209	0.444	0.267	0
CACYBP	5.93653e-267	0.449564	0.72	0.643	1.90396e-262
VIT	0	0.441949	0.297	0.14	0
SOX4	3.30756e-187	0.439417	0.596	0.501	1.0608e-182
SNHG29	0	0.429919	0.951	0.901	0
GPM6B	1.61876e-292	0.426334	0.52	0.378	5.19168e-288
TXNIP	1.26434e-199	0.425257	0.869	0.812	4.05499e-195
PTPRD	0	0.416908	0.274	0.088	0
THBS1	3.97912e-263	0.416247	0.496	0.368	1.27618e-258
MALAT1	0	0.41622	1	1	0
ARID5B	5.52597e-269	0.415301	0.562	0.417	1.77229e-264
DPYSL3	0	0.413714	0.309	0.154	0
RERG	0	0.404915	0.469	0.316	0
TMEM176A	2.10257e-236	0.402619	0.331	0.206	6.74337e-232
RCAN1	2.80612e-109	0.402107	0.303	0.226	8.99978e-105
ID1	1.04417e-110	0.400593	0.494	0.412	3.34887e-106
HEXIM1	1.11557e-278	0.395259	0.665	0.56	3.57786e-274
SLC25A6	0	0.394633	0.853	0.777	0
IRF1	4.29817e-158	0.393732	0.502	0.41	1.37851e-153
NBL1	2.6861e-259	0.392959	0.326	0.204	8.61487e-255
ERRFI1	4.11945e-276	0.388603	0.783	0.685	1.32119e-271
SQSTM1	1.0314e-305	0.386965	0.931	0.903	3.30791e-301
B2M	0	0.385745	0.99	0.965	0
DST	4.77974e-220	0.385015	0.699	0.617	1.53296e-215
PRRX1	2.9307e-177	0.382261	0.425	0.327	9.39933e-173
UGP2	2.74013e-228	0.375503	0.744	0.674	8.78815e-224
BARX2	0	0.370783	0.319	0.169	0
RETREG1	2.25325e-244	0.366183	0.44	0.311	7.22661e-240
ANGPTL4	8.23723e-62	0.362586	0.326	0.266	2.64184e-57
SH3BP5	0	0.362397	0.535	0.389	0
LMAN1	9.61965e-92	0.358066	0.614	0.57	3.08521e-87
CPE	3.99459e-168	0.357776	0.66	0.605	1.28115e-163
NPDC1	1.96872e-287	0.357299	0.354	0.223	6.31408e-283
EEF1D	0	0.353875	0.982	0.954	0
GBP2	2.78211e-197	0.351565	0.61	0.511	8.92277e-193
TMEM176B	3.60005e-221	0.350492	0.298	0.182	1.15461e-216
LIMA1	6.74475e-267	0.3498	0.38	0.25	2.16318e-262
PALMD	8.87145e-245	0.348471	0.323	0.201	2.84525e-240
NCOA7	3.81266e-267	0.348398	0.375	0.245	1.2228e-262
HTRA1	4.53359e-48	0.348101	0.574	0.556	1.45401e-43
RGS16	3.98852e-128	0.344824	0.596	0.513	1.2792e-123
INTS6	2.21962e-128	0.339346	0.681	0.63	7.11876e-124
TPT1	0	0.339155	0.999	0.997	0
CUX1	0	0.338759	0.321	0.178	0
TIMP4	8.78925e-126	0.336922	0.705	0.645	2.81889e-121
CDC42EP3	1.05286e-279	0.334162	0.295	0.17	3.37675e-275
SLC5A3	5.97245e-147	0.332933	0.519	0.439	1.91548e-142
HLA-C	4.35349e-271	0.331653	0.952	0.92	1.39625e-266
AKAP13	4.52431e-213	0.329896	0.458	0.343	1.45104e-208
FOXP1	4.48723e-240	0.326529	0.425	0.301	1.43914e-235
TGFBR2	2.11312e-121	0.324886	0.578	0.509	6.77719e-117
MTATP6P1	2.29297e-172	0.321754	0.475	0.377	7.35403e-168
A2M	4.12838e-124	0.317925	0.409	0.325	1.32405e-119
NFE2L2	1.12683e-136	0.317438	0.538	0.469	3.61398e-132
PLAGL1	6.37916e-306	0.316009	0.328	0.193	2.04593e-301
PGM2L1	3.25101e-216	0.314708	0.31	0.196	1.04266e-211
GJA1	3.12078e-280	0.314448	0.262	0.14	1.0009e-275
MAN1A1	4.87116e-278	0.312041	0.324	0.196	1.56228e-273
CD81	3.49868e-240	0.308742	0.953	0.914	1.1221e-235
BZW1	7.5349e-181	0.308727	0.841	0.796	2.41659e-176
ADAMTS1	6.69522e-73	0.308075	0.303	0.241	2.14729e-68
ID3	7.60849e-102	0.306561	0.534	0.454	2.44019e-97
C1R	1.32898e-179	0.306059	0.41	0.305	4.26231e-175
UBB	8.14694e-233	0.304311	0.941	0.917	2.61289e-228
SOX5	1.23202e-169	0.303571	0.561	0.467	3.95134e-165
GSTM3	7.58059e-222	0.301048	0.566	0.459	2.43125e-217
STIP1	6.15246e-96	0.297514	0.444	0.388	1.97322e-91
SVIL	3.65938e-148	0.297479	0.44	0.355	1.17364e-143
CNN3	1.76132e-177	0.296494	0.637	0.555	5.6489e-173
LY6E	6.08956e-100	0.296261	0.543	0.495	1.95304e-95
DDR2	9.17502e-196	0.29218	0.702	0.626	2.94261e-191
PSME1	2.91991e-172	0.291481	0.479	0.385	9.36475e-168
NTN4	7.40233e-211	0.283868	0.266	0.16	2.37407e-206
PLEKHA4	9.47644e-286	0.281005	0.254	0.133	3.03928e-281
MAML2	3.83098e-219	0.279192	0.339	0.223	1.22867e-214
TMEM45A	1.23844e-73	0.277839	0.379	0.325	3.97192e-69
LTBP3	3.80747e-203	0.276367	0.539	0.437	1.22113e-198
ITIH5	2.13085e-210	0.275325	0.28	0.172	6.83406e-206
LTBP4	3.99634e-184	0.275249	0.447	0.344	1.28171e-179
ITGA10	2.67355e-238	0.274421	0.782	0.706	8.5746e-234
COL6A2	4.72249e-171	0.271391	0.784	0.727	1.5146e-166
PTPN22	5.92343e-241	0.268736	0.279	0.165	1.89976e-236
TUBA1B	8.90214e-135	0.267227	0.791	0.741	2.85509e-130
SERPINH1	1.74268e-79	0.26697	0.495	0.44	5.58912e-75
ICAM1	3.29551e-158	0.265143	0.27	0.176	1.05694e-153
BRD2	1.4589e-137	0.2648	0.758	0.712	4.67898e-133
AHNAK2	1.14499e-156	0.263283	0.385	0.284	3.67221e-152
FARP1	1.47086e-196	0.260213	0.376	0.263	4.71734e-192
CALD1	2.91286e-145	0.258858	0.613	0.537	9.34214e-141
MAF	1.01156e-126	0.258462	0.289	0.203	3.24427e-122
SLC39A14	2.69119e-62	0.257679	0.579	0.548	8.63119e-58
C9orf3	2.019e-107	0.254504	0.515	0.451	6.47533e-103
GLI3	8.7784e-140	0.254211	0.317	0.228	2.81541e-135
MAPRE2	9.53704e-155	0.253941	0.311	0.219	3.05872e-150
NFIB	1.08242e-119	0.253753	0.448	0.371	3.47153e-115
PTGES3	4.82415e-110	0.251977	0.883	0.864	1.5472e-105
ATP1B1	2.96921e-136	0.250976	0.515	0.428	9.52284e-132
SSU72	1.0756e-160	-0.250136	0.409	0.545	3.44966e-156
YIPF5	1.91821e-141	-0.251239	0.41	0.541	6.15207e-137
CD99	7.39074e-141	-0.25164	0.807	0.838	2.37036e-136
RHOQ	7.31965e-137	-0.253038	0.384	0.51	2.34756e-132
DDX24	7.06324e-111	-0.25403	0.806	0.843	2.26532e-106
TKT	1.53953e-170	-0.254118	0.316	0.458	4.93759e-166
MPST	3.47447e-195	-0.254122	0.238	0.382	1.11433e-190
CALU	1.83402e-141	-0.254164	0.589	0.697	5.88206e-137
PACSIN2	3.5131e-153	-0.254302	0.229	0.352	1.12672e-148
SNRPN	1.25244e-152	-0.254313	0.342	0.471	4.01682e-148
NRBF2	6.74919e-137	-0.254363	0.306	0.426	2.1646e-132
CCDC124	2.73301e-182	-0.254724	0.246	0.384	8.76532e-178
OSER1	1.15968e-143	-0.254748	0.419	0.544	3.71932e-139
MT1F	9.90481e-131	-0.254774	0.214	0.324	3.17667e-126
MYDGF	4.69636e-130	-0.255673	0.594	0.69	1.50622e-125
EIF3J	1.7769e-115	-0.256662	0.419	0.532	5.69887e-111
SPAG9	1.50132e-88	-0.256715	0.714	0.778	4.81502e-84
FKBP8	9.48063e-153	-0.257022	0.641	0.733	3.04063e-148
HNRNPDL	3.56773e-185	-0.257173	0.78	0.85	1.14424e-180
DDX21	1.41517e-103	-0.257428	0.471	0.573	4.53875e-99
AL118516.1	1.6004e-156	-0.257429	0.337	0.469	5.13281e-152
ILF3-DT	5.66237e-121	-0.25772	0.474	0.589	1.81603e-116
CCDC186	1.56112e-134	-0.258685	0.384	0.511	5.00684e-130
UQCR10	1.38099e-179	-0.259027	0.56	0.683	4.4291e-175
TUBB2A	8.35256e-146	-0.25943	0.417	0.545	2.67883e-141
LDHB	1.1786e-149	-0.25977	0.561	0.679	3.78001e-145
COMT	9.09061e-194	-0.259877	0.296	0.443	2.91554e-189
POLD2	8.40736e-192	-0.260181	0.309	0.46	2.69641e-187
PTPN11	4.09584e-161	-0.262102	0.247	0.373	1.31362e-156
UBC	6.92492e-263	-0.26293	0.995	0.992	2.22096e-258
CYBRD1	5.97868e-109	-0.263972	0.505	0.602	1.91748e-104
SPTSSA	1.11536e-202	-0.265582	0.274	0.424	3.57719e-198
FCGRT	2.46177e-132	-0.265849	0.636	0.717	7.89539e-128
CRIP2	2.14387e-165	-0.266379	0.439	0.572	6.87581e-161
DYNLRB1	9.84733e-171	-0.26728	0.586	0.697	3.15823e-166
C1orf21	9.21042e-127	-0.268007	0.588	0.686	2.95397e-122
ADK	2.03322e-237	-0.268295	0.186	0.338	6.52095e-233
NUCB2	1.36538e-153	-0.269389	0.703	0.78	4.37905e-149
HDDC2	7.06252e-207	-0.269733	0.325	0.48	2.26509e-202
MAP2K6	2.23914e-141	-0.270318	0.291	0.411	7.18136e-137
HS3ST3A1	1.9528e-209	-0.270828	0.187	0.326	6.26303e-205
TES	1.03995e-191	-0.271564	0.212	0.347	3.33533e-187
TSPAN3	6.96905e-210	-0.272331	0.261	0.41	2.23511e-205
DDIT4	2.47316e-104	-0.272585	0.597	0.692	7.93193e-100
SNAI2	4.72178e-189	-0.27285	0.181	0.314	1.51437e-184
GABARAPL1	1.19482e-148	-0.274143	0.368	0.499	3.83202e-144
ZKSCAN1	1.10859e-111	-0.274494	0.442	0.551	3.55545e-107
DSTN	1.43418e-236	-0.27504	0.921	0.93	4.5997e-232
PCF11	1.95946e-123	-0.275175	0.553	0.656	6.28437e-119
CCDC107	3.48657e-220	-0.275874	0.24	0.39	1.11821e-215
SSR2	4.51916e-177	-0.277145	0.636	0.747	1.44939e-172
MYADM	7.74814e-136	-0.277781	0.472	0.593	2.48499e-131
RPN2	5.9338e-159	-0.278102	0.358	0.488	1.90309e-154
GCHFR	2.87028e-228	-0.278826	0.187	0.334	9.20558e-224
ITGA5	1.03975e-137	-0.279534	0.229	0.342	3.33468e-133
MEG3	1.67575e-105	-0.279833	0.666	0.748	5.37445e-101
CAPG	5.83715e-181	-0.28005	0.308	0.444	1.87209e-176
SRM	1.28283e-234	-0.280742	0.229	0.384	4.1143e-230
ADM	1.26765e-116	-0.280889	0.506	0.619	4.06562e-112
TMEM59	1.22487e-229	-0.281491	0.868	0.886	3.92841e-225
FOXC2	4.59677e-155	-0.282107	0.266	0.393	1.47428e-150
CDK2AP2	7.17449e-177	-0.282267	0.334	0.472	2.301e-172
COL9A3	8.18089e-140	-0.282305	0.725	0.797	2.62377e-135
AKT3	2.65241e-152	-0.282572	0.338	0.468	8.50679e-148
YWHAE	3.11703e-225	-0.282861	0.763	0.831	9.99694e-221
DDIT4L	2.8335e-87	-0.283233	0.309	0.403	9.08759e-83
RIOK3	5.76536e-133	-0.283338	0.545	0.648	1.84907e-128
PCBP1	1.16264e-190	-0.283874	0.723	0.799	3.72883e-186
CCNL1	3.34994e-117	-0.284399	0.689	0.761	1.07439e-112
FDPS	2.33457e-68	-0.28809	0.316	0.397	7.48745e-64
COMP	7.05336e-208	-0.288592	0.993	0.988	2.26215e-203
GIHCG	2.4946e-249	-0.289154	0.219	0.38	8.00069e-245
LRRFIP1	2.68152e-90	-0.289848	0.605	0.678	8.60018e-86
DDX3Y	5.96283e-163	-0.290087	0.655	0.75	1.9124e-158
MRPL41	2.18431e-202	-0.291047	0.449	0.592	7.00551e-198
TSPAN6	2.23857e-193	-0.292047	0.293	0.435	7.17955e-189
ACTN1	5.8026e-210	-0.293516	0.206	0.35	1.86101e-205
CKB	3.25718e-114	-0.294149	0.362	0.468	1.04464e-109
CYB5D2	2.07278e-103	-0.295384	0.182	0.277	6.6478e-99
WWP2	9.39269e-168	-0.295972	0.684	0.799	3.01242e-163
CCDC80	2.57369e-129	-0.296114	0.563	0.668	8.25432e-125
MXRA7	7.82625e-145	-0.29636	0.488	0.612	2.51004e-140
KRT10	9.85931e-206	-0.296948	0.689	0.783	3.16208e-201
ZBTB16	1.03572e-202	-0.298969	0.3	0.454	3.32177e-198
NGEF	2.1286e-293	-0.29907	0.13	0.286	6.82685e-289
FBXO32	2.2489e-159	-0.300173	0.194	0.314	7.21266e-155
MFGE8	2.51309e-145	-0.300535	0.798	0.853	8.05998e-141
NR4A2	2.50198e-129	-0.301664	0.494	0.602	8.02436e-125
VKORC1	3.94986e-191	-0.302674	0.663	0.747	1.2668e-186
CETN2	1.67129e-268	-0.303859	0.211	0.375	5.36015e-264
KIF2A	1.66776e-276	-0.306211	0.215	0.384	5.34883e-272
RHOC	3.48195e-224	-0.306398	0.59	0.719	1.11673e-219
ACSL3	9.80286e-173	-0.306816	0.359	0.494	3.14397e-168
FGFRL1	5.08339e-214	-0.308535	0.384	0.536	1.63034e-209
SELENOS	1.34621e-216	-0.310814	0.564	0.697	4.31757e-212
SLC29A1	2.82259e-213	-0.310852	0.228	0.373	9.05262e-209
IDI1	6.06072e-147	-0.311837	0.496	0.615	1.94379e-142
MAFF	2.74012e-162	-0.312262	0.37	0.502	8.78811e-158
SLC26A2	4.2355e-147	-0.316082	0.173	0.279	1.35841e-142
PRDX4	4.03464e-188	-0.316504	0.663	0.749	1.29399e-183
CUTA	5.91443e-207	-0.316525	0.65	0.752	1.89688e-202
SNU13	4.66743e-251	-0.31667	0.687	0.784	1.49694e-246
EID1	0	-0.318159	0.886	0.911	0
TBCB	2.26125e-273	-0.319445	0.345	0.516	7.25228e-269
CYCS	3.57497e-194	-0.322981	0.519	0.647	1.14656e-189
CEBPB	1.71472e-179	-0.323677	0.635	0.732	5.49944e-175
RHOB	2.96373e-191	-0.323823	0.587	0.711	9.50529e-187
BUD23	8.94827e-255	-0.323921	0.368	0.533	2.86989e-250
KLF10	1.43416e-224	-0.326345	0.28	0.435	4.59964e-220
CTH	0	-0.3267	0.106	0.267	0
COL2A1	2.31976e-14	-0.330659	0.528	0.551	7.43994e-10
FADS1	1.65105e-119	-0.331132	0.173	0.267	5.29524e-115
RABAC1	8.48845e-276	-0.334782	0.814	0.867	2.72242e-271
LARP6	1.19459e-270	-0.338923	0.303	0.471	3.83127e-266
SERF2	1.30277e-280	-0.339293	0.937	0.94	4.17824e-276
EMP3	0	-0.340885	0.795	0.864	0
MAP1LC3B	1.83728e-169	-0.340939	0.723	0.787	5.89252e-165
PPP1R3C	3.82728e-205	-0.345078	0.555	0.692	1.22748e-200
ARF4	5.73991e-276	-0.347468	0.631	0.752	1.8409e-271
SNHG12	8.77071e-190	-0.348481	0.569	0.699	2.81294e-185
CDA	8.97066e-121	-0.349705	0.179	0.273	2.87707e-116
MRPS6	1.01114e-130	-0.35359	0.575	0.669	3.24292e-126
TMEM147	6.00717e-298	-0.354321	0.342	0.518	1.92662e-293
ATP1B3	6.05537e-269	-0.355495	0.256	0.422	1.94208e-264
SPTY2D1	2.16434e-197	-0.356668	0.509	0.641	6.94147e-193
TPM1	1.21234e-247	-0.357127	0.208	0.365	3.88822e-243
PKM	0	-0.357997	0.861	0.905	0
MXI1	5.9999e-223	-0.35928	0.468	0.616	1.92429e-218
AP3S1	2.00869e-278	-0.360197	0.394	0.56	6.44228e-274
MT1G	1.84606e-100	-0.360223	0.269	0.366	5.9207e-96
TPM2	4.86556e-227	-0.360292	0.62	0.723	1.56048e-222
BEX3	1.45146e-199	-0.36085	0.537	0.655	4.65511e-195
JUN	7.55457e-201	-0.361419	0.917	0.95	2.4229e-196
BCAT1	3.62704e-269	-0.361565	0.643	0.767	1.16326e-264
QSOX1	8.33455e-241	-0.362363	0.371	0.534	2.67306e-236
S100A10	2.40471e-279	-0.362537	0.875	0.901	7.71239e-275
LINC00632	2.24375e-273	-0.364059	0.828	0.88	7.19616e-269
NNMT	1.68697e-53	-0.364295	0.819	0.828	5.41046e-49
THUMPD3-AS1	3.04329e-178	-0.365448	0.663	0.774	9.76045e-174
EGR1	5.203e-125	-0.366257	0.709	0.777	1.66871e-120
WSB1	2.51889e-272	-0.366585	0.723	0.822	8.07858e-268
SLC25A37	3.37533e-175	-0.366972	0.616	0.731	1.08254e-170
CYB5R3	3.00665e-278	-0.370166	0.623	0.735	9.64293e-274
PRPSAP1	1.23562e-305	-0.372878	0.205	0.38	3.96289e-301
GPC6	1.00373e-227	-0.37342	0.486	0.624	3.21915e-223
CAV1	1.76204e-202	-0.379434	0.501	0.645	5.65121e-198
IL1R1	0	-0.381383	0.135	0.309	0
UACA	2.61479e-197	-0.383235	0.456	0.586	8.38615e-193
FURIN	0	-0.383791	0.116	0.296	0
CD151	6.99301e-288	-0.385251	0.5	0.652	2.2428e-283
PEBP1	0	-0.388461	0.897	0.918	0
FOSB	3.11509e-198	-0.390922	0.715	0.814	9.99073e-194
JUNB	1.08861e-224	-0.391136	0.735	0.82	3.49139e-220
MPP6	0	-0.39223	0.21	0.414	0
PCSK1N	1.41372e-240	-0.392456	0.276	0.433	4.53409e-236
CD59	9.05479e-306	-0.392893	0.627	0.749	2.90405e-301
PID1	0	-0.394883	0.176	0.367	0
ISG20	9.90541e-273	-0.39724	0.174	0.331	3.17686e-268
NEBL	8.02234e-301	-0.399052	0.358	0.533	2.57293e-296
CHRDL2	1.01508e-152	-0.405769	0.28	0.406	3.25556e-148
OLMALINC	0	-0.40816	0.116	0.287	0
DCXR	0	-0.408746	0.572	0.71	0
PIM3	5.57572e-284	-0.423038	0.343	0.513	1.78824e-279
ANXA2	0	-0.423767	0.786	0.853	0
BHLHE41	0	-0.42713	0.504	0.676	0
SKIL	8.59752e-298	-0.430135	0.318	0.493	2.7574e-293
DLX5	0	-0.430683	0.129	0.327	0
CITED2	1.40413e-263	-0.436462	0.404	0.561	4.50334e-259
ACTG1	0	-0.438412	0.976	0.969	0
TTLL7	0	-0.440486	0.088	0.3	0
DAP	0	-0.440554	0.459	0.657	0
MAOA	0	-0.441201	0.098	0.285	0
SRSF3	0	-0.449307	0.837	0.892	0
MELTF	0	-0.45082	0.329	0.52	0
LDHA	8.28099e-255	-0.451608	0.904	0.931	2.65588e-250
LRIF1	0	-0.45437	0.49	0.652	0
CDK2AP1	0	-0.455864	0.427	0.618	0
ATF3	2.87082e-257	-0.456842	0.636	0.74	9.20731e-253
FXYD1	0	-0.457175	0.165	0.386	0
DCN	0	-0.460115	1	1	0
SCIN	0	-0.463198	0.264	0.462	0
RND3	0	-0.467492	0.383	0.602	0
LDLR	4.33843e-288	-0.470624	0.202	0.363	1.39142e-283
LGALS3	0	-0.480305	0.923	0.931	0
PLAC9	4.07589e-69	-0.481034	0.691	0.738	1.30722e-64
TFPI	0	-0.481064	0.115	0.348	0
TSPAN13	0	-0.482536	0.038	0.252	0
FHL1	4.56188e-25	-0.4859	0.547	0.581	1.46309e-20
SRSF7	0	-0.488254	0.772	0.873	0
TRA2B	0	-0.491711	0.623	0.756	0
S100A13	0	-0.49773	0.851	0.911	0
ATOH8	9.13427e-279	-0.497893	0.168	0.32	2.92954e-274
PMEPA1	0	-0.502007	0.544	0.73	0
PDE4DIP	0	-0.503694	0.36	0.582	0
ZNF385B	0	-0.507349	0.242	0.462	0
TUBB2B	0	-0.511659	0.11	0.343	0
TMED10	0	-0.513504	0.716	0.832	0
BNIP3	3.9735e-250	-0.515619	0.676	0.784	1.27438e-245
DDIT3	0	-0.51801	0.689	0.804	0
ACTB	0	-0.52266	0.881	0.933	0
SSR4	0	-0.528221	0.85	0.897	0
LOX	1.23606e-113	-0.53485	0.223	0.324	3.96428e-109
TOB1	0	-0.548014	0.539	0.719	0
FOS	0	-0.553222	0.856	0.917	0
CD44	0	-0.557363	0.126	0.398	0
MT1X	0	-0.566969	0.946	0.962	0
RAMP1	0	-0.569276	0.143	0.299	0
FKBP5	0	-0.581281	0.194	0.371	0
EFHD1	0	-0.587117	0.084	0.355	0
ITM2A	0	-0.587833	0.328	0.577	0
DUSP1	9.28091e-275	-0.592788	0.528	0.666	2.97657e-270
NPC2	0	-0.609392	0.723	0.857	0
SCD	0	-0.61099	0.136	0.307	0
SOD3	0	-0.618411	0.993	0.989	0
GLIPR1	0	-0.626516	0.17	0.425	0
TSPO	0	-0.628442	0.799	0.87	0
SLC9A3R2	0	-0.652154	0.303	0.562	0
GPX3	0	-0.655616	0.969	0.971	0
JUND	6.76334e-274	-0.663697	0.92	0.927	2.16914e-269
PCOLCE2	0	-0.664023	0.854	0.923	0
MT1E	0	-0.670998	0.775	0.88	0
PRELP	0	-0.689718	0.928	0.949	0
CFH	0	-0.693855	0.93	0.977	0
RGCC	1.31394e-212	-0.706026	0.669	0.749	4.21407e-208
NR4A1	0	-0.709829	0.372	0.591	0
MIA	0	-0.72153	0.565	0.74	0
STK38L	0	-0.741135	0.293	0.48	0
MT1M	9.31392e-207	-0.748172	0.465	0.594	2.98716e-202
IER2	0	-0.748384	0.725	0.84	0
STC2	0	-0.759587	0.394	0.589	0
SERPINA1	0	-0.76784	0.95	0.969	0
SERPINA5	0	-0.798002	0.292	0.605	0
CST3	0	-0.79923	0.948	0.966	0
SRGN	0	-0.807979	0.283	0.564	0
NDRG2	0	-0.813711	0.448	0.689	0
SLC14A1	0	-0.821641	0.096	0.387	0
OMD	0	-0.835172	0.262	0.507	0
FBXO2	0	-0.836525	0.739	0.875	0
SPARC	0	-0.839496	0.597	0.753	0
CLEC3A	0	-0.858247	0.115	0.386	0
ITM2C	0	-0.884721	0.621	0.823	0
S100B	0	-0.893563	0.785	0.898	0
INSIG1	0	-0.897023	0.232	0.461	0
IGFBP6	3.73571e-300	-0.940909	0.605	0.715	1.19812e-295
NTRK2	0	-0.942317	0.072	0.358	0
APOD	0	-0.953849	0.998	0.999	0
PDPN	0	-0.989313	0.291	0.563	0
SLPI	0	-0.99386	0.149	0.458	0
TIMP3	0	-1.01007	0.429	0.705	0
TSC22D3	0	-1.02932	0.502	0.694	0
MT2A	0	-1.05189	0.946	0.969	0
C11orf96	0	-1.06049	0.57	0.7	0
CP	0	-1.11595	0.198	0.639	0
CILP	0	-1.12075	0.43	0.568	0
CHAD	0	-1.24287	0.282	0.599	0
CCN2	0	-1.26215	0.727	0.823	0
CYTL1	0	-1.2993	0.877	0.929	0
S100A1	0	-1.36257	0.712	0.918	0
ACAN	0	-1.47875	0.905	0.991	0
RBP4	0	-1.50641	0.622	0.787	0
TF	0	-1.64604	0.19	0.575	0
SNORC	0	-1.69914	0.888	0.975	0
MMP3	0	-1.80396	0.364	0.578	0
C2orf40	0	-1.91949	0.998	0.999	0
SCRG1	0	-1.93149	0.727	0.942	0
FRZB	0	-2.04546	0.811	0.943	0
FGFBP2	0	-2.29091	0.715	0.936	0
FST	0	-2.31017	0.119	0.568	0
IBSP	0	-2.87464	0.116	0.315	0

## Sheet: ProC
	p_val	avg_log2FC	pct.1	pct.2	p_val_adj
BNIP3	0	1.02204	0.921	0.724	0
FHL1	4.02427e-178	0.85151	0.656	0.555	1.29066e-173
LDHA	0	0.81627	0.989	0.911	0
JUND	0	0.805337	0.968	0.916	0
MT2A	3.85834e-204	0.804056	0.97	0.963	1.23745e-199
PDLIM4	0	0.798747	0.712	0.497	0
DDIT3	0	0.74826	0.929	0.746	0
ADSSL1	0	0.729536	0.694	0.365	0
VEGFA	0	0.72712	0.872	0.638	0
FAM162A	0	0.700259	0.846	0.638	0
LOX	0	0.67834	0.452	0.269	0
ENO1	0	0.661335	0.978	0.897	0
EIF1	0	0.650776	1	0.994	0
RGCC	5.32682e-96	0.645077	0.762	0.726	1.70842e-91
GLRX	4.54054e-247	0.636551	0.481	0.344	1.45624e-242
GAS5	0	0.635578	0.983	0.888	0
SEC61G	0	0.61799	0.82	0.672	0
ADM	0	0.60405	0.774	0.554	0
ATF3	0	0.602249	0.876	0.682	0
PGK1	0	0.59255	0.94	0.8	0
SNHG12	0	0.588971	0.839	0.633	0
EPB41L4A-AS1	0	0.58248	0.926	0.739	0
GAPDH	0	0.57646	0.999	0.979	0
C11orf96	9.41616e-184	0.57133	0.763	0.652	3.01995e-179
SARS	0	0.568316	0.801	0.577	0
NUPR1	0	0.557588	0.961	0.884	0
NXPH4	0	0.557579	0.593	0.33	0
HERPUD1	0	0.55274	0.908	0.78	0
RND3	0	0.547711	0.716	0.52	0
ANXA1	0	0.547601	0.932	0.879	0
ZFAS1	0	0.543784	0.986	0.901	0
MIF	0	0.540651	0.845	0.644	0
NDUFA4L2	0	0.521134	1	0.976	0
SMIM3	0	0.514948	0.553	0.315	0
MXI1	0	0.508995	0.77	0.542	0
SELENOS	0	0.508476	0.776	0.645	0
FOSB	0	0.498935	0.9	0.769	0
JUN	0	0.497045	0.989	0.933	0
MT1M	4.91163e-42	0.49579	0.599	0.56	1.57526e-37
MAP1LC3B	0	0.495363	0.899	0.745	0
WWP2	0	0.494965	0.885	0.749	0
FOS	1.24083e-258	0.494234	0.963	0.891	3.97959e-254
ENO2	0	0.485819	0.535	0.262	0
MXRA7	0	0.485764	0.701	0.559	0
CCNB1IP1	0	0.481177	0.771	0.561	0
LRIF1	0	0.479867	0.775	0.582	0
SPTY2D1	0	0.478387	0.771	0.577	0
SLC3A2	0	0.477105	0.806	0.613	0
SHMT2	0	0.47246	0.587	0.319	0
HILPDA	0	0.472226	0.472	0.283	0
NPM1	0	0.470425	0.996	0.957	0
CCNI	0	0.46176	0.994	0.937	0
SEPHS2	0	0.461507	0.469	0.277	0
SERP1	0	0.461322	0.866	0.713	0
MT1X	8.55418e-35	0.459583	0.954	0.96	2.7435e-30
PPIB	1.14599e-206	0.459275	0.912	0.848	3.67542e-202
SNHG8	0	0.454706	0.957	0.846	0
IER2	0	0.454015	0.921	0.792	0
RSL24D1	0	0.452813	0.904	0.74	0
MTHFD2	0	0.444209	0.477	0.25	0
MANF	1.3049e-204	0.440402	0.484	0.367	4.18507e-200
CDA	0	0.438328	0.396	0.221	0
DHRS3	0	0.436159	0.55	0.324	0
SSR2	0	0.434286	0.85	0.694	0
POLR1D	0	0.433919	0.764	0.555	0
SLC25A37	0	0.431887	0.854	0.673	0
SELENOK	0	0.4314	0.885	0.778	0
EIF4EBP1	0	0.43135	0.378	0.178	0
ATOH8	0	0.428823	0.442	0.253	0
GADD45A	0	0.425023	0.667	0.478	0
ACTG1	0	0.419285	0.998	0.964	0
KLF2	4.886e-193	0.419256	0.737	0.611	1.56704e-188
UFM1	0	0.41506	0.672	0.485	0
SESN2	0	0.414951	0.378	0.174	0
SNHG6	0	0.413824	0.973	0.875	0
CAMTA2	0	0.409537	0.291	0.13	0
TOMM20	0	0.407242	0.952	0.839	0
DDX21	0	0.4071	0.702	0.516	0
EGR1	2.74306e-222	0.403554	0.861	0.741	8.79754e-218
ARF4	0	0.398221	0.85	0.698	0
AK2	0	0.39807	0.58	0.406	0
C4orf3	0	0.39758	0.846	0.705	0
GPI	0	0.395751	0.62	0.404	0
TAF1D	0	0.395123	0.831	0.658	0
ATF4	0	0.394874	0.899	0.74	0
CIRBP	0	0.394115	0.995	0.954	0
RGS10	0	0.39385	0.712	0.514	0
P4HA1	0	0.393394	0.916	0.781	0
ANKRD37	0	0.392195	0.568	0.387	0
RHOB	5.66783e-269	0.390884	0.803	0.658	1.81778e-264
CDK2AP2	3.21708e-187	0.390697	0.535	0.422	1.03178e-182
RP9P	0	0.385082	0.499	0.315	0
CEBPB	0	0.381396	0.824	0.686	0
SNHG1	0	0.381385	0.602	0.407	0
VDAC1	0	0.380617	0.736	0.551	0
GSTO1	4.34807e-279	0.379312	0.792	0.683	1.39451e-274
PGAM1	0	0.378883	0.804	0.638	0
RARRES2	0	0.375416	0.452	0.265	0
TMEM258	0	0.374959	0.875	0.775	0
SNHG16	0	0.372379	0.652	0.441	0
BNIP3L	0	0.370715	0.825	0.685	0
H2AFZ	0	0.370334	0.959	0.87	0
RHEB	0	0.369778	0.726	0.571	0
MIR210HG	0	0.36422	0.453	0.237	0
STC2	1.47454e-154	0.363585	0.642	0.527	4.72916e-150
COPS2	0	0.363378	0.682	0.516	0
PPP1R15A	0	0.361754	0.951	0.835	0
CCDC85B	0	0.361633	0.745	0.587	0
MCFD2	2.75151e-293	0.361565	0.745	0.613	8.82464e-289
CYCS	0	0.358783	0.747	0.591	0
CCDC59	0	0.358769	0.781	0.615	0
PRDX6	0	0.358239	0.879	0.777	0
ERO1A	0	0.357762	0.362	0.188	0
EIF3I	0	0.356761	0.795	0.633	0
SYF2	0	0.351395	0.862	0.716	0
GBE1	0	0.350075	0.523	0.34	0
GARS	0	0.346817	0.501	0.318	0
LMAN1	3.47844e-189	0.346583	0.664	0.559	1.1156e-184
PNRC1	0	0.343485	0.993	0.947	0
SPCS2	2.12988e-217	0.342014	0.762	0.651	6.83095e-213
SRP72	2.61741e-295	0.341166	0.683	0.537	8.39455e-291
FST	9.62953e-207	0.339683	0.607	0.445	3.08838e-202
MAFF	0	0.339474	0.614	0.442	0
WDR45B	0	0.339416	0.572	0.397	0
DARS	0	0.339252	0.626	0.434	0
XBP1	0	0.339123	0.873	0.745	0
SDF2L1	1.39466e-184	0.338635	0.396	0.282	4.47296e-180
OSER1	0	0.337767	0.657	0.485	0
SF3B5	3.68593e-303	0.336364	0.787	0.654	1.18215e-298
NDRG1	0	0.336292	0.695	0.49	0
EIF2S2	0	0.335574	0.777	0.621	0
ISG20	6.52023e-264	0.330475	0.42	0.27	2.09117e-259
C1orf43	0	0.329765	0.7	0.517	0
RAB1A	0	0.329297	0.744	0.589	0
KHDRBS1	0	0.328638	0.756	0.616	0
P4HA2	0	0.328518	0.498	0.31	0
ANP32B	0	0.327492	0.877	0.749	0
BCAS2	1.20305e-300	0.326491	0.63	0.471	3.85843e-296
PHGDH	2.45006e-210	0.324129	0.335	0.213	7.85785e-206
SNU13	0	0.32382	0.869	0.74	0
SNHG5	0	0.322916	0.978	0.905	0
TUBB4B	7.08574e-218	0.32169	0.793	0.691	2.27254e-213
GOLT1B	0	0.321686	0.442	0.265	0
RNF181	4.72121e-215	0.321555	0.594	0.467	1.51419e-210
ERRFI1	8.31484e-174	0.319933	0.791	0.685	2.66674e-169
TCEA1	7.3043e-276	0.318826	0.658	0.508	2.34264e-271
RNMT	0	0.318428	0.724	0.56	0
PGM3	3.40479e-282	0.317874	0.491	0.338	1.09199e-277
EIF1B	1.499e-304	0.317758	0.853	0.728	4.80761e-300
CAMLG	0	0.317171	0.868	0.722	0
SMIM26	0	0.314798	0.783	0.629	0
METRNL	2.39799e-188	0.314077	0.392	0.27	7.69082e-184
GPRC5A	5.39685e-303	0.312928	0.577	0.403	1.73088e-298
CEBPG	0	0.312679	0.41	0.236	0
GIHCG	0	0.312221	0.491	0.313	0
COX7A2L	0	0.311362	0.702	0.531	0
RSL1D1	0	0.310988	0.839	0.688	0
GNL3	0	0.310372	0.592	0.421	0
AL118516.1	3.65774e-283	0.309563	0.574	0.411	1.17311e-278
BUD31	1.74697e-307	0.308446	0.682	0.529	5.60288e-303
PCBP1	1.39779e-306	0.307739	0.882	0.76	4.48298e-302
SNHG7	2.26137e-306	0.306697	0.684	0.512	7.25267e-302
YIPF5	3.88979e-303	0.306282	0.649	0.483	1.24753e-298
TARS	0	0.306043	0.495	0.308	0
IGFBP6	5.39999e-06	0.304201	0.699	0.691	0.173189
PMEPA1	5.45786e-170	0.303244	0.779	0.671	1.75045e-165
ARL6IP1	4.81286e-287	0.302121	0.681	0.523	1.54358e-282
SRPRA	4.8124e-253	0.302074	0.675	0.533	1.54343e-248
RNF187	3.2609e-214	0.300486	0.55	0.414	1.04584e-209
MLF1	7.25063e-277	0.299636	0.434	0.279	2.32542e-272
NACA	0	0.2996	0.999	0.978	0
GOT1	0	0.299243	0.29	0.142	0
EIF3M	0	0.298663	0.672	0.504	0
CDV3	6.46157e-291	0.298352	0.756	0.612	2.07236e-286
TPI1	3.61987e-280	0.297469	0.918	0.837	1.16096e-275
KDELR2	3.18761e-237	0.295334	0.736	0.611	1.02233e-232
SRSF3	4.70297e-284	0.294933	0.958	0.863	1.50834e-279
SAT2	0	0.294387	0.718	0.539	0
BTF3	0	0.293592	0.989	0.931	0
PER2	2.35134e-307	0.292711	0.455	0.291	7.5412e-303
CANX	1.14348e-268	0.292367	0.85	0.741	3.66736e-264
P4HB	1.86697e-161	0.289905	0.88	0.799	5.98774e-157
SAP18	6.83179e-301	0.288567	0.946	0.859	2.19109e-296
ODC1	1.94622e-236	0.288465	0.548	0.403	6.24192e-232
KRT10	9.16044e-257	0.28612	0.868	0.739	2.93794e-252
NFKBIL1	0	0.285432	0.555	0.374	0
PTMA	0	0.285384	0.998	0.971	0
NXT1	6.81645e-276	0.284862	0.487	0.331	2.18617e-271
ATP5MC2	7.51449e-301	0.284766	0.959	0.877	2.41005e-296
NOL7	8.11128e-296	0.283709	0.831	0.701	2.60145e-291
RNF114	2.2213e-271	0.28364	0.534	0.379	7.12415e-267
IFRD1	5.0685e-280	0.283435	0.69	0.531	1.62557e-275
VDAC2	1.99978e-280	0.281886	0.765	0.615	6.41371e-276
LRRFIP1	4.6445e-157	0.281508	0.744	0.644	1.48958e-152
ZC3H15	2.94807e-279	0.281475	0.736	0.588	9.45506e-275
SEC61B	1.2054e-143	0.280204	0.842	0.755	3.86595e-139
UPP1	2.22986e-245	0.279869	0.445	0.297	7.15161e-241
CCN1	3.12604e-82	0.27936	0.697	0.61	1.00258e-77
RNF7	5.31945e-299	0.27862	0.782	0.638	1.70606e-294
PCNP	1.9151e-296	0.27694	0.736	0.583	6.14211e-292
GALNT15	3.50451e-173	0.275017	0.749	0.663	1.12397e-168
TRA2B	8.19344e-192	0.27401	0.828	0.705	2.6278e-187
GADD45B	4.25917e-229	0.272663	0.979	0.905	1.366e-224
AMD1	5.32149e-239	0.272615	0.755	0.613	1.70671e-234
PNO1	7.16919e-277	0.272216	0.403	0.251	2.2993e-272
UBE2R2	6.55785e-267	0.271902	0.647	0.493	2.10323e-262
VIM	0	0.271886	1	0.999	0
TGFBR3L	2.40994e-289	0.271798	0.541	0.369	7.72915e-285
TPM1	5.31577e-91	0.271782	0.399	0.317	1.70487e-86
CIAO2B	9.74478e-272	0.27178	0.659	0.502	3.12535e-267
CKS1B	8.80866e-211	0.27088	0.647	0.515	2.82511e-206
CCT8	2.43651e-276	0.270637	0.699	0.546	7.81438e-272
ARHGEF2	1.06021e-298	0.267776	0.474	0.307	3.40029e-294
LARP6	4.28559e-211	0.267731	0.549	0.41	1.37447e-206
ENY2	4.30125e-266	0.267429	0.736	0.6	1.3795e-261
PRKAB2	4.46052e-271	0.267225	0.299	0.166	1.43058e-266
SRP54	9.38816e-239	0.26694	0.649	0.506	3.01097e-234
UBE2M	4.65074e-250	0.265594	0.609	0.458	1.49158e-245
UBE2B	1.34725e-235	0.265269	0.882	0.778	4.32089e-231
DDX3Y	3.77297e-212	0.265024	0.826	0.709	1.21007e-207
CHMP1B	3.86493e-183	0.262151	0.534	0.398	1.23956e-178
NIFK	1.21442e-259	0.261565	0.564	0.404	3.89489e-255
ATP6V0E1	9.33878e-230	0.261225	0.8	0.691	2.99513e-225
TMF1	1.74838e-260	0.260849	0.755	0.613	5.60741e-256
CREB3	1.41459e-241	0.260839	0.532	0.384	4.53687e-237
HAX1	4.70194e-218	0.260388	0.723	0.596	1.50801e-213
HNRNPC	2.43513e-256	0.26033	0.906	0.801	7.80996e-252
CSNK2B	3.0406e-257	0.260249	0.73	0.59	9.7518e-253
LINC01578	9.47865e-115	0.259596	0.854	0.783	3.03999e-110
FBXO32	6.35875e-201	0.259123	0.397	0.264	2.03938e-196
CKB	2.59182e-49	0.258601	0.5	0.434	8.31249e-45
DDX18	1.9028e-233	0.257773	0.688	0.553	6.10265e-229
RFNG	3.00026e-240	0.25764	0.545	0.392	9.62244e-236
DDIT4L	8.9201e-108	0.257594	0.469	0.363	2.86085e-103
BEX2	3.16035e-152	0.257315	0.517	0.402	1.01359e-147
COPZ1	5.00036e-251	0.257076	0.544	0.39	1.60372e-246
EIF4B	3.69844e-253	0.256916	0.922	0.826	1.18616e-248
YARS	0	0.256317	0.357	0.196	0
RIOK3	2.06305e-216	0.256105	0.731	0.603	6.61661e-212
TIMP3	2.35434e-102	0.255693	0.722	0.631	7.55085e-98
ACP1	1.31401e-254	0.255628	0.586	0.431	4.2143e-250
MED10	4.06545e-283	0.255531	0.547	0.383	1.30387e-278
TNS1	0	0.25545	0.452	0.281	0
DPCD	1.4828e-251	0.25412	0.458	0.311	4.75564e-247
NRBF2	7.46193e-198	0.253773	0.511	0.376	2.39319e-193
KDELR1	8.23242e-262	0.253667	0.888	0.774	2.6403e-257
RPF2	7.56682e-299	0.253028	0.456	0.288	2.42683e-294
BFAR	1.48347e-254	0.251832	0.407	0.26	4.75778e-250
ERO1B	1.83982e-222	0.251063	0.451	0.309	5.90067e-218
UBC	1.68675e-245	0.250794	1	0.991	5.40975e-241
UBE2D3	3.05258e-253	0.250119	0.906	0.804	9.79023e-249
TENT5A	9.27777e-47	-0.250631	0.7	0.709	2.97557e-42
NET1	3.61019e-57	-0.252523	0.43	0.485	1.15786e-52
ATRAID	5.15749e-90	-0.25496	0.624	0.644	1.65411e-85
AEBP1	1.086e-34	-0.259208	0.404	0.443	3.48301e-30
SPEN	1.36575e-36	-0.26069	0.427	0.461	4.38023e-32
CALD1	1.46284e-67	-0.262533	0.504	0.564	4.69161e-63
COLGALT2	2.27698e-100	-0.262737	0.186	0.272	7.30272e-96
S100A13	7.10545e-129	-0.26381	0.948	0.887	2.27886e-124
TSPAN6	6.78057e-92	-0.264541	0.343	0.42	2.17466e-87
CAPG	4.68778e-110	-0.264684	0.343	0.433	1.50347e-105
GAS6	4.19379e-87	-0.266097	0.424	0.496	1.34503e-82
SCRG1	3.30543e-11	-0.266236	0.964	0.882	1.06012e-06
COMP	1.14989e-123	-0.267071	0.985	0.99	3.68792e-119
UTRN	8.87455e-89	-0.267431	0.421	0.494	2.84624e-84
RERG	3.86727e-100	-0.26767	0.275	0.365	1.24031e-95
GRN	4.61309e-141	-0.269047	0.182	0.286	1.47951e-136
ANKH	5.50011e-59	-0.271031	0.543	0.574	1.76399e-54
PAM	5.40205e-84	-0.272294	0.434	0.498	1.73255e-79
BSG	3.05474e-115	-0.277909	0.556	0.614	9.79716e-111
ADI1	4.20875e-137	-0.279776	0.301	0.406	1.34983e-132
HLA-B	2.32382e-115	-0.280302	0.911	0.888	7.45294e-111
COL11A1	1.57382e-64	-0.280797	0.53	0.575	5.04754e-60
TIMP2	1.15063e-106	-0.281799	0.67	0.705	3.69032e-102
CCDC80	8.01731e-62	-0.282119	0.618	0.653	2.57131e-57
ITM2A	7.53574e-55	-0.282794	0.492	0.534	2.41686e-50
ABCA5	2.29795e-69	-0.28563	0.388	0.448	7.36998e-65
FMOD	9.34003e-129	-0.286515	0.89	0.882	2.99553e-124
BMP2	7.13012e-19	-0.289181	0.392	0.409	2.28677e-14
SOX4	9.28115e-26	-0.289787	0.503	0.524	2.97665e-21
SEMA3E	1.55581e-68	-0.290071	0.248	0.317	4.9898e-64
CD59	5.56939e-117	-0.290447	0.715	0.726	1.78622e-112
SULF2	1.63845e-105	-0.294692	0.239	0.328	5.25485e-101
SERPINA1	6.10694e-59	-0.294696	0.988	0.96	1.95862e-54
CYBRD1	3.31048e-83	-0.295802	0.549	0.59	1.06174e-78
SERF2	1.54329e-180	-0.299495	0.975	0.931	4.94963e-176
CHID1	3.27061e-135	-0.300528	0.364	0.459	1.04895e-130
GSN	3.80286e-136	-0.304395	0.824	0.827	1.21965e-131
NFIA	3.75917e-181	-0.305352	0.211	0.34	1.20564e-176
FCGRT	3.11132e-129	-0.30588	0.683	0.704	9.97864e-125
LTBP3	8.73861e-103	-0.307619	0.394	0.473	2.80265e-98
GDF10	2.7083e-62	-0.308128	0.254	0.325	8.68606e-58
SERPING1	2.10024e-165	-0.311412	0.861	0.855	6.73589e-161
CST3	1.36665e-159	-0.312083	0.988	0.956	4.38313e-155
HMGB1	9.91538e-194	-0.312694	0.855	0.84	3.18006e-189
SPINT2	7.57592e-110	-0.312938	0.75	0.745	2.42975e-105
SLC5A3	1.26014e-60	-0.313836	0.41	0.466	4.04153e-56
PRRX1	1.24317e-99	-0.316437	0.278	0.363	3.98709e-95
ZFP36L2	8.82608e-53	-0.318726	0.486	0.527	2.8307e-48
NDRG2	5.06538e-86	-0.318843	0.624	0.643	1.62457e-81
HLA-E	4.3226e-141	-0.319885	0.808	0.805	1.38635e-136
SRGN	3.62935e-71	-0.321288	0.463	0.516	1.16401e-66
SH3BGRL3	6.64562e-210	-0.322822	0.9	0.873	2.13138e-205
ZNF385D	1.1329e-106	-0.323677	0.437	0.521	3.63343e-102
NTRK2	9.78093e-60	-0.329101	0.251	0.311	3.13694e-55
INTS6	4.625e-24	-0.32938	0.641	0.641	1.48333e-19
LGALS3	1.38455e-253	-0.330202	0.958	0.923	4.44051e-249
COL27A1	6.34045e-103	-0.331197	0.251	0.337	2.03351e-98
APLP2	4.87705e-82	-0.331477	0.681	0.692	1.56417e-77
ARL6IP5	3.96055e-186	-0.33185	0.691	0.742	1.27023e-181
TM4SF1	2.1886e-82	-0.332308	0.284	0.365	7.01927e-78
GOLIM4	2.42738e-128	-0.332657	0.467	0.549	7.78509e-124
INHBA	9.0771e-35	-0.335612	0.316	0.36	2.91121e-30
CD99	9.49194e-220	-0.33635	0.842	0.83	3.04425e-215
FADS1	1.13557e-97	-0.338249	0.18	0.264	3.64201e-93
MELTF	3.90873e-109	-0.339747	0.421	0.494	1.25361e-104
GPC6	1.15501e-109	-0.340621	0.554	0.605	3.70434e-105
PDK4	6.73374e-25	-0.340694	0.425	0.452	2.15964e-20
TSPO	1.27582e-162	-0.342139	0.879	0.85	4.09181e-158
CYB5R3	8.63292e-166	-0.342378	0.691	0.717	2.76875e-161
AHNAK	3.05939e-231	-0.346533	0.804	0.837	9.81208e-227
LY6E	7.81991e-151	-0.346554	0.428	0.523	2.508e-146
NDNF	1.30155e-82	-0.346708	0.242	0.312	4.17434e-78
CD63	0	-0.356242	0.99	0.96	0
CTSK	7.03483e-236	-0.356976	0.262	0.407	2.25621e-231
PDPN	5.45534e-38	-0.361484	0.499	0.509	1.74964e-33
METTL7A	2.86944e-170	-0.366978	0.232	0.354	9.20288e-166
EPB41L2	6.40083e-148	-0.369491	0.393	0.494	2.05287e-143
CEBPD	3.66519e-130	-0.3743	0.792	0.815	1.1755e-125
SOD3	1.61562e-298	-0.379238	0.999	0.988	5.18161e-294
BEX3	1.75753e-167	-0.380581	0.583	0.642	5.63674e-163
CCDC88A	6.21035e-140	-0.383045	0.461	0.547	1.99178e-135
A2M	2.20982e-140	-0.385514	0.257	0.363	7.08735e-136
FGFBP2	9.65109e-47	-0.395224	0.935	0.88	3.0953e-42
TNFRSF11B	2.92577e-113	-0.397623	0.539	0.624	9.38352e-109
SCIN	1.22646e-220	-0.398926	0.312	0.447	3.93349e-216
SCD	1.49238e-66	-0.403945	0.222	0.283	4.78635e-62
EDIL3	4.17665e-163	-0.407831	0.631	0.692	1.33954e-158
HTRA1	2.11032e-106	-0.409933	0.514	0.571	6.76823e-102
ITM2C	5.73601e-173	-0.412504	0.789	0.78	1.83965e-168
NEAT1	5.40783e-132	-0.41384	0.984	0.973	1.7344e-127
MAP2K6	9.21419e-232	-0.414752	0.273	0.413	2.95518e-227
FDPS	3.83128e-86	-0.416359	0.324	0.393	1.22877e-81
CCN6	1.24111e-288	-0.420111	0.227	0.384	3.9805e-284
RBP4	1.12818e-30	-0.421478	0.773	0.748	3.61831e-26
UACA	4.26546e-134	-0.422833	0.51	0.571	1.36802e-129
POLR2L	1.88217e-247	-0.423167	0.453	0.563	6.03648e-243
PIK3R1	2.89194e-173	-0.430014	0.465	0.569	9.27503e-169
IVNS1ABP	9.89616e-163	-0.433397	0.66	0.699	3.1739e-158
DST	1.06266e-113	-0.44069	0.587	0.645	3.40817e-109
TCF4	2.66694e-297	-0.443586	0.229	0.394	8.5534e-293
CD81	0	-0.452837	0.935	0.919	0
IER3	2.72728e-22	-0.460755	0.548	0.556	8.74694e-18
NFKBIZ	3.38809e-79	-0.473867	0.378	0.439	1.08663e-74
OMD	3.14862e-105	-0.475064	0.395	0.471	1.00982e-100
MXRA8	1.15171e-302	-0.477054	0.267	0.424	3.69378e-298
S100A1	5.24736e-151	-0.481879	0.942	0.86	1.68293e-146
B2M	0	-0.483725	0.987	0.966	0
MAGED2	0	-0.484947	0.466	0.604	0
SOX5	0	-0.492397	0.349	0.518	0
SLC40A1	3.04998e-210	-0.49852	0.189	0.317	9.7819e-206
RAMP1	5.02189e-243	-0.500644	0.154	0.293	1.61062e-238
OGN	7.9716e-160	-0.501046	0.327	0.439	2.55665e-155
COLEC12	0	-0.511957	0.185	0.367	0
TGFBR2	3.08625e-290	-0.514951	0.406	0.55	9.89823e-286
PCOLCE	2.24429e-244	-0.520017	0.251	0.39	7.19788e-240
TSC22D1	1.55526e-257	-0.538665	0.824	0.836	4.98803e-253
ITGA10	0	-0.546004	0.632	0.743	0
S100A6	0	-0.551817	0.995	0.973	0
MALAT1	0	-0.552165	1	1	0
ISLR	0	-0.572265	0.31	0.506	0
CLEC3A	1.42025e-173	-0.576703	0.238	0.352	4.55503e-169
SPARC	8.08354e-266	-0.590542	0.672	0.732	2.59255e-261
ITM2B	0	-0.594535	0.979	0.958	0
SCARA3	4.07136e-280	-0.613858	0.287	0.436	1.30577e-275
INSIG1	6.78384e-203	-0.615954	0.319	0.436	2.17571e-198
HAPLN1	3.52004e-200	-0.626803	0.622	0.691	1.12895e-195
NFKBIA	1.48447e-108	-0.667959	0.623	0.664	4.761e-104
CILP	2.99811e-68	-0.675685	0.505	0.547	9.61555e-64
MIA	0	-0.686202	0.647	0.718	0
S100B	0	-0.694803	0.911	0.866	0
CRTAC1	9.73353e-152	-0.722101	0.415	0.494	3.12174e-147
ADIRF	0	-0.733108	0.8	0.831	0
CLU	0	-0.735909	1	1	0
MTATP6P1	0	-0.746075	0.185	0.447	0
MGP	0	-0.775937	0.999	0.999	0
CHAD	0	-0.813471	0.407	0.564	0
TIMP1	0	-0.817579	0.967	0.95	0
ENPP1	0	-0.857816	0.318	0.558	0
CYTL1	0	-0.883549	0.907	0.921	0
C2orf40	0	-0.919612	1	0.998	0
COL2A1	8.08782e-301	-1.00349	0.439	0.571	2.59392e-296
CHI3L2	5.70719e-216	-1.01273	0.19	0.319	1.83041e-211
CHI3L1	3.36546e-90	-1.08822	0.672	0.678	1.07937e-85
LUM	0	-1.11388	0.813	0.894	0
PLAC9	0	-1.56134	0.618	0.754	0
IBSP	4.41452e-118	-1.70825	0.207	0.29	1.41583e-113
PRG4	0	-2.56428	0.201	0.349	0

## Sheet: MirC
	p_val	avg_log2FC	pct.1	pct.2	p_val_adj
HILPDA	0	1.19048	0.53	0.283	0
ANGPTL4	0	1.17672	0.453	0.249	0
MT2A	0	1.11411	0.975	0.963	0
LOX	0	1.08389	0.453	0.278	0
VEGFA	0	1.0577	0.793	0.663	0
LDHA	0	0.944177	0.985	0.915	0
WWP2	0	0.90239	0.879	0.757	0
SMIM3	0	0.864054	0.626	0.315	0
BNIP3	0	0.831197	0.891	0.74	0
ADM	0	0.825661	0.729	0.574	0
MT1M	4.51287e-41	0.81215	0.584	0.564	1.44737e-36
PDLIM4	0	0.789032	0.681	0.514	0
SLC25A37	0	0.720899	0.816	0.689	0
GAPDH	0	0.711025	0.996	0.98	0
FAM162A	0	0.70938	0.82	0.653	0
NDRG1	0	0.695449	0.653	0.508	0
EPB41L4A-AS1	0	0.681192	0.911	0.752	0
SH3BP5	1.98784e-101	0.678028	0.477	0.409	6.37541e-97
ENO1	0	0.676497	0.966	0.903	0
DEPP1	7.79249e-268	0.673849	0.459	0.312	2.49921e-263
GAS5	0	0.665107	0.966	0.896	0
CP	0	0.6645	0.711	0.521	0
CCDC85B	0	0.663118	0.726	0.598	0
EIF4EBP1	0	0.662012	0.374	0.189	0
RP9P	0	0.642422	0.498	0.325	0
MRPS6	1.2617e-187	0.628465	0.704	0.64	4.04651e-183
MIF	0	0.616587	0.825	0.658	0
DDIT4	1.76298e-261	0.613943	0.775	0.655	5.65424e-257
STC2	1.1096e-170	0.612989	0.632	0.535	3.55871e-166
MXI1	0	0.610354	0.764	0.555	0
ZFAS1	0	0.601423	0.974	0.908	0
ENO2	0	0.597872	0.524	0.279	0
CCNB1IP1	0	0.596403	0.761	0.573	0
PGK1	0	0.589557	0.907	0.813	0
ADSSL1	0	0.589477	0.609	0.397	0
MT1X	7.96006e-76	0.584054	0.954	0.959	2.55295e-71
MT1E	1.24402e-19	0.579738	0.843	0.861	3.98981e-15
SNHG12	0	0.570012	0.783	0.653	0
CCNI	0	0.558257	0.99	0.941	0
GLRX	4.10573e-112	0.555722	0.444	0.358	1.31679e-107
PPP1R3C	2.9683e-301	0.549968	0.766	0.647	9.51995e-297
CIRBP	0	0.54343	0.992	0.957	0
NDUFA4L2	0	0.542008	0.997	0.977	0
MXRA7	9.95427e-288	0.536903	0.682	0.57	3.19253e-283
DHRS3	0	0.536844	0.542	0.337	0
MIR210HG	0	0.535593	0.472	0.245	0
ISG20	4.08743e-284	0.528251	0.43	0.276	1.31092e-279
TOMM20	0	0.514906	0.938	0.847	0
TIMP3	3.21365e-165	0.514764	0.708	0.638	1.03068e-160
CDA	1.25467e-189	0.513321	0.357	0.237	4.02397e-185
SYF2	0	0.512748	0.856	0.725	0
SNHG8	0	0.510504	0.932	0.856	0
ZNF395	0	0.506022	0.453	0.275	0
NXPH4	0	0.503631	0.532	0.354	0
FHL1	1.21455e-18	0.497814	0.565	0.576	3.89531e-14
RGS10	0	0.49751	0.703	0.526	0
PYGL	6.17433e-190	0.496967	0.419	0.302	1.98023e-185
GSTO1	0	0.484152	0.783	0.691	0
ATOH8	9.56641e-234	0.481721	0.411	0.268	3.06814e-229
ANP32B	0	0.469654	0.864	0.758	0
PHC2	0	0.469618	0.372	0.213	0
FN1	8.17336e-75	0.467405	0.949	0.947	2.62136e-70
CCN2	0.00773719	0.467079	0.773	0.809	1
EIF1	0	0.465478	0.999	0.994	0
GALNT15	2.13768e-247	0.464679	0.761	0.665	6.85598e-243
MMP3	2.89647e-11	0.460664	0.554	0.531	9.28956e-07
HIST1H1C	2.54205e-110	0.452201	0.519	0.434	8.15285e-106
NPM1	0	0.448025	0.988	0.96	0
DUSP1	8.90729e-238	0.445682	0.746	0.62	2.85675e-233
ATP5MC2	0	0.443879	0.946	0.884	0
IER2	4.7795e-229	0.436948	0.87	0.807	1.53288e-224
TAF1D	0	0.432331	0.799	0.673	0
GPI	7.13074e-267	0.431854	0.57	0.424	2.28697e-262
SNHG6	0	0.426949	0.954	0.883	0
SHMT2	0	0.426736	0.529	0.343	0
ERRFI1	3.15204e-106	0.424768	0.744	0.699	1.01092e-101
TNS1	5.1504e-294	0.423744	0.455	0.289	1.65184e-289
NNMT	1.47089e-39	0.414883	0.832	0.826	4.71743e-35
SNHG16	1.91469e-304	0.412354	0.61	0.459	6.14079e-300
PGAM1	7.46211e-295	0.410253	0.761	0.654	2.39325e-290
BHLHE41	1.34553e-144	0.408848	0.706	0.629	4.31538e-140
POLR1D	0	0.406926	0.705	0.575	0
SNHG5	0	0.405334	0.965	0.911	0
TMBIM1	3.20685e-183	0.404342	0.541	0.437	1.0285e-178
ACAN	2.19725e-306	0.402229	0.994	0.97	7.04702e-302
SLC39A14	4.3651e-137	0.400614	0.628	0.542	1.39997e-132
TSC22D3	4.05486e-16	0.395806	0.635	0.658	1.30048e-11
SNHG7	9.45001e-228	0.393936	0.648	0.527	3.03081e-223
C4orf3	1.08607e-263	0.393923	0.804	0.719	3.48323e-259
EGLN3	4.28277e-185	0.393599	0.51	0.39	1.37357e-180
MAOA	3.38735e-152	0.391732	0.338	0.231	1.08639e-147
PMEPA1	3.19755e-132	0.390744	0.743	0.683	1.02552e-127
RGCC	1.5038e-11	0.388987	0.707	0.737	4.823e-07
ANKRD37	6.59055e-137	0.387325	0.51	0.406	2.11372e-132
VDAC1	1.32057e-283	0.383074	0.689	0.569	4.23534e-279
WBP2	4.47256e-272	0.381579	0.662	0.538	1.43444e-267
COX7A2L	1.88825e-258	0.381235	0.666	0.546	6.05599e-254
DARS	1.01481e-254	0.377177	0.587	0.451	3.25471e-250
UPP1	7.13934e-90	0.374208	0.392	0.314	2.28973e-85
SAT2	1.40335e-245	0.373582	0.672	0.556	4.50083e-241
RSL24D1	0	0.371199	0.851	0.758	0
C1orf21	4.3461e-196	0.371029	0.734	0.655	1.39388e-191
RACK1	0	0.36543	0.993	0.965	0
METRNL	3.63647e-75	0.364489	0.352	0.283	1.16629e-70
DDIT3	9.63942e-167	0.36205	0.829	0.772	3.09156e-162
NFKBIL1	1.64686e-235	0.358253	0.527	0.388	5.2818e-231
GPX3	4.1143e-75	0.356354	0.966	0.972	1.31954e-70
FKBP5	1.46281e-16	0.350798	0.349	0.332	4.69152e-12
GBE1	1.75281e-194	0.350502	0.484	0.356	5.62161e-190
ORAI3	8.65435e-250	0.34927	0.353	0.213	2.77562e-245
QSOX1	6.29843e-203	0.346851	0.602	0.484	2.02003e-198
C19orf53	1.82289e-254	0.345502	0.828	0.749	5.84636e-250
RNF7	1.81141e-250	0.343135	0.75	0.651	5.80955e-246
BNIP3L	1.95707e-168	0.342478	0.769	0.702	6.27671e-164
RNMT	1.57136e-194	0.341511	0.675	0.577	5.03965e-190
DNAH11	2.7661e-265	0.339107	0.437	0.28	8.87143e-261
ACTG1	2.16677e-238	0.338143	0.988	0.967	6.94926e-234
SARS	5.40068e-202	0.33796	0.709	0.604	1.73211e-197
EIF4B	2.99344e-250	0.335988	0.895	0.835	9.60057e-246
TPI1	1.27564e-204	0.333417	0.885	0.847	4.09124e-200
CLMP	5.14038e-96	0.33332	0.292	0.211	1.64862e-91
PFDN5	0	0.331778	0.992	0.961	0
LETMD1	2.66551e-202	0.330825	0.424	0.294	8.54884e-198
AC074143.1	4.31096e-165	0.330072	0.448	0.332	1.38261e-160
ATP6V0E1	1.63053e-213	0.328639	0.774	0.701	5.22945e-209
AK2	1.06495e-173	0.327057	0.534	0.423	3.41551e-169
CAMLG	5.24644e-242	0.327052	0.825	0.737	1.68264e-237
OSMR	1.99659e-115	0.326175	0.478	0.388	6.40346e-111
EIF3E	5.30739e-234	0.325284	0.852	0.776	1.70219e-229
P4HA1	1.08544e-214	0.3251	0.859	0.798	3.48123e-210
UBXN1	3.19423e-166	0.322004	0.764	0.695	1.02445e-161
BTF3	0	0.320087	0.978	0.935	0
SMIM26	4.51625e-208	0.317682	0.736	0.645	1.44845e-203
VIM	0	0.317582	1	0.999	0
IGBP1	1.217e-179	0.316699	0.65	0.55	3.90316e-175
FAU	0	0.314998	0.997	0.982	0
COX7C	2.25001e-272	0.314061	0.951	0.897	7.21624e-268
RSL1D1	7.43417e-194	0.313919	0.786	0.705	2.38429e-189
ERO1A	2.78596e-227	0.309702	0.341	0.201	8.93514e-223
ETFB	3.32799e-141	0.309243	0.709	0.653	1.06735e-136
PA2G4	1.72668e-171	0.308552	0.77	0.686	5.53782e-167
CAV1	1.24186e-78	0.307685	0.669	0.607	3.98291e-74
NACA	0	0.305021	0.996	0.979	0
SNRPD2	6.3881e-193	0.303514	0.852	0.786	2.04879e-188
TMOD1	2.17489e-159	0.30345	0.298	0.19	6.97531e-155
RNF187	2.81198e-114	0.302012	0.51	0.428	9.01859e-110
CIB1	7.25332e-107	0.30045	0.641	0.582	2.32628e-102
KHDRBS1	3.2648e-173	0.299124	0.71	0.631	1.04709e-168
C1orf43	2.03824e-173	0.298697	0.635	0.537	6.53706e-169
ELF3	5.25322e-120	0.29751	0.259	0.169	1.68481e-115
TUBB	3.92916e-129	0.297428	0.689	0.625	1.26016e-124
SDC4	3.78299e-57	0.297272	0.473	0.429	1.21328e-52
SNHG29	1.30387e-181	0.297119	0.944	0.906	4.18178e-177
SLC16A3	7.02479e-153	0.295257	0.393	0.28	2.25299e-148
COPS2	1.61579e-142	0.293834	0.619	0.535	5.18215e-138
EFHD1	4.66231e-89	0.293205	0.367	0.287	1.4953e-84
RNF114	5.75612e-142	0.291437	0.492	0.394	1.8461e-137
H19	3.45238e-24	0.290337	0.349	0.306	1.10725e-19
WDR45B	1.45213e-140	0.288853	0.516	0.415	4.65726e-136
VGLL4	4.31467e-111	0.288834	0.688	0.623	1.3838e-106
SYNPO	6.2e-131	0.287535	0.36	0.257	1.98846e-126
ETS2	4.3327e-75	0.285904	0.508	0.442	1.38958e-70
HES1	1.4641e-99	0.284445	0.502	0.412	4.69567e-95
TGFBR3L	8.41764e-143	0.283462	0.492	0.386	2.69971e-138
EIF3D	1.59231e-152	0.282034	0.678	0.595	5.10686e-148
EFNA1	6.97943e-116	0.279251	0.309	0.215	2.23844e-111
SNHG1	1.17198e-108	0.278973	0.516	0.432	3.75878e-104
SPAG4	2.81862e-193	0.276683	0.275	0.158	9.03989e-189
ZCCHC7	3.41895e-147	0.275382	0.39	0.28	1.09653e-142
FAM13A	2.62011e-97	0.274655	0.363	0.276	8.40323e-93
CIAO2B	5.93606e-134	0.274438	0.603	0.52	1.90381e-129
PTMA	7.57052e-258	0.274168	0.993	0.973	2.42802e-253
CUTA	2.59973e-124	0.273388	0.779	0.723	8.33784e-120
RFNG	1.51684e-131	0.273089	0.505	0.406	4.86482e-127
CD44	2.55722e-135	0.272905	0.434	0.327	8.20152e-131
PKM	6.80807e-146	0.27284	0.93	0.89	2.18349e-141
INSIG2	3.23874e-115	0.272628	0.316	0.223	1.03873e-110
PRKAB2	4.64144e-121	0.2726	0.269	0.178	1.4886e-116
MMP24OS	3.69986e-127	0.272424	0.667	0.6	1.18662e-122
BFAR	2.71681e-135	0.270589	0.377	0.273	8.71336e-131
CTSD	3.57058e-35	0.268856	0.662	0.648	1.14516e-30
PCNP	1.83914e-158	0.268391	0.685	0.599	5.89849e-154
VEGFB	4.09837e-123	0.268049	0.431	0.331	1.31443e-118
SSR2	3.6328e-155	0.267196	0.783	0.714	1.16511e-150
DCXR	4.78148e-83	0.267003	0.722	0.674	1.53352e-78
AIP	1.47364e-107	0.264351	0.486	0.405	4.72627e-103
SNRPA	1.3568e-104	0.262656	0.48	0.398	4.35152e-100
CEP57	9.90041e-127	0.262336	0.501	0.403	3.17526e-122
HEIH	3.75767e-138	0.261802	0.344	0.241	1.20516e-133
TOMM7	2.62638e-209	0.260219	0.98	0.942	8.42332e-205
FBL	7.96995e-115	0.259185	0.651	0.581	2.55612e-110
SAP30	1.02561e-79	0.258805	0.498	0.434	3.28934e-75
SLC2A1	4.16766e-120	0.258103	0.29	0.195	1.33665e-115
ATF4	7.48579e-156	0.257604	0.827	0.761	2.40084e-151
PRR13	9.80571e-113	0.257172	0.494	0.409	3.14489e-108
BHLHE40	1.49474e-55	0.255768	0.395	0.334	4.79393e-51
MCRIP2	2.12956e-144	0.255213	0.281	0.182	6.82994e-140
WDR60	8.46812e-114	0.254894	0.433	0.339	2.7159e-109
SLC25A3	3.4738e-139	0.253838	0.892	0.849	1.11412e-134
NSA2	1.68937e-119	0.253174	0.799	0.745	5.41815e-115
CFDP1	5.65902e-113	0.252224	0.639	0.563	1.81496e-108
RHOC	9.9031e-92	0.251936	0.738	0.685	3.17612e-87
EIF3H	6.53527e-128	0.251859	0.841	0.793	2.09599e-123
NRN1	6.72321e-12	0.251421	0.28	0.266	2.15627e-07
AIMP1	1.5878e-115	0.250929	0.619	0.547	5.0924e-111
LDHB	3.70398e-92	0.250274	0.698	0.647	1.18794e-87
CHID1	2.63065e-119	-0.250267	0.328	0.46	8.43702e-115
MED13	1.4723e-111	-0.250273	0.23	0.352	4.72195e-107
SULF2	1.85044e-104	-0.250779	0.213	0.328	5.93473e-100
EIF4G2	1.2074e-101	-0.250838	0.646	0.74	3.87236e-97
CHRDL2	3.18672e-12	-0.251593	0.351	0.385	1.02205e-07
ARGLU1	3.15432e-94	-0.252873	0.483	0.604	1.01165e-89
HTRA1	5.99816e-86	-0.254153	0.466	0.576	1.92373e-81
PCF11	5.99831e-96	-0.25449	0.533	0.652	1.92378e-91
CNN3	6.70482e-93	-0.255029	0.475	0.588	2.15037e-88
BPTF	1.16308e-95	-0.255156	0.427	0.55	3.73022e-91
C9orf3	8.66053e-110	-0.256275	0.357	0.482	2.77761e-105
RTN4	5.47339e-94	-0.258177	0.636	0.729	1.75543e-89
COL9A3	8.73597e-70	-0.258309	0.712	0.794	2.8018e-65
CD99	1.17527e-122	-0.262272	0.792	0.839	3.76933e-118
TIAM2	5.18278e-84	-0.262323	0.225	0.324	1.66222e-79
SOX9	2.07132e-60	-0.262472	0.625	0.692	6.64313e-56
GLIPR1	1.72876e-74	-0.262529	0.291	0.386	5.54448e-70
TIMP4	2.78523e-107	-0.262997	0.563	0.673	8.93281e-103
YWHAB	1.87567e-146	-0.263023	0.422	0.575	6.01564e-142
ATP1B1	2.41863e-124	-0.263364	0.33	0.466	7.75705e-120
SQSTM1	6.10125e-90	-0.263399	0.89	0.912	1.95679e-85
DSE	4.10231e-48	-0.264368	0.417	0.498	1.31569e-43
AFDN	8.87035e-120	-0.264577	0.272	0.404	2.8449e-115
NFE2L2	5.1475e-91	-0.264874	0.385	0.499	1.65091e-86
OLMALINC	1.39208e-110	-0.265826	0.16	0.267	4.46469e-106
CD81	4.26183e-126	-0.266779	0.914	0.924	1.36685e-121
HBP1	1.55747e-107	-0.270975	0.498	0.617	4.99512e-103
SON	7.47953e-167	-0.271002	0.862	0.908	2.39883e-162
THBS1	1.24815e-67	-0.27402	0.312	0.408	4.00305e-63
GABPB1-AS1	5.96191e-64	-0.274108	0.383	0.482	1.9121e-59
ANKRD11	4.61162e-92	-0.27511	0.386	0.503	1.47904e-87
PLXDC2	2.80104e-108	-0.276285	0.597	0.71	8.98349e-104
BTG2	2.96979e-81	-0.276888	0.412	0.518	9.5247e-77
BOC	4.56813e-124	-0.277124	0.292	0.427	1.46509e-119
PRKCA	6.26212e-116	-0.278847	0.243	0.365	2.00839e-111
NFIA	1.67289e-172	-0.279059	0.186	0.337	5.36528e-168
UBE2S	3.04157e-112	-0.279401	0.459	0.585	9.75492e-108
SERTAD1	8.91731e-140	-0.283564	0.479	0.624	2.85996e-135
CHD2	1.3818e-89	-0.285874	0.419	0.526	4.43169e-85
SPAG9	1.29959e-76	-0.286177	0.705	0.775	4.16804e-72
MANF	3.03793e-105	-0.286618	0.286	0.407	9.74326e-101
COL11A1	1.10651e-114	-0.287859	0.454	0.585	3.54879e-110
IDI1	9.25123e-86	-0.287923	0.503	0.605	2.96705e-81
CDKN1A	2.48938e-101	-0.288063	0.571	0.669	7.98393e-97
COL27A1	8.63477e-114	-0.288085	0.219	0.337	2.76934e-109
HIF1A	1.03813e-119	-0.288162	0.402	0.533	3.3295e-115
SYNM	5.28922e-132	-0.291066	0.235	0.369	1.69636e-127
NUFIP2	3.58794e-110	-0.291196	0.625	0.726	1.15072e-105
SQLE	4.66039e-70	-0.291215	0.203	0.287	1.49468e-65
RSRC2	5.20201e-141	-0.291301	0.785	0.852	1.66839e-136
S100A6	3.46554e-139	-0.291907	0.991	0.975	1.11147e-134
MAP1LC3B	1.13461e-139	-0.29276	0.684	0.789	3.63892e-135
RPN2	1.0481e-148	-0.294363	0.337	0.482	3.36146e-144
CD63	4.23215e-250	-0.296195	0.978	0.963	1.35734e-245
CFL1	1.6826e-164	-0.296854	0.679	0.773	5.39642e-160
FOXC1	1.28928e-137	-0.298287	0.683	0.783	4.13499e-133
KLF4	1.5761e-94	-0.298818	0.612	0.708	5.05486e-90
OMD	1.08218e-71	-0.30096	0.373	0.471	3.47077e-67
ZNF385D	4.64962e-112	-0.302475	0.398	0.523	1.49123e-107
CALU	7.56196e-142	-0.304476	0.567	0.693	2.42527e-137
YY1	3.95039e-133	-0.308894	0.52	0.644	1.26697e-128
SOD2	3.51277e-88	-0.31119	0.747	0.822	1.12661e-83
PDIA6	7.68697e-125	-0.311738	0.56	0.676	2.46536e-120
RRBP1	1.4823e-198	-0.312067	0.704	0.824	4.75403e-194
CTSK	3.23853e-187	-0.313644	0.243	0.402	1.03866e-182
KIAA0040	7.53591e-106	-0.314482	0.309	0.43	2.41692e-101
DDX24	2.86071e-157	-0.31454	0.772	0.846	9.17487e-153
NDNF	1.68706e-95	-0.315631	0.211	0.313	5.41075e-91
YME1L1	1.93515e-103	-0.315707	0.652	0.747	6.2064e-99
CRTAC1	2.98811e-57	-0.316242	0.407	0.491	9.58347e-53
TRPS1	2.43314e-147	-0.316485	0.291	0.434	7.80358e-143
HNRNPA3	1.31947e-152	-0.317084	0.579	0.704	4.23179e-148
SERF2	1.79907e-184	-0.317907	0.955	0.937	5.76999e-180
CLK1	1.15266e-104	-0.318951	0.487	0.592	3.69681e-100
SCIN	2.1016e-142	-0.319175	0.302	0.441	6.74026e-138
FGF2	1.80303e-62	-0.321382	0.482	0.567	5.78268e-58
PRDX1	6.63591e-243	-0.323032	0.887	0.91	2.12827e-238
HIVEP1	1.8736e-189	-0.324386	0.12	0.258	6.009e-185
APLP2	6.28372e-107	-0.327424	0.603	0.705	2.01531e-102
FBXO30	2.70379e-198	-0.328543	0.115	0.256	8.67161e-194
STK26	3.59693e-104	-0.329921	0.317	0.433	1.15361e-99
COL6A2	1.00406e-134	-0.330221	0.644	0.755	3.22023e-130
EIF5	1.98776e-248	-0.332065	0.892	0.933	6.37514e-244
GLS	8.31759e-132	-0.332738	0.417	0.554	2.66762e-127
INSIG1	5.63708e-90	-0.332908	0.321	0.429	1.80793e-85
GOLGB1	8.27817e-156	-0.333703	0.774	0.847	2.65498e-151
SEC61B	2.88314e-165	-0.333982	0.695	0.784	9.2468e-161
MAP2K6	4.1132e-174	-0.334524	0.255	0.408	1.31919e-169
HMGB1	3.19488e-234	-0.33713	0.774	0.855	1.02466e-229
RCAN1	7.71984e-77	-0.33805	0.166	0.254	2.47591e-72
GPBP1	2.27083e-127	-0.338568	0.541	0.661	7.28302e-123
TCF4	2.33491e-172	-0.338632	0.234	0.384	7.48851e-168
NUCB2	2.40265e-174	-0.342953	0.676	0.779	7.70578e-170
GDF10	2.55613e-116	-0.343526	0.207	0.329	8.19803e-112
KLF6	6.9397e-51	-0.343974	0.4	0.479	2.2257e-46
RBP4	7.41883e-21	-0.345544	0.752	0.753	2.37937e-16
TUBA1A	4.62262e-134	-0.346251	0.233	0.364	1.48257e-129
FIBIN	2.35529e-105	-0.349977	0.287	0.407	7.55388e-101
TGFBR2	4.64133e-139	-0.350934	0.407	0.543	1.48857e-134
ITGA10	3.72885e-142	-0.350934	0.623	0.739	1.19592e-137
TCP1	1.45997e-175	-0.354931	0.605	0.719	4.68243e-171
HNRNPAB	4.6605e-202	-0.359677	0.391	0.562	1.49472e-197
PRRX1	7.89659e-158	-0.362633	0.228	0.367	2.53259e-153
EZR	8.56925e-163	-0.36567	0.257	0.403	2.74833e-158
HMGCS1	2.03878e-107	-0.366294	0.197	0.304	6.53877e-103
PHLDA1	1.15713e-137	-0.366649	0.38	0.517	3.71113e-133
WTAP	3.65244e-132	-0.366841	0.466	0.594	1.17141e-127
IVNS1ABP	1.76432e-152	-0.366926	0.597	0.708	5.65852e-148
HNRNPM	7.73477e-217	-0.367078	0.532	0.682	2.48069e-212
BEX3	5.59948e-178	-0.367378	0.517	0.65	1.79587e-173
METTL7A	6.98536e-184	-0.370689	0.199	0.353	2.24034e-179
CD14	6.5255e-160	-0.37134	0.231	0.375	2.09286e-155
PDIA3	4.06647e-199	-0.371498	0.692	0.801	1.3042e-194
DSEL	6.21294e-186	-0.373982	0.127	0.264	1.99261e-181
FADS1	1.23278e-141	-0.376664	0.144	0.265	3.95378e-137
FDPS	1.02626e-86	-0.37701	0.293	0.395	3.29141e-82
GOLIM4	4.97707e-211	-0.379271	0.385	0.558	1.59625e-206
EPB41L2	4.19201e-189	-0.383738	0.336	0.499	1.34446e-184
MXRA8	1.61687e-207	-0.383987	0.255	0.417	5.18561e-203
POLR2L	3.49187e-224	-0.384484	0.401	0.566	1.11991e-219
EDIL3	1.30316e-161	-0.388929	0.575	0.698	4.17951e-157
CHAD	1.8463e-111	-0.390722	0.44	0.55	5.92146e-107
CCN6	5.28888e-238	-0.395012	0.208	0.379	1.69625e-233
CHI3L1	1.6795e-25	-0.399241	0.638	0.683	5.3865e-21
LINC-PINT	2.99171e-148	-0.400932	0.248	0.382	9.595e-144
ARID4B	8.48003e-220	-0.406366	0.507	0.66	2.71971e-215
CDO1	1.00369e-214	-0.407346	0.701	0.815	3.21904e-210
DDX3X	8.48131e-214	-0.407879	0.651	0.771	2.72013e-209
ACSL3	3.27235e-213	-0.411775	0.32	0.491	1.04951e-208
GPC6	2.89653e-200	-0.413132	0.468	0.617	9.28974e-196
C2orf40	3.89934e-92	-0.413604	0.999	0.998	1.2506e-87
MAGED2	1.54863e-231	-0.414505	0.437	0.601	4.96676e-227
NEAT1	0	-0.414972	0.955	0.978	0
SPARC	1.03911e-122	-0.415172	0.644	0.733	3.33263e-118
BTG3	1.50668e-129	-0.416801	0.457	0.576	4.83223e-125
TCEAL9	1.83122e-138	-0.419574	0.375	0.502	5.87309e-134
TSPYL2	2.478e-186	-0.41974	0.692	0.794	7.94746e-182
B2M	0	-0.423	0.974	0.97	0
TIMP1	3.65836e-103	-0.43523	0.958	0.952	1.17331e-98
CCDC88A	3.04084e-228	-0.437805	0.386	0.555	9.75259e-224
MIA	3.9988e-192	-0.442814	0.62	0.719	1.2825e-187
CFH	1.8491e-78	-0.445799	0.974	0.966	5.93043e-74
FKBP4	8.81501e-226	-0.449271	0.251	0.415	2.82715e-221
PPP1R15A	1.05109e-236	-0.45469	0.774	0.871	3.37106e-232
HNRNPU	2.0262e-289	-0.461885	0.76	0.847	6.49842e-285
SCD	1.14258e-132	-0.469712	0.172	0.288	3.66447e-128
CLEC3A	1.56804e-113	-0.470781	0.235	0.346	5.02902e-109
SPEN	2.3102e-241	-0.471344	0.303	0.48	7.40928e-237
SEMA3E	3.47407e-272	-0.472556	0.152	0.329	1.1142e-267
TOP1	3.83436e-297	-0.474741	0.496	0.676	1.22976e-292
MSN	1.31321e-302	-0.481272	0.316	0.514	4.21174e-298
NFKBIZ	9.58085e-69	-0.483432	0.359	0.439	3.07277e-64
CALR	7.88889e-278	-0.483797	0.743	0.841	2.53012e-273
AC020916.1	1.473e-155	-0.490259	0.37	0.507	4.7242e-151
LMNA	0	-0.497872	0.506	0.696	0
NOVA1	2.2485e-122	-0.498202	0.395	0.515	7.2114e-118
SOX5	0	-0.498985	0.298	0.518	0
PPP1R10	0	-0.503958	0.639	0.8	0
ISLR	0	-0.503963	0.287	0.5	0
COLEC12	0	-0.509391	0.15	0.363	0
UBB	0	-0.511788	0.885	0.928	0
SLC40A1	4.2581e-249	-0.513492	0.15	0.317	1.36566e-244
ZFAND2A	3.76445e-213	-0.51919	0.402	0.554	1.20734e-208
ITM2B	0	-0.521994	0.96	0.962	0
IRF1	3.53713e-114	-0.524343	0.333	0.445	1.13443e-109
AHSA1	0	-0.524365	0.305	0.531	0
TNFRSF11B	6.25566e-98	-0.525401	0.519	0.623	2.00632e-93
CLU	1.75567e-269	-0.52748	1	1	5.63077e-265
SCARA3	1.72594e-213	-0.538696	0.269	0.431	5.53545e-209
STIP1	0	-0.539564	0.201	0.433	0
CALM1	0	-0.544408	0.9	0.937	0
IBSP	1.01635e-09	-0.546105	0.251	0.278	3.25963e-05
MGP	1.5752e-291	-0.546151	0.998	0.999	5.05197e-287
IER3	3.0319e-72	-0.549716	0.48	0.567	9.72392e-68
PCOLCE	1.85295e-284	-0.553769	0.205	0.39	5.94277e-280
CHI3L2	1.49539e-97	-0.55671	0.206	0.309	4.79601e-93
MALAT1	0	-0.559403	1	1	0
S100B	7.04826e-179	-0.565292	0.883	0.873	2.26052e-174
BAMBI	7.99211e-236	-0.565938	0.284	0.455	2.56323e-231
IER5	1.3327e-223	-0.567353	0.673	0.774	4.27424e-219
LDLR	6.23166e-294	-0.569651	0.171	0.356	1.99862e-289
SERPINH1	0	-0.570315	0.259	0.483	0
STK38L	1.49242e-198	-0.582324	0.312	0.463	4.78648e-194
MRPL18	0	-0.597778	0.534	0.716	0
DDX5	0	-0.60008	0.914	0.961	0
ADIRF	3.37643e-289	-0.602192	0.761	0.836	1.08289e-284
HNRNPA2B1	0	-0.609635	0.9	0.953	0
SFPQ	0	-0.63587	0.6	0.795	0
MTATP6P1	0	-0.637289	0.19	0.432	0
CYTL1	0	-0.648506	0.888	0.923	0
C11orf96	5.11771e-122	-0.667592	0.594	0.687	1.64135e-117
HAPLN1	1.52284e-222	-0.68136	0.57	0.696	4.88406e-218
GEM	0	-0.699116	0.302	0.505	0
CACYBP	0	-0.714142	0.476	0.69	0
CHORDC1	0	-0.71833	0.354	0.601	0
ENPP1	0	-0.730758	0.306	0.547	0
TIPARP	0	-0.755355	0.407	0.619	0
FST	3.37364e-21	-0.805495	0.461	0.478	1.08199e-16
CRYAB	8.58027e-289	-0.808044	0.742	0.828	2.75187e-284
TSC22D1	0	-0.818628	0.715	0.854	0
LUM	0	-0.824051	0.805	0.891	0
INHBA	7.80605e-238	-0.824787	0.209	0.375	2.50356e-233
HMOX1	2.8381e-216	-0.826163	0.315	0.468	9.10236e-212
DST	0	-0.831731	0.438	0.667	0
NFKBIA	1.67308e-17	-0.83712	0.664	0.655	5.36589e-13
BMP2	0	-0.840547	0.215	0.438	0
PDK4	0	-0.898264	0.276	0.475	0
BAG3	0	-0.929239	0.449	0.7	0
COL2A1	0	-1.01476	0.383	0.574	0
PRG4	5.9929e-148	-1.41986	0.22	0.338	1.92204e-143
PLAC9	0	-1.42639	0.574	0.754	0

## Sheet: SpC
	p_val	avg_log2FC	pct.1	pct.2	p_val_adj
MALAT1	0	1.45832	0.999	1	0
KCNQ1OT1	1.36196e-73	1.15321	0.645	0.791	4.36807e-69
THUMPD3-AS1	2.30343e-34	1.12272	0.546	0.768	7.38756e-30
ACOT13	2.79392e-07	1.0708	0.262	0.398	0.00896067
NEAT1	0	1.04097	0.908	0.98	0
DYNC1H1	1.93046e-17	1.0089	0.257	0.419	6.19137e-13
AC020916.1	0.232577	0.974627	0.345	0.499	1
GABPB1-AS1	1.18879e-08	0.958903	0.305	0.481	0.000381268
DST	0.0853196	0.929175	0.424	0.65	1
INTS6	0.294039	0.898416	0.43	0.658	1
SYNE1	5.79009e-20	0.887399	0.266	0.443	1.857e-15
NOVA1	3.20594e-47	0.847883	0.281	0.515	1.02821e-42
AHI1	6.96225e-05	0.842198	0.391	0.639	1
MEG3	4.06378e-14	0.841659	0.581	0.744	1.30333e-09
N4BP2L2	1.50133e-05	0.832012	0.502	0.784	0.481508
ITGA10	4.19848e-06	0.827215	0.492	0.74	0.134654
TLE4	4.3272e-15	0.813967	0.246	0.393	1.38782e-10
CDK13	5.25275e-23	0.79104	0.234	0.392	1.68466e-18
FN1	4.40565e-140	0.76454	0.861	0.954	1.41298e-135
LINC-PINT	1.04601e-30	0.738034	0.216	0.375	3.35477e-26
NFATC1	1.9005e-32	0.734794	0.165	0.291	6.0953e-28
COL2A1	0.273535	0.728152	0.414	0.557	1
SPAG9	0.0797057	0.727626	0.482	0.788	1
AGO3	3.62137e-24	0.719707	0.201	0.336	1.16144e-19
AKAP9	1.82283e-08	0.719406	0.436	0.732	0.000584619
ARHGEF2	2.06576e-25	0.715432	0.207	0.349	6.62531e-21
DNAH11	2.93244e-21	0.700898	0.191	0.311	9.40493e-17
USP8	2.11794e-48	0.696909	0.259	0.489	6.79265e-44
COL11A2	8.04466e-20	0.69174	0.329	0.551	2.58008e-15
COL9A3	0.104253	0.686451	0.538	0.802	1
ACAN	3.37207e-154	0.682984	0.938	0.976	1.08149e-149
MRNIP	6.44311e-46	0.680654	0.215	0.401	2.06643e-41
LRP1	6.75964e-06	0.660755	0.43	0.722	0.216795
RNMT	2.08657e-29	0.658903	0.345	0.611	6.69204e-25
MUC20-OT1	1.7931e-24	0.654801	0.2	0.336	5.75082e-20
AC097376.2	7.5482e-22	0.651765	0.157	0.258	2.42086e-17
DSE	1.29201e-57	0.64095	0.265	0.504	4.14373e-53
ZNF207	6.10119e-49	0.633832	0.261	0.496	1.95677e-44
ZRANB2	1.6411e-14	0.631897	0.402	0.7	5.26334e-10
ATM	4.45638e-28	0.631881	0.171	0.293	1.42925e-23
FUS	0.524831	0.625336	0.522	0.847	1
CILP2	1.41955e-18	0.618407	0.167	0.264	4.55278e-14
ABI2	1.22215e-64	0.616197	0.201	0.404	3.91968e-60
ANKRD28	3.2447e-48	0.611835	0.169	0.321	1.04064e-43
GLS	2.91086e-53	0.601611	0.289	0.554	9.3357e-49
PRPF4B	4.41639e-49	0.59841	0.324	0.616	1.41643e-44
GPBP1	9.79475e-37	0.598053	0.36	0.666	3.14137e-32
SLC25A37	7.89795e-05	0.597271	0.461	0.727	1
CP	6.80207e-27	0.591289	0.337	0.565	2.18156e-22
FAM53C	4.58844e-38	0.591024	0.146	0.269	1.47161e-33
NABP1	1.4466e-45	0.587309	0.183	0.343	4.63953e-41
USP34	4.36154e-56	0.585596	0.207	0.403	1.39883e-51
TRIM38	4.66308e-54	0.576906	0.179	0.347	1.49554e-49
SAMD4A	6.67929e-40	0.57615	0.157	0.29	2.14218e-35
MYCBP2	1.44493e-59	0.563844	0.287	0.563	4.63417e-55
GOLGB1	0.627351	0.546354	0.546	0.86	1
ANKRD36BP1	2.95002e-67	0.54607	0.167	0.346	9.46131e-63
CDK12	2.29921e-53	0.539206	0.16	0.315	7.37404e-49
MTATP6P1	4.67843e-53	0.538835	0.219	0.412	1.50047e-48
TCF25	1.8915e-36	0.536442	0.379	0.71	6.06642e-32
SLC38A2	6.54336e-41	0.535265	0.349	0.643	2.09859e-36
IARS	4.02283e-48	0.53394	0.148	0.287	1.2902e-43
C6orf62	6.10706e-72	0.533906	0.21	0.432	1.95866e-67
PRPSAP1	2.76512e-65	0.533239	0.175	0.357	8.86829e-61
FAM214A	1.84915e-54	0.533066	0.135	0.273	5.93059e-50
WDR73	1.20084e-33	0.532079	0.146	0.261	3.85134e-29
COPA	7.00443e-70	0.524131	0.234	0.473	2.24646e-65
QSOX1	6.45529e-58	0.521645	0.27	0.519	2.07034e-53
ERO1B	2.20644e-55	0.520715	0.178	0.349	7.0765e-51
FNIP1	3.1662e-62	0.519224	0.197	0.391	1.01546e-57
COL11A1	3.11544e-45	0.515968	0.316	0.586	9.99184e-41
YME1L1	6.05671e-27	0.513945	0.422	0.758	1.94251e-22
DDR2	4.11815e-41	0.507576	0.36	0.664	1.32077e-36
CEMIP2	1.38659e-49	0.50381	0.153	0.297	4.44706e-45
CDKN1C	4.93799e-70	0.498043	0.224	0.447	1.58371e-65
AAK1	6.69043e-48	0.496066	0.141	0.274	2.14575e-43
CHD2	1.08081e-68	0.490124	0.267	0.53	3.46639e-64
ARIH1	1.2239e-83	0.489984	0.195	0.418	3.9253e-79
XRRA1	1.6139e-45	0.489405	0.142	0.273	5.17609e-41
ARGLU1	4.39975e-67	0.487138	0.305	0.609	1.41109e-62
PPP1R15B	1.34315e-61	0.485787	0.166	0.335	4.30776e-57
HNRNPH1	5.14338e-71	0.482389	0.292	0.584	1.64958e-66
SEMA3E	2.76708e-74	0.482326	0.147	0.316	8.87459e-70
ARID1B	4.69742e-55	0.482245	0.142	0.286	1.50656e-50
RNPC3	7.17256e-50	0.48011	0.158	0.306	2.30038e-45
LDLR	2.41793e-63	0.479164	0.171	0.342	7.75478e-59
BOD1L1	1.56166e-83	0.479063	0.268	0.551	5.00855e-79
COL27A1	5.28119e-64	0.478704	0.164	0.333	1.69378e-59
PNISR	0.00582364	0.476303	0.513	0.851	1
NKTR	3.46512e-83	0.474476	0.226	0.47	1.11133e-78
GALNT15	3.5315e-14	0.471902	0.448	0.697	1.13262e-09
PLXDC2	2.90533e-32	0.470706	0.397	0.717	9.31798e-28
NSD3	3.96624e-84	0.466334	0.292	0.602	1.27205e-79
COL6A2	4.62926e-27	0.465231	0.429	0.763	1.4847e-22
PSME4	7.79633e-69	0.464725	0.149	0.315	2.50044e-64
SON	1.83983e-14	0.46271	0.625	0.923	5.9007e-10
PLK3	7.73798e-43	0.460494	0.131	0.25	2.48172e-38
WDR60	1.30089e-77	0.459972	0.173	0.367	4.17221e-73
SLC5A3	1.05782e-79	0.458097	0.231	0.473	3.39263e-75
THBS1	1.2271e-64	0.45524	0.208	0.409	3.93557e-60
MDM4	4.14931e-67	0.455178	0.157	0.327	1.33077e-62
MACF1	2.61852e-64	0.455165	0.149	0.311	8.39811e-60
GPRC5A	1.25538e-77	0.450431	0.221	0.453	4.02625e-73
STAT3	8.9119e-107	0.450395	0.257	0.564	2.85822e-102
RSRP1	2.83929e-10	0.448686	0.49	0.806	9.10616e-06
CCNL1	1.6925e-17	0.447138	0.449	0.77	5.42817e-13
FNBP4	3.26314e-88	0.446089	0.219	0.464	1.04655e-83
DAAM1	7.48384e-82	0.445362	0.13	0.298	2.40022e-77
AFF4	1.49957e-103	0.444942	0.249	0.542	4.80942e-99
GPATCH2L	2.7556e-49	0.442755	0.126	0.25	8.83777e-45
IFRD1	6.74797e-77	0.442566	0.289	0.583	2.16421e-72
ANKRD11	3.32857e-86	0.44096	0.243	0.505	1.06754e-81
ZNF791	2.00492e-99	0.439666	0.182	0.41	6.43016e-95
PUM3	4.55622e-61	0.438876	0.136	0.283	1.46127e-56
CFH	2.27486e-36	0.432899	0.91	0.972	7.29592e-32
NEU1	1.14016e-78	0.432342	0.191	0.4	3.65673e-74
ZFYVE16	4.70392e-61	0.431212	0.129	0.271	1.50864e-56
ATXN2	1.11376e-78	0.430646	0.143	0.317	3.57206e-74
RBM5	2.20928e-75	0.428825	0.145	0.317	7.08562e-71
SPG7	1.70047e-56	0.4279	0.138	0.28	5.45374e-52
COMP	1.01421e-84	0.427183	0.954	0.992	3.25276e-80
CREBRF	4.11275e-95	0.425673	0.239	0.509	1.31904e-90
PCDH9	4.60795e-62	0.424432	0.144	0.295	1.47786e-57
TRIM8	1.49246e-56	0.419973	0.125	0.259	4.78663e-52
LOX	0.0323252	0.419644	0.251	0.307	1
RN7SL2	6.11124e-88	0.419302	0.146	0.328	1.96e-83
TRIM44	2.49255e-84	0.419099	0.149	0.333	7.99412e-80
SEC24D	9.96687e-75	0.418367	0.132	0.292	3.19657e-70
PHACTR4	5.37551e-90	0.418183	0.137	0.319	1.72403e-85
EIF5B	8.69458e-86	0.417988	0.347	0.706	2.78852e-81
TRPS1	1.99043e-101	0.41704	0.193	0.431	6.38371e-97
CALCOCO1	1.72874e-64	0.4165	0.144	0.301	5.54442e-60
MMP3	9.10533e-07	0.414938	0.478	0.538	0.0292026
NRDC	1.21885e-88	0.414245	0.157	0.354	3.90909e-84
SRSF10	1.85138e-92	0.414186	0.292	0.615	5.93776e-88
RRBP1	1.06337e-09	0.413656	0.499	0.831	3.41045e-05
GON4L	2.6263e-57	0.410877	0.12	0.252	8.42308e-53
ASH1L	2.07577e-106	0.410521	0.251	0.548	6.6574e-102
ENOSF1	5.83031e-68	0.410435	0.146	0.308	1.8699e-63
MAFB	1.6329e-60	0.409197	0.172	0.333	5.23704e-56
AP000769.1	3.1543e-100	0.408282	0.18	0.407	1.01165e-95
EPM2AIP1	1.32183e-89	0.408139	0.154	0.35	4.23937e-85
BDP1	3.20164e-115	0.407336	0.213	0.484	1.02683e-110
PPP1R10	1.25916e-13	0.406533	0.478	0.8	4.03839e-09
PIK3R3	9.75738e-68	0.406255	0.15	0.314	3.12939e-63
SLC35E3	4.13419e-79	0.406239	0.115	0.269	1.32592e-74
SMC5	4.35895e-101	0.402702	0.198	0.441	1.398e-96
ZKSCAN1	2.18654e-98	0.402288	0.259	0.55	7.01268e-94
TRA2A	1.06276e-105	0.401705	0.206	0.459	3.40849e-101
TOR1AIP2	4.64787e-81	0.401056	0.139	0.313	1.49066e-76
CENPC	1.76476e-116	0.399639	0.177	0.419	5.65995e-112
MYADM	1.03913e-97	0.399509	0.28	0.591	3.33271e-93
FOXP1	1.88498e-89	0.399023	0.15	0.34	6.04551e-85
HNRNPA2B1	1.1184e-24	0.398874	0.759	0.96	3.58694e-20
ZBTB10	4.57269e-97	0.398861	0.162	0.371	1.46655e-92
LTBP3	1.39555e-96	0.398433	0.22	0.477	4.4758e-92
ZMYM2	9.21004e-71	0.398195	0.127	0.28	2.95385e-66
CD46	6.01373e-87	0.3978	0.191	0.412	1.92872e-82
MELTF	1.16937e-92	0.397584	0.235	0.5	3.75039e-88
ABCA5	4.41866e-91	0.39652	0.212	0.455	1.41715e-86
COL6A1	2.16466e-98	0.395285	0.273	0.573	6.94249e-94
NFAT5	2.63936e-107	0.395279	0.21	0.471	8.46495e-103
SF1	5.85188e-119	0.39389	0.249	0.558	1.87682e-114
SLC3A2	8.10966e-91	0.390814	0.334	0.675	2.60093e-86
GOLGA3	2.9229e-76	0.388515	0.154	0.332	9.37433e-72
CEP95	1.30592e-73	0.38832	0.134	0.294	4.18835e-69
ZFC3H1	1.83079e-96	0.386619	0.145	0.341	5.87172e-92
CHD9	1.32131e-123	0.38584	0.248	0.562	4.2377e-119
COL9A2	1.81439e-75	0.384836	0.242	0.484	5.81911e-71
SOX4	3.43802e-112	0.384467	0.256	0.541	1.10264e-107
ITPR2	3.28058e-103	0.384072	0.188	0.424	1.05215e-98
RERE	2.42831e-72	0.383641	0.137	0.298	7.78807e-68
TTC19	9.71177e-72	0.381826	0.123	0.274	3.11476e-67
PRKCA	2.52356e-97	0.380815	0.157	0.362	8.09356e-93
MBNL1	2.85325e-101	0.380246	0.309	0.652	9.15094e-97
CLIP1	2.8562e-134	0.378367	0.206	0.49	9.16042e-130
CCDC66	3.74727e-75	0.376148	0.122	0.277	1.20183e-70
RBM23	1.30188e-102	0.373414	0.159	0.373	4.1754e-98
UBAP2	1.57435e-90	0.372953	0.129	0.305	5.04926e-86
GOLGA4	1.70092e-63	0.370544	0.387	0.745	5.4552e-59
RAF1	2.38007e-85	0.370429	0.123	0.289	7.63337e-81
NCKAP1	3.83704e-95	0.370136	0.163	0.37	1.23062e-90
CCDC88A	6.90164e-118	0.368747	0.251	0.553	2.21349e-113
NOP56	7.5428e-101	0.368312	0.177	0.402	2.41913e-96
MED13	4.73791e-97	0.365546	0.15	0.349	1.51954e-92
CCDC80	3.81437e-102	0.363511	0.331	0.671	1.22335e-97
DDX46	4.55889e-130	0.361425	0.215	0.504	1.46213e-125
KIAA2026	3.03581e-97	0.358408	0.146	0.342	9.73643e-93
NUDT4	1.50443e-105	0.358274	0.144	0.346	4.82502e-101
SAFB2	1.9364e-123	0.356542	0.173	0.419	6.21041e-119
DDX18	3.02742e-136	0.355317	0.265	0.603	9.70954e-132
SPEN	6.40055e-111	0.353823	0.213	0.474	2.05278e-106
SMARCC2	1.05309e-100	0.353665	0.149	0.352	3.37747e-96
PKN2	4.66956e-106	0.352517	0.157	0.37	1.49762e-101
ANKRD12	2.54011e-112	0.351689	0.321	0.689	8.14664e-108
CYLD	9.36124e-82	0.350931	0.134	0.303	3.00234e-77
CCNK	8.76823e-81	0.35036	0.13	0.297	2.81215e-76
CDC42BPA	5.43466e-84	0.347849	0.129	0.299	1.743e-79
SUN2	1.32274e-109	0.347654	0.257	0.564	4.24228e-105
ATOH8	5.08845e-53	0.347641	0.156	0.299	1.63197e-48
AL450998.2	7.88517e-66	0.34633	0.114	0.252	2.52893e-61
PDE4DIP	1.35246e-136	0.345881	0.241	0.56	4.33762e-132
SYNM	9.2949e-96	0.345342	0.16	0.365	2.98106e-91
SECISBP2	4.51547e-82	0.344691	0.129	0.296	1.4482e-77
SMCHD1	1.07358e-101	0.34454	0.185	0.416	3.44318e-97
INHBA	3.23708e-45	0.34219	0.21	0.362	1.0382e-40
ZNF638	7.33913e-135	0.341891	0.194	0.469	2.3538e-130
MED13L	1.35955e-105	0.341278	0.175	0.401	4.36033e-101
HNRNPU	6.70421e-19	0.340181	0.512	0.86	2.15017e-14
GCC2	5.65832e-133	0.339615	0.234	0.541	1.81474e-128
SFPQ	4.33279e-34	0.339504	0.441	0.793	1.38961e-29
TIAM2	1.80807e-103	0.339382	0.132	0.324	5.79883e-99
TUT7	1.26148e-74	0.338931	0.12	0.271	4.04583e-70
GPC6	5.75603e-68	0.338576	0.32	0.617	1.84607e-63
MBTPS1	8.58583e-96	0.337738	0.134	0.32	2.75365e-91
USP15	3.52204e-126	0.337198	0.179	0.433	1.12959e-121
MDM2	2.19698e-92	0.335533	0.159	0.356	7.04616e-88
FLNA	3.1999e-91	0.335284	0.136	0.318	1.02627e-86
NUFIP2	1.22549e-88	0.334026	0.367	0.739	3.93038e-84
TF	2.62306e-19	0.334021	0.337	0.508	8.41267e-15
GNL1	5.66709e-132	0.333927	0.173	0.427	1.81755e-127
RIF1	8.80385e-100	0.333699	0.136	0.327	2.82357e-95
UBR5	4.59633e-86	0.33251	0.11	0.268	1.47413e-81
VEGFA	4.38443e-06	0.331605	0.495	0.697	0.140617
SNRNP200	2.71151e-112	0.331577	0.143	0.351	8.69634e-108
PPP3CA	9.12878e-135	0.331262	0.227	0.531	2.92778e-130
PWWP3A	6.91729e-76	0.33085	0.112	0.26	2.21851e-71
GLG1	4.61537e-127	0.330839	0.217	0.507	1.48024e-122
CALD1	1.73091e-161	0.329728	0.241	0.577	5.55139e-157
TTC14	1.43867e-79	0.328807	0.14	0.312	4.61412e-75
HP1BP3	9.50567e-135	0.328791	0.287	0.65	3.04866e-130
DLG1	8.32484e-80	0.328737	0.108	0.257	2.66994e-75
SETD5	1.20778e-126	0.327853	0.153	0.385	3.87361e-122
RAB30-AS1	4.50397e-78	0.326624	0.114	0.266	1.44451e-73
TAF1D	1.47586e-72	0.32623	0.371	0.716	4.73337e-68
LTN1	2.4244e-81	0.325912	0.121	0.282	7.77554e-77
PIBF1	2.79822e-75	0.323264	0.108	0.253	8.97446e-71
GFPT1	4.49441e-126	0.322385	0.192	0.455	1.44145e-121
ATP1A1	1.21238e-134	0.321975	0.268	0.61	3.88834e-130
CCN1	1.3224e-33	0.321293	0.39	0.645	4.2412e-29
TUG1	3.88829e-111	0.320364	0.144	0.354	1.24705e-106
AHNAK2	1.85215e-87	0.320291	0.139	0.318	5.94023e-83
DIS3	1.28088e-143	0.319268	0.214	0.513	4.10804e-139
SOS2	6.17739e-80	0.319034	0.11	0.261	1.98121e-75
CWF19L2	1.16382e-137	0.318444	0.174	0.433	3.7326e-133
POLR3D	1.35885e-89	0.317548	0.114	0.278	4.35812e-85
SYNE2	1.04049e-87	0.317543	0.117	0.28	3.33706e-83
DDX24	3.62576e-21	0.317225	0.507	0.861	1.16285e-16
GPATCH2	5.59236e-93	0.317062	0.114	0.283	1.79358e-88
EWSR1	8.29348e-97	0.31513	0.143	0.336	2.65989e-92
METTL16	1.2887e-89	0.314005	0.117	0.283	4.13311e-85
PDCD7	1.54636e-115	0.313765	0.149	0.366	4.95949e-111
OFD1	2.60196e-120	0.312839	0.142	0.358	8.34499e-116
TARSL2	5.64824e-123	0.312433	0.157	0.388	1.8115e-118
SLC7A2	1.35338e-94	0.312432	0.141	0.323	4.34054e-90
HUWE1	1.21437e-106	0.312359	0.143	0.348	3.89473e-102
KMT2C	2.62403e-97	0.31231	0.127	0.308	8.4158e-93
UPF2	3.4772e-126	0.311544	0.166	0.408	1.11521e-121
AC080038.1	4.84206e-75	0.310772	0.108	0.251	1.55295e-70
PHF14	6.13458e-88	0.310705	0.119	0.285	1.96748e-83
HM13	3.1236e-135	0.310555	0.176	0.434	1.0018e-130
ZBTB20	2.2894e-139	0.309578	0.262	0.602	7.34258e-135
TSPYL2	6.82389e-45	0.309371	0.454	0.805	2.18856e-40
KMT2A	5.26572e-122	0.309213	0.146	0.367	1.68882e-117
LINC00963	1.11511e-106	0.308556	0.12	0.307	3.57639e-102
MAML2	1.26353e-79	0.307912	0.109	0.258	4.0524e-75
WSB1	5.01761e-49	0.307586	0.446	0.829	1.60925e-44
RBM39	1.39529e-05	0.306141	0.569	0.918	0.447496
MYO9A	3.75377e-87	0.305727	0.107	0.264	1.20391e-82
LAMB2	1.65198e-92	0.305413	0.132	0.312	5.29824e-88
MKLN1	4.64742e-122	0.304857	0.125	0.329	1.49052e-117
GNAI3	2.33999e-143	0.30463	0.137	0.372	7.50482e-139
ITGA5	2.69496e-97	0.304149	0.142	0.333	8.64326e-93
TRIP12	7.39145e-111	0.303189	0.129	0.326	2.37059e-106
PUM1	1.62252e-120	0.301323	0.139	0.355	5.20374e-116
KDM5B	1.75003e-123	0.300405	0.163	0.399	5.61269e-119
CD44	4.3233e-112	0.300076	0.147	0.357	1.38657e-107
YIPF4	2.80185e-88	0.299651	0.114	0.277	8.98609e-84
TRA2B	4.59806e-51	0.298747	0.415	0.753	1.47469e-46
EIF3J-DT	3.95966e-152	0.298277	0.16	0.423	1.26994e-147
PLOD2	5.37256e-132	0.297369	0.274	0.616	1.72309e-127
RB1CC1	8.09273e-147	0.296834	0.162	0.421	2.5955e-142
RUNX1	3.10424e-138	0.296731	0.155	0.399	9.9559e-134
GATAD1	8.52622e-121	0.296184	0.152	0.376	2.73453e-116
TLN1	5.8077e-125	0.29612	0.312	0.688	1.86265e-120
RNF217	3.8489e-95	0.296072	0.109	0.275	1.23442e-90
TPT1-AS1	5.01833e-85	0.296003	0.103	0.254	1.60948e-80
AFDN	1.4354e-123	0.295529	0.165	0.402	4.6036e-119
TUT4	1.10625e-132	0.295168	0.158	0.399	3.54796e-128
ESYT2	5.5958e-83	0.294692	0.125	0.289	1.79468e-78
SBNO1	4.91119e-110	0.294426	0.139	0.342	1.57512e-105
SREK1	3.94848e-124	0.294302	0.145	0.367	1.26636e-119
CAND1	3.14565e-92	0.294115	0.11	0.274	1.00887e-87
CYP20A1	4.55233e-86	0.292633	0.107	0.262	1.46002e-81
AFF1	1.82548e-99	0.292502	0.122	0.301	5.85468e-95
CEP126	1.66611e-110	0.292368	0.122	0.313	5.34353e-106
ATP2B1	6.25893e-137	0.292149	0.176	0.434	2.00736e-132
CHD4	9.00844e-92	0.290913	0.109	0.27	2.88919e-87
ATF6	2.03879e-101	0.289819	0.122	0.305	6.53882e-97
CAPN7	6.48561e-112	0.289481	0.13	0.328	2.08006e-107
CRK	5.51898e-105	0.28945	0.113	0.291	1.77005e-100
CPEB4	1.0717e-133	0.289149	0.148	0.383	3.43715e-129
CRIM1	1.13927e-68	0.288992	0.119	0.261	3.65386e-64
KNOP1	3.94776e-80	0.287556	0.106	0.252	1.26613e-75
IRS2	8.2701e-131	0.286951	0.163	0.407	2.65239e-126
KAT6B	8.74494e-104	0.285961	0.123	0.308	2.80468e-99
KIDINS220	8.59435e-97	0.285875	0.126	0.306	2.75638e-92
ZBTB16	7.00352e-132	0.284964	0.183	0.442	2.24617e-127
POLR2A	4.18349e-152	0.28406	0.224	0.541	1.34173e-147
TNRC6B	2.03135e-135	0.281793	0.163	0.411	6.51496e-131
GPATCH8	2.3688e-143	0.28172	0.161	0.414	7.59723e-139
KANSL1L	6.46116e-115	0.280412	0.124	0.321	2.07222e-110
EMP1	4.69353e-119	0.28032	0.254	0.551	1.50531e-114
CARHSP1	1.45289e-147	0.279733	0.153	0.405	4.6597e-143
ASXL1	3.01367e-120	0.277089	0.149	0.37	9.66543e-116
TSC22D2	1.79761e-121	0.275328	0.123	0.325	5.7653e-117
ZNF385D	2.40887e-144	0.27495	0.225	0.527	7.72573e-140
USP47	3.94595e-126	0.274264	0.138	0.356	1.26555e-121
ITPRIPL2	3.41371e-99	0.273071	0.12	0.297	1.09485e-94
PRPF38B	3.40415e-148	0.272578	0.283	0.652	1.09178e-143
APP	3.79422e-156	0.272275	0.229	0.556	1.21688e-151
ADAMTS1	4.69757e-64	0.271772	0.125	0.264	1.5066e-59
PDLIM5	2.29421e-181	0.271445	0.178	0.48	7.35798e-177
ACTN1	6.51021e-128	0.270963	0.126	0.336	2.08796e-123
NEBL	2.47993e-159	0.269862	0.211	0.52	7.95364e-155
NCOA7	2.76863e-101	0.268089	0.112	0.284	8.87955e-97
ATRX	8.30016e-165	0.267023	0.246	0.595	2.66203e-160
AC091271.1	4.04684e-87	0.266864	0.116	0.277	1.2979e-82
HIP1	1.65134e-95	0.265685	0.101	0.261	5.29619e-91
SFT2D2	1.81784e-106	0.265584	0.119	0.305	5.83018e-102
FNDC3B	2.2866e-144	0.26412	0.184	0.457	7.33357e-140
PER3	9.72406e-96	0.263121	0.119	0.293	3.1187e-91
TNS1	5.34423e-104	0.263107	0.135	0.327	1.714e-99
NCOR2	4.85845e-127	0.262801	0.141	0.362	1.5582e-122
SLC16A1	8.7384e-105	0.262479	0.129	0.319	2.80258e-100
FOXO3	6.51902e-159	0.262029	0.2	0.5	2.09078e-154
ATP2B1-AS1	5.82352e-92	0.260001	0.107	0.268	1.86772e-87
REV3L	1.16413e-101	0.259245	0.102	0.269	3.73361e-97
EIF3J	3.63567e-158	0.259131	0.217	0.532	1.16603e-153
TRIP11	3.16798e-161	0.258375	0.184	0.476	1.01604e-156
PCF11	7.52637e-134	0.258244	0.297	0.662	2.41386e-129
KDM5A	6.05661e-114	0.256725	0.111	0.297	1.94248e-109
IAH1	1.13062e-108	0.256044	0.113	0.295	3.62611e-104
SRPRA	1.09162e-155	0.254983	0.245	0.585	3.50104e-151
ODR4	7.47338e-112	0.254966	0.113	0.299	2.39686e-107
EP300	1.95303e-113	0.254735	0.119	0.31	6.26377e-109
STAG1	6.93651e-98	0.254413	0.107	0.274	2.22468e-93
TFRC	4.31823e-93	0.253567	0.115	0.283	1.38494e-88
ACSL3	5.25652e-139	0.253526	0.203	0.487	1.68587e-134
MPHOSPH8	2.35737e-156	0.253418	0.318	0.724	7.56056e-152
AKT3	4.18787e-156	0.253279	0.181	0.462	1.34313e-151
VCP	5.80409e-172	0.253035	0.182	0.481	1.86149e-167
NMT1	1.62731e-130	0.251902	0.12	0.329	5.21912e-126
RSBN1L	8.68086e-117	0.251879	0.138	0.346	2.78412e-112
ZNF800	7.85665e-99	0.251025	0.095	0.254	2.51978e-94
FGFR1	9.07726e-149	0.250163	0.3	0.677	2.91126e-144
NDUFB6	0	-0.250431	0.078	0.428	0
CKB	2.71362e-299	-0.25181	0.133	0.471	8.70312e-295
TRAPPC2L	0	-0.251917	0.072	0.394	0
PDCD5	0	-0.252055	0.127	0.568	0
GLO1	0	-0.252157	0.092	0.457	0
CUTA	0	-0.252649	0.258	0.769	0
NDUFA2	0	-0.252737	0.092	0.467	0
PFDN2	0	-0.25284	0.1	0.489	0
EFHD1	7.07495e-275	-0.252877	0.056	0.318	2.26908e-270
RAB2A	0	-0.253224	0.243	0.756	0
MEA1	0	-0.254169	0.069	0.402	0
RBM8A	0	-0.254308	0.238	0.754	0
IFITM1	2.89538e-235	-0.254345	0.061	0.299	9.28607e-231
MDH2	0	-0.254716	0.109	0.525	0
CDKN1A	0	-0.254871	0.227	0.689	0
H1F0	4.58242e-255	-0.254992	0.09	0.363	1.46967e-250
ARL3	0	-0.255049	0.171	0.643	0
PPCS	0	-0.255134	0.075	0.412	0
ATP5F1A	0	-0.255922	0.123	0.54	0
NXT1	0	-0.256731	0.07	0.383	0
PTGES3	2.40696e-243	-0.25787	0.427	0.903	7.71959e-239
ID1	4.53986e-198	-0.257925	0.169	0.449	1.45602e-193
MGST3	0	-0.258161	0.201	0.707	0
RAD23A	0	-0.258265	0.154	0.611	0
SNRPN	0	-0.258406	0.101	0.471	0
HSD17B10	0	-0.25888	0.058	0.354	0
CAPNS1	0	-0.258901	0.107	0.504	0
PMP22	1.83997e-299	-0.259035	0.323	0.782	5.90115e-295
BUD31	0	-0.259154	0.145	0.591	0
BLVRB	0	-0.259401	0.104	0.489	0
ATP5MC1	0	-0.259613	0.124	0.549	0
HLA-B	2.26275e-243	-0.260833	0.469	0.925	7.25709e-239
AP3S1	0	-0.261204	0.135	0.557	0
VPS28	0	-0.261857	0.148	0.612	0
GTF2A2	0	-0.261877	0.115	0.534	0
DPM3	0	-0.262024	0.057	0.354	0
TMEM256	0	-0.262086	0.064	0.388	0
KRT18	5.77028e-249	-0.262238	0.078	0.34	1.85064e-244
HNRNPK	0	-0.26242	0.259	0.792	0
CFAP36	0	-0.263071	0.151	0.628	0
ATP5F1D	0	-0.263276	0.296	0.824	0
DDIT3	1.67379e-232	-0.26358	0.378	0.812	5.36819e-228
MICOS13	0	-0.264347	0.141	0.605	0
PSMB5	0	-0.265152	0.132	0.571	0
NOP10	0	-0.265215	0.065	0.396	0
PPA1	0	-0.265867	0.15	0.592	0
EIF3I	0	-0.266562	0.197	0.7	0
PLA2G16	0	-0.266879	0.13	0.525	0
TCEAL6	1.85352e-297	-0.267081	0.073	0.362	5.9446e-293
ESD	0	-0.267108	0.125	0.549	0
FABP5	1.24893e-197	-0.267161	0.05	0.252	4.00556e-193
RPA3	0	-0.267591	0.075	0.421	0
TMEM59	2.66239e-250	-0.267746	0.437	0.917	8.53883e-246
NINJ1	0	-0.267989	0.158	0.579	0
INSIG1	5.32324e-248	-0.268742	0.137	0.436	1.70727e-243
JUNB	1.92654e-170	-0.268838	0.449	0.83	6.17879e-166
CCT4	0	-0.2695	0.168	0.642	0
TUBA1C	0	-0.27001	0.213	0.709	0
CHCHD10	0	-0.270095	0.076	0.406	0
MMP24OS	0	-0.270126	0.172	0.644	0
EIF4B	0	-0.270169	0.364	0.882	0
HOXC10	0	-0.270771	0.136	0.564	0
ATF3	1.07189e-275	-0.270817	0.315	0.751	3.43776e-271
ETFB	0	-0.270908	0.203	0.697	0
BHLHE41	0	-0.271314	0.242	0.672	0
TALDO1	0	-0.271551	0.109	0.502	0
PRDX4	0	-0.271628	0.266	0.768	0
NDUFS4	0	-0.272999	0.132	0.566	0
EIF3L	0	-0.273666	0.216	0.722	0
MRPL20	0	-0.274554	0.196	0.687	0
PNKD	0	-0.274664	0.116	0.519	0
ATOX1	0	-0.27495	0.096	0.48	0
ARF1	0	-0.275822	0.256	0.79	0
NDUFS6	0	-0.275928	0.086	0.441	0
HLA-C	5.87945e-178	-0.276774	0.55	0.956	1.88566e-173
EMC4	0	-0.276887	0.104	0.504	0
TPD52L1	0	-0.276931	0.182	0.641	0
BAG3	1.4005e-291	-0.276989	0.275	0.695	4.4917e-287
LSM2	0	-0.277848	0.101	0.489	0
NSA2	0	-0.277896	0.26	0.792	0
POLR2K	0	-0.277953	0.089	0.472	0
CITED2	0	-0.278011	0.159	0.558	0
VAMP5	0	-0.278598	0.049	0.345	0
JTB	0	-0.278831	0.116	0.531	0
ARF4	0	-0.2794	0.264	0.764	0
TMEM179B	0	-0.280309	0.093	0.477	0
NDUFC2	0	-0.281224	0.138	0.589	0
RAMP1	1.88767e-196	-0.282646	0.067	0.282	6.05414e-192
ARPC2	0	-0.282899	0.214	0.723	0
RAB1A	0	-0.282991	0.175	0.653	0
PA2G4	0	-0.283	0.222	0.736	0
CYB5R3	0	-0.283409	0.259	0.748	0
CENPX	0	-0.283779	0.091	0.459	0
FBL	0	-0.283952	0.159	0.625	0
CAVIN3	0	-0.284067	0.103	0.488	0
MMADHC	0	-0.284205	0.131	0.581	0
MRFAP1	0	-0.284579	0.23	0.757	0
SLPI	7.6888e-230	-0.284975	0.133	0.415	2.46595e-225
CKS2	0	-0.285543	0.077	0.388	0
SET	0	-0.286595	0.279	0.812	0
ALKBH7	0	-0.28661	0.198	0.706	0
MAGED2	0	-0.286852	0.174	0.61	0
MLF2	0	-0.286897	0.13	0.579	0
MYL12A	0	-0.287087	0.152	0.606	0
PLIN2	0	-0.287392	0.084	0.399	0
C9orf16	0	-0.287522	0.086	0.445	0
SH3BGRL	0	-0.287858	0.078	0.439	0
TAGLN2	0	-0.287912	0.09	0.445	0
RNASEH2C	0	-0.28814	0.115	0.54	0
FXYD1	0	-0.288527	0.065	0.362	0
SEC11A	0	-0.288964	0.319	0.859	0
MRPL51	0	-0.289114	0.208	0.725	0
RRAS	0	-0.290694	0.191	0.666	0
DAD1	0	-0.290753	0.303	0.835	0
TMSB4X	0	-0.291756	0.079	0.383	0
KRTCAP2	0	-0.291761	0.087	0.441	0
ANP32B	0	-0.292092	0.297	0.811	0
RAB34	0	-0.292119	0.166	0.657	0
GADD45GIP1	0	-0.292261	0.13	0.587	0
TMEM14B	0	-0.292511	0.096	0.489	0
SOX9	0	-0.294244	0.264	0.716	0
SNRPE	0	-0.294252	0.11	0.541	0
UBXN1	0	-0.294421	0.227	0.743	0
PSME1	0	-0.294549	0.079	0.43	0
TOMM20	2.3885e-289	-0.295064	0.397	0.897	7.66041e-285
DEK	0	-0.296003	0.249	0.776	0
TMEM147	0	-0.296146	0.112	0.511	0
FXYD6	0	-0.296321	0.097	0.464	0
RSL24D1	0	-0.296472	0.292	0.809	0
NDUFAB1	0	-0.296954	0.116	0.552	0
BANF1	0	-0.297362	0.131	0.587	0
CHI3L2	7.06316e-93	-0.297542	0.142	0.306	2.2653e-88
COX14	0	-0.297979	0.117	0.551	0
NDUFB8	0	-0.298238	0.162	0.659	0
TUBB2A	0	-0.29833	0.137	0.549	0
RNF181	0	-0.299411	0.108	0.521	0
TUBB	0	-0.300417	0.188	0.67	0
CAMLG	0	-0.301236	0.261	0.788	0
PCBP1	0	-0.30199	0.299	0.822	0
MRPL41	0	-0.30282	0.139	0.596	0
HMGN2	0	-0.302899	0.218	0.732	0
RGS10	0	-0.302912	0.15	0.584	0
NDUFB2	0	-0.304141	0.107	0.541	0
PHPT1	0	-0.304851	0.158	0.625	0
MRPL40	0	-0.305234	0.107	0.538	0
ARL6IP4	0	-0.306254	0.109	0.524	0
RABAC1	0	-0.306417	0.381	0.894	0
NUCKS1	0	-0.306718	0.29	0.842	0
FOS	3.01825e-44	-0.308118	0.723	0.919	9.68013e-40
SUB1	0	-0.309341	0.151	0.636	0
CAPG	0	-0.309435	0.086	0.442	0
GADD45B	1.29582e-121	-0.309441	0.631	0.941	4.15596e-117
TBCA	0	-0.309818	0.211	0.731	0
TXNIP	8.29951e-157	-0.310771	0.477	0.851	2.66182e-152
H3F3B	8.07714e-162	-0.310998	0.764	0.987	2.5905e-157
PPIB	2.6259e-268	-0.311837	0.421	0.895	8.42178e-264
ITM2B	1.59885e-197	-0.312048	0.679	0.984	5.12782e-193
NUDC	0	-0.312077	0.275	0.82	0
LAMTOR1	0	-0.312402	0.15	0.623	0
ASS1	0	-0.313442	0.119	0.51	0
DANCR	0	-0.313679	0.175	0.656	0
TPM2	0	-0.314036	0.239	0.739	0
SLC25A3	0	-0.315089	0.367	0.894	0
RSL1D1	0	-0.315725	0.229	0.755	0
ATP5MC3	0	-0.316264	0.125	0.574	0
PNRC2	0	-0.31641	0.202	0.69	0
AC068888.1	0	-0.317968	0.172	0.629	0
LAMTOR5	0	-0.31855	0.155	0.652	0
BRI3	0	-0.318993	0.222	0.739	0
POMP	0	-0.319405	0.174	0.689	0
TMEM14C	0	-0.319407	0.144	0.619	0
DGUOK	0	-0.320294	0.143	0.627	0
NFKBIA	2.75841e-92	-0.32039	0.388	0.678	8.84677e-88
ANXA2	0	-0.32092	0.374	0.876	0
BZW1	0	-0.321637	0.338	0.843	0
COX5A	0	-0.322373	0.104	0.521	0
TMEM219	0	-0.322966	0.151	0.631	0
ARPC3	0	-0.323197	0.15	0.643	0
ARL2	0	-0.323667	0.108	0.518	0
CDK2AP2	0	-0.324103	0.104	0.47	0
SNRPD1	0	-0.324297	0.127	0.581	0
HNRNPD	0	-0.32525	0.21	0.733	0
FBXO2	1.38562e-268	-0.32565	0.416	0.881	4.44398e-264
YWHAE	0	-0.326097	0.311	0.857	0
HSBP1	0	-0.326593	0.097	0.52	0
MPC2	0	-0.326829	0.104	0.529	0
CIB1	0	-0.326839	0.151	0.626	0
SNHG12	0	-0.328406	0.254	0.705	0
ATP6V1F	0	-0.32912	0.129	0.583	0
SLIRP	0	-0.329206	0.108	0.55	0
ATP5ME	0	-0.329315	0.161	0.674	0
REXO2	0	-0.329367	0.218	0.718	0
CNN3	0	-0.329638	0.151	0.605	0
PSMB6	0	-0.330397	0.126	0.569	0
COPS9	0	-0.331575	0.108	0.533	0
CAV1	0	-0.331684	0.23	0.646	0
GLRX	1.92684e-218	-0.33233	0.121	0.39	6.17975e-214
RAN	0	-0.332422	0.202	0.713	0
H2AFJ	0	-0.333429	0.36	0.854	0
UQCR11	0	-0.334634	0.15	0.642	0
GEM	9.03403e-285	-0.33469	0.16	0.501	2.89739e-280
PGAM1	0	-0.334734	0.21	0.706	0
TBCB	0	-0.335041	0.102	0.511	0
PSMC5	0	-0.337241	0.131	0.589	0
DCTN3	0	-0.337418	0.141	0.637	0
BTG3	0	-0.33971	0.169	0.59	0
CSNK2B	0	-0.340423	0.158	0.653	0
EIF3G	0	-0.341122	0.178	0.69	0
PYURF	0	-0.342166	0.11	0.548	0
PLP2	0	-0.342213	0.239	0.765	0
SBDS	0	-0.342296	0.319	0.832	0
CRIP2	0	-0.342385	0.137	0.577	0
EMP3	3.08765e-307	-0.342648	0.397	0.886	9.90272e-303
NDUFB10	0	-0.342666	0.151	0.641	0
GNAI2	0	-0.342804	0.253	0.773	0
NDUFB1	0	-0.343338	0.112	0.534	0
ANAPC11	0	-0.343704	0.14	0.634	0
FXYD5	0	-0.343805	0.294	0.838	0
IER3	1.28194e-149	-0.344783	0.285	0.576	4.11144e-145
CIRBP	3.49543e-200	-0.344832	0.677	0.984	1.12105e-195
ATP6V0E1	0	-0.345417	0.224	0.75	0
NDRG2	0	-0.345694	0.231	0.672	0
RBX1	0	-0.346143	0.11	0.558	0
TCEAL2	0	-0.346267	0.211	0.723	0
EPB41L4A-AS1	0	-0.346935	0.327	0.81	0
NDUFA11	0	-0.347508	0.154	0.656	0
SNRPF	0	-0.347645	0.102	0.526	0
COX6A1	0	-0.347651	0.222	0.769	0
MRPL33	0	-0.348032	0.115	0.569	0
TRMT112	0	-0.348064	0.203	0.733	0
COX7A2L	0	-0.348084	0.136	0.597	0
C4orf3	0	-0.34893	0.251	0.769	0
SEM1	0	-0.349393	0.231	0.783	0
BNIP3L	0	-0.349724	0.231	0.749	0
CKS1B	0	-0.351771	0.123	0.573	0
NAA38	0	-0.351858	0.157	0.654	0
MT1F	4.59814e-276	-0.354082	0.058	0.321	1.47472e-271
C11orf96	6.12167e-33	-0.354204	0.486	0.688	1.96334e-28
POLR2I	0	-0.354528	0.178	0.695	0
CLTA	0	-0.35497	0.211	0.758	0
H1FX	0	-0.35532	0.268	0.739	0
PDLIM4	0	-0.356359	0.176	0.566	0
GPX1	0	-0.356698	0.113	0.54	0
COPZ2	0	-0.356894	0.111	0.531	0
HIST1H4C	0	-0.357248	0.198	0.673	0
ATP5MD	0	-0.357811	0.19	0.716	0
MZT2B	0	-0.358709	0.33	0.881	0
SMIM3	3.73036e-300	-0.359247	0.084	0.382	1.1964e-295
JUND	6.18916e-69	-0.359737	0.672	0.946	1.98499e-64
MRPS21	0	-0.360888	0.161	0.677	0
ANAPC16	0	-0.362088	0.196	0.732	0
CD81	4.811e-243	-0.362299	0.525	0.954	1.54299e-238
LY6E	0	-0.362771	0.119	0.536	0
CHAD	2.59613e-234	-0.364474	0.228	0.558	8.32631e-230
EIF1B	0	-0.365091	0.255	0.791	0
ID3	1.17818e-264	-0.365112	0.167	0.495	3.77867e-260
VDAC2	0	-0.365213	0.168	0.681	0
H3F3A	0	-0.365294	0.219	0.759	0
NHP2	0	-0.365584	0.112	0.573	0
LAMTOR4	0	-0.365893	0.173	0.709	0
UQCRQ	0	-0.365921	0.123	0.594	0
SNRPG	0	-0.366506	0.124	0.601	0
MXRA7	0	-0.367037	0.184	0.618	0
NDUFC1	0	-0.367313	0.189	0.717	0
RHOC	0	-0.36851	0.216	0.73	0
SNRPB	0	-0.369755	0.133	0.609	0
UQCR10	0	-0.370015	0.165	0.697	0
CHMP2A	0	-0.370264	0.182	0.716	0
UBC	1.12824e-181	-0.370616	0.925	0.998	3.61849e-177
EIF3E	0	-0.370811	0.282	0.827	0
TCEAL4	0	-0.371309	0.213	0.754	0
NDUFB7	0	-0.371628	0.168	0.685	0
SMIM26	0	-0.371719	0.175	0.696	0
VAMP2	0	-0.372058	0.157	0.644	0
SPINT2	0	-0.373078	0.273	0.783	0
CDK2AP1	0	-0.373236	0.157	0.612	0
EIF3H	0	-0.375036	0.279	0.841	0
SMDT1	0	-0.376292	0.142	0.616	0
CLEC3A	4.4612e-212	-0.377448	0.102	0.349	1.4308e-207
MYL12B	0	-0.378323	0.201	0.742	0
ID2	6.84796e-279	-0.378457	0.395	0.849	2.19628e-274
GNAS	1.41372e-260	-0.378968	0.542	0.964	4.53408e-256
FUNDC2	0	-0.379106	0.117	0.581	0
COX7A1	0	-0.383256	0.182	0.687	0
PSMA7	0	-0.385195	0.274	0.814	0
NPC2	0	-0.38944	0.333	0.869	0
CFL1	0	-0.389651	0.264	0.798	0
FRZB	4.75934e-95	-0.390846	0.739	0.93	1.52641e-90
NEDD8	0	-0.392516	0.198	0.755	0
HIST1H1C	0	-0.394831	0.122	0.472	0
RAC1	0	-0.395121	0.271	0.84	0
ATP5MPL	0	-0.395424	0.189	0.732	0
TRIR	0	-0.395479	0.236	0.791	0
CLIC1	0	-0.396143	0.262	0.815	0
MYL6	0	-0.399397	0.405	0.914	0
ATP5PF	0	-0.399553	0.214	0.786	0
SNU13	0	-0.400023	0.246	0.805	0
PRDX2	0	-0.400647	0.238	0.796	0
PTMS	0	-0.402891	0.385	0.904	0
SCAND1	0	-0.403421	0.121	0.599	0
NDUFB4	0	-0.40343	0.169	0.705	0
RNF7	0	-0.403806	0.172	0.704	0
PRDX5	0	-0.404315	0.248	0.81	0
IFI27L2	0	-0.404471	0.228	0.782	0
CACYBP	0	-0.407081	0.216	0.694	0
SF3B6	0	-0.407975	0.175	0.723	0
GAS5	3.51244e-270	-0.410016	0.483	0.94	1.12651e-265
ZCRB1	0	-0.410467	0.134	0.622	0
DYNLRB1	0	-0.410573	0.171	0.714	0
PKM	0	-0.410969	0.439	0.932	0
ST13	0	-0.412359	0.43	0.94	0
B2M	4.54316e-263	-0.413825	0.726	0.99	1.45708e-258
NPM1	6.15411e-273	-0.415049	0.673	0.987	1.97374e-268
ATP5MG	0	-0.416724	0.2	0.754	0
MT1E	1.77479e-43	-0.416959	0.652	0.875	5.69212e-39
ERH	0	-0.417116	0.142	0.661	0
SLC25A6	0	-0.417438	0.278	0.834	0
SNX3	0	-0.417778	0.212	0.762	0
PSMB3	0	-0.41925	0.079	0.487	0
EEF1D	4.16085e-277	-0.419603	0.609	0.987	1.33447e-272
RHOA	0	-0.420868	0.232	0.798	0
TCEAL3	0	-0.421052	0.132	0.618	0
PSMB1	0	-0.422128	0.34	0.894	0
ANXA5	0	-0.423792	0.361	0.897	0
EIF1	1.05443e-267	-0.424208	0.938	0.999	3.38177e-263
ATP5IF1	0	-0.424984	0.192	0.729	0
ACTG1	1.84735e-255	-0.425387	0.727	0.989	5.92484e-251
C19orf53	0	-0.425973	0.228	0.803	0
TIMP4	0	-0.426721	0.23	0.691	0
CDO1	1.1503e-273	-0.428521	0.397	0.83	3.68925e-269
KDELR1	0	-0.429621	0.281	0.836	0
SAP18	0	-0.429904	0.378	0.915	0
SERPINA1	1.31788e-165	-0.432488	0.775	0.98	4.22671e-161
COX7B	0	-0.43463	0.139	0.651	0
CHI3L1	7.61908e-45	-0.434878	0.478	0.692	2.44359e-40
UQCRB	0	-0.435097	0.445	0.955	0
MORF4L1	0	-0.435242	0.366	0.917	0
ATRAID	0	-0.436442	0.161	0.678	0
NDUFA1	0	-0.43685	0.186	0.728	0
DSTN	0	-0.438413	0.512	0.961	0
OAZ1	0	-0.439842	0.399	0.921	0
POLR2L	0	-0.440265	0.129	0.575	0
SELENOK	0	-0.440507	0.298	0.838	0
SSR4	0	-0.440701	0.456	0.921	0
FHL1	0	-0.442493	0.194	0.604	0
SEC61B	0	-0.442613	0.282	0.81	0
GABARAPL2	0	-0.44264	0.219	0.791	0
CNBP	0	-0.443132	0.36	0.918	0
SOD3	2.56996e-257	-0.444311	0.891	0.998	8.24238e-253
NDUFB11	0	-0.444488	0.173	0.717	0
ATP5PD	0	-0.448154	0.146	0.698	0
MRPL18	0	-0.449006	0.243	0.725	0
DBI	0	-0.451713	0.154	0.645	0
GUK1	0	-0.451767	0.264	0.844	0
TSPO	0	-0.453402	0.395	0.892	0
ATP5PO	0	-0.454281	0.167	0.727	0
IFITM3	6.4305e-285	-0.454706	0.504	0.94	2.06239e-280
ATP6V1G1	0	-0.45617	0.256	0.842	0
CD63	0	-0.456734	0.668	0.989	0
SUMO2	0	-0.456796	0.21	0.776	0
LDHB	0	-0.456969	0.163	0.693	0
TSC22D3	1.57444e-268	-0.458255	0.298	0.683	5.04956e-264
TMSB10	0	-0.458372	0.197	0.697	0
UBB	8.79184e-293	-0.458643	0.549	0.952	2.81972e-288
PTMA	5.13131e-306	-0.458699	0.745	0.994	1.64571e-301
MGP	5.59399e-71	-0.458878	0.998	0.999	1.7941e-66
TSC22D1	1.00111e-263	-0.459659	0.441	0.865	3.21074e-259
COX5B	0	-0.459773	0.248	0.836	0
ATP5MC2	0	-0.46181	0.398	0.932	0
CALM1	1.59303e-293	-0.463455	0.582	0.96	5.10916e-289
NDUFS5	0	-0.464045	0.22	0.802	0
CD99	0	-0.464236	0.342	0.871	0
COMMD6	0	-0.465378	0.285	0.87	0
SIVA1	0	-0.465786	0.194	0.754	0
TMEM258	0	-0.466263	0.28	0.834	0
UXT	0	-0.467032	0.18	0.737	0
PNRC1	7.49902e-286	-0.468263	0.633	0.981	2.40509e-281
ACTB	0	-0.469699	0.548	0.952	0
MRPS6	0	-0.470949	0.203	0.685	0
NNMT	4.82537e-172	-0.470963	0.517	0.851	1.54759e-167
IFITM2	0	-0.475429	0.267	0.789	0
GSTO1	0	-0.475848	0.21	0.743	0
FIS1	0	-0.476213	0.239	0.813	0
PARK7	0	-0.476911	0.283	0.862	0
SNHG29	0	-0.477889	0.445	0.948	0
EIF3K	0	-0.481449	0.289	0.872	0
SNHG8	0	-0.481571	0.398	0.904	0
ELOB	0	-0.483369	0.259	0.831	0
BNIP3	7.40972e-289	-0.483592	0.364	0.793	2.37644e-284
SEC61G	0	-0.484823	0.209	0.739	0
TXN	0	-0.484878	0.207	0.772	0
FAM162A	0	-0.485455	0.238	0.712	0
SELENOM	0	-0.486144	0.517	0.971	0
HNRNPA1	0	-0.486466	0.447	0.947	0
DCXR	0	-0.489175	0.196	0.72	0
YBX1	0	-0.489337	0.389	0.936	0
SF3B5	0	-0.492967	0.164	0.72	0
PFN1	0	-0.49303	0.13	0.645	0
PLA2G2A	4.36144e-45	-0.494395	0.723	0.874	1.3988e-40
LDHA	5.25033e-194	-0.4946	0.599	0.951	1.68389e-189
EDF1	0	-0.496445	0.345	0.916	0
VKORC1	0	-0.497883	0.228	0.77	0
PDPN	0	-0.500032	0.15	0.535	0
TIMP1	9.13108e-194	-0.501599	0.662	0.976	2.92852e-189
CST3	1.83718e-250	-0.502702	0.721	0.981	5.89222e-246
GPX4	0	-0.503318	0.322	0.883	0
H2AFZ	0	-0.504999	0.434	0.923	0
CALM2	0	-0.507412	0.417	0.937	0
SOD1	0	-0.510139	0.536	0.967	0
BRK1	0	-0.511464	0.178	0.762	0
SNHG6	0	-0.512366	0.404	0.932	0
UBL5	0	-0.512497	0.221	0.819	0
ENO1	2.31199e-278	-0.513891	0.515	0.944	7.41502e-274
NDUFA4	0	-0.517664	0.231	0.821	0
ATP5F1E	0	-0.519732	0.231	0.806	0
COX6C	0	-0.520144	0.172	0.732	0
BEX3	0	-0.520215	0.164	0.668	0
NDUFA4L2	0	-0.521778	0.811	0.994	0
COX6B1	0	-0.523294	0.232	0.828	0
PGK1	0	-0.523445	0.341	0.865	0
HINT1	0	-0.523892	0.343	0.915	0
PEBP1	0	-0.526366	0.47	0.949	0
PRDX6	0	-0.526842	0.258	0.839	0
COX7C	0	-0.528184	0.401	0.944	0
NENF	0	-0.530874	0.195	0.778	0
SNRPD2	0	-0.538164	0.248	0.839	0
PRDX1	0	-0.541231	0.455	0.942	0
NDUFB9	0	-0.541668	0.141	0.689	0
KRT10	0	-0.543577	0.219	0.807	0
CEBPD	4.41296e-307	-0.54586	0.412	0.842	1.41532e-302
OST4	0	-0.546248	0.281	0.871	0
MIA	0	-0.550584	0.26	0.739	0
EID1	0	-0.551213	0.403	0.946	0
HMOX1	5.28996e-244	-0.551741	0.166	0.469	1.6966e-239
UQCRH	0	-0.551951	0.291	0.892	0
SRGN	0	-0.552568	0.141	0.535	0
SCRG1	5.0409e-178	-0.553595	0.672	0.916	1.61672e-173
NACA	0	-0.562242	0.792	0.997	0
TOMM7	0	-0.566438	0.544	0.98	0
RACK1	0	-0.570214	0.68	0.992	0
COX8A	0	-0.570509	0.184	0.775	0
TMA7	0	-0.570808	0.265	0.862	0
MT1X	5.54569e-109	-0.570811	0.819	0.969	1.77861e-104
MT1M	1.69311e-234	-0.57254	0.249	0.592	5.43014e-230
RBP4	2.40128e-260	-0.576343	0.411	0.78	7.70139e-256
COX7A2	0	-0.577942	0.249	0.861	0
FAU	0	-0.578336	0.815	0.997	0
COX4I1	0	-0.584531	0.297	0.898	0
ZFAS1	0	-0.592574	0.495	0.951	0
SRP14	0	-0.597828	0.501	0.974	0
PFDN5	0	-0.600809	0.644	0.991	0
LGALS1	0	-0.602676	0.391	0.902	0
FTL	0	-0.602922	0.972	1	0
S100A13	0	-0.604494	0.441	0.935	0
ROMO1	0	-0.608261	0.147	0.7	0
FTH1	0	-0.618421	0.888	0.999	0
C12orf57	0	-0.62743	0.473	0.974	0
UBA52	0	-0.628032	0.625	0.991	0
S100A11	0	-0.629034	0.296	0.867	0
GSTP1	0	-0.630026	0.404	0.94	0
SNORC	2.21873e-193	-0.632206	0.818	0.968	7.11591e-189
FGFBP2	6.03652e-135	-0.634548	0.685	0.907	1.93603e-130
MT1G	1.18001e-153	-0.639197	0.141	0.362	3.78454e-149
RBM3	0	-0.639253	0.329	0.888	0
S100B	0	-0.648597	0.481	0.906	0
PPDPF	0	-0.657172	0.351	0.904	0
DYNLL1	0	-0.659584	0.435	0.949	0
SERF2	0	-0.659606	0.548	0.97	0
CRYAB	1.49921e-127	-0.660096	0.559	0.836	4.80827e-123
CHCHD2	0	-0.663349	0.371	0.942	0
GPX3	0	-0.66606	0.826	0.982	0
EEF1A1	0	-0.672781	0.954	1	0
EEF1B2	0	-0.675675	0.622	0.99	0
S100A10	0	-0.679633	0.435	0.932	0
MIF	0	-0.681111	0.186	0.721	0
ADIRF	0	-0.681283	0.371	0.861	0
PPIA	0	-0.683581	0.339	0.923	0
BTF3	0	-0.700925	0.494	0.977	0
CCNI	0	-0.706127	0.55	0.98	0
C2orf40	4.424e-90	-0.730792	0.988	0.999	1.41886e-85
SH3BGRL3	0	-0.73247	0.381	0.917	0
IBSP	2.67466e-39	-0.752701	0.181	0.281	8.57818e-35
LGALS3	0	-0.772958	0.521	0.962	0
GAPDH	2.42821e-289	-0.791435	0.814	0.996	7.78776e-285
S100A1	0	-0.804699	0.513	0.904	0
TPT1	0	-0.80699	0.966	1	0
PLAC9	0	-0.847951	0.345	0.758	0
S100A6	0	-0.856628	0.767	0.994	0
PRG4	1.04401e-27	-0.916479	0.236	0.328	3.34836e-23
CYTL1	2.04184e-59	-0.918121	0.802	0.928	6.54858e-55

## Sheet: HomC
	p_val	avg_log2FC	pct.1	pct.2	p_val_adj
NFKBIA	0	2.05144	0.936	0.636	0
IER3	0	1.84717	0.926	0.527	0
SOD2	0	1.44053	0.971	0.799	0
IRF1	0	1.4012	0.821	0.4	0
NFKBIZ	0	1.34983	0.818	0.399	0
RGS16	0	1.02306	0.761	0.513	0
COL2A1	0	1.00284	0.812	0.527	0
CFH	0	0.96966	0.998	0.965	0
CEBPD	0	0.924968	0.961	0.799	0
PLA2G2A	0	0.90089	0.977	0.854	0
TSC22D1	0	0.865047	0.976	0.823	0
PLAC9	0	0.864809	0.938	0.712	0
GEM	0	0.863116	0.755	0.455	0
PPP1R15A	0	0.849378	0.981	0.848	0
SERPINE2	1.48553e-216	0.819129	0.327	0.155	4.76441e-212
BAMBI	0	0.814162	0.695	0.411	0
HAPLN1	0	0.810765	0.892	0.662	0
C11orf96	6.5434e-156	0.799008	0.812	0.663	2.0986e-151
WTAP	0	0.791611	0.808	0.558	0
REL	0	0.758618	0.639	0.298	0
G0S2	3.54463e-148	0.738535	0.371	0.213	1.13683e-143
ZFP36	0	0.722267	0.684	0.374	0
MMP3	7.01093e-121	0.719692	0.66	0.525	2.24854e-116
CD83	0	0.715373	0.385	0.101	0
BIRC3	0	0.702539	0.285	0.063	0
PCOLCE	0	0.679889	0.647	0.343	0
JUNB	1.0846e-273	0.67147	0.93	0.793	3.47853e-269
TM4SF1	2.65474e-249	0.660425	0.556	0.335	8.51429e-245
PHLDA1	0	0.656187	0.733	0.48	0
ICAM1	0	0.645485	0.479	0.174	0
TIPARP	0	0.633649	0.807	0.572	0
RCAN1	4.97246e-124	0.625039	0.376	0.232	1.59477e-119
MAP3K8	0	0.619912	0.515	0.227	0
LUM	0	0.60313	0.982	0.871	0
SOX9	1.06125e-266	0.590194	0.859	0.67	3.40364e-262
S100B	0	0.583917	0.978	0.867	0
LDLR	0	0.580129	0.606	0.309	0
SLC7A2	4.55537e-113	0.563744	0.439	0.3	1.461e-108
GBP2	3.23021e-194	0.561898	0.704	0.518	1.03599e-189
ID3	8.1176e-141	0.554999	0.63	0.459	2.60348e-136
BAZ1A	2.57991e-303	0.548063	0.609	0.361	8.27428e-299
TIFA	0	0.531781	0.451	0.189	0
PNRC2	4.93611e-285	0.529936	0.839	0.64	1.58311e-280
METTL7A	6.0938e-228	0.529285	0.533	0.316	1.9544e-223
ACSL3	1.089e-266	0.527877	0.687	0.45	3.49263e-262
MT1G	5.71761e-160	0.52727	0.526	0.332	1.83375e-155
YME1L1	4.83091e-276	0.508007	0.884	0.722	1.54937e-271
CYTL1	3.30214e-268	0.505352	0.978	0.914	1.05906e-263
RND1	0	0.503727	0.262	0.06	0
FOXC2	1.41252e-215	0.49606	0.56	0.352	4.53022e-211
HIVEP1	0	0.49561	0.48	0.22	0
GADD45B	4.06403e-199	0.491597	0.979	0.914	1.30341e-194
KIAA0040	7.50906e-175	0.49114	0.589	0.4	2.40831e-170
INHBA	1.04101e-113	0.490484	0.505	0.34	3.33872e-109
BTG1	1.30655e-266	0.488473	0.996	0.966	4.19038e-262
TNFRSF11B	4.55409e-49	0.483231	0.712	0.6	1.46059e-44
BTG3	2.26103e-208	0.477598	0.746	0.545	7.25158e-204
KLF6	8.69507e-111	0.477428	0.605	0.457	2.78868e-106
PDE4B	1.28222e-159	0.47346	0.273	0.135	4.11235e-155
BMP2	4.07069e-197	0.471932	0.615	0.391	1.30555e-192
CLK1	8.47178e-187	0.465029	0.739	0.565	2.71707e-182
GPBP1	1.68683e-254	0.457682	0.826	0.63	5.41e-250
HIF1A	3.27216e-226	0.456541	0.715	0.5	1.04945e-221
SCD	4.62962e-145	0.456235	0.426	0.26	1.48481e-140
ZC3H12A	0	0.454268	0.392	0.164	0
NFKB2	0	0.453872	0.364	0.13	0
FDPS	6.49411e-166	0.446493	0.549	0.367	2.08279e-161
ARID4B	1.71246e-241	0.444227	0.826	0.624	5.49219e-237
ITM2A	1.73016e-186	0.4433	0.726	0.511	5.54897e-182
SRGN	1.34924e-206	0.436452	0.727	0.49	4.32727e-202
ZNF267	1.20815e-281	0.433366	0.318	0.132	3.87478e-277
DDX5	0	0.430345	0.998	0.951	0
ID2	5.80152e-168	0.428826	0.937	0.807	1.86066e-163
BTG2	6.69797e-190	0.428302	0.695	0.488	2.14817e-185
LMNA	7.4792e-180	0.424191	0.838	0.656	2.39873e-175
NNMT	6.37344e-215	0.422729	0.943	0.818	2.04409e-210
MIA	1.54891e-227	0.421955	0.897	0.69	4.96768e-223
C1S	8.01968e-237	0.419818	0.772	0.555	2.57207e-232
CCNL1	1.03624e-195	0.416575	0.878	0.736	3.32342e-191
DBI	1.6866e-169	0.415515	0.773	0.597	5.40926e-165
RBP4	6.07476e-165	0.409308	0.906	0.741	1.9483e-160
HMGCS1	8.34317e-157	0.408212	0.451	0.276	2.67582e-152
HNRNPA2B1	9.53534e-281	0.407939	0.994	0.941	3.05818e-276
EPB41L2	4.88133e-242	0.405421	0.702	0.458	1.56554e-237
SERTAD2	1.60982e-215	0.402761	0.507	0.299	5.16302e-211
SCRG1	8.91507e-133	0.399463	0.97	0.892	2.85924e-128
B2M	0	0.399335	0.999	0.968	0
GPC6	3.63927e-222	0.399107	0.804	0.58	1.16719e-217
S100A11	3.63274e-193	0.397814	0.945	0.816	1.16509e-188
BAG3	3.72152e-180	0.397182	0.849	0.651	1.19357e-175
EDIL3	1.85567e-171	0.395517	0.836	0.669	5.95149e-167
ZFP36L1	1.29244e-172	0.394825	0.716	0.526	4.14511e-168
IDI1	8.46685e-167	0.393607	0.766	0.577	2.71549e-162
FGF2	2.01648e-97	0.391487	0.689	0.545	6.46724e-93
KLF4	2.03416e-148	0.39009	0.836	0.683	6.52395e-144
IER5	1.14168e-107	0.388785	0.866	0.752	3.66161e-103
NFKB1	0	0.387797	0.298	0.111	0
FADS1	4.51779e-137	0.383631	0.399	0.237	1.44895e-132
ADIRF	7.86482e-153	0.383172	0.93	0.817	2.52241e-148
SERPING1	4.31615e-226	0.380148	0.965	0.848	1.38428e-221
PLEKHA4	7.29481e-258	0.379568	0.333	0.145	2.33959e-253
SPEN	2.19735e-156	0.379441	0.629	0.442	7.04736e-152
PNRC1	2.41997e-252	0.379428	0.997	0.953	7.76133e-248
MRPL18	5.51954e-172	0.378496	0.859	0.677	1.77023e-167
INSIG1	5.22597e-153	0.376805	0.594	0.4	1.67607e-148
COMP	1.36484e-157	0.374546	0.999	0.989	4.37731e-153
ID1	2.22025e-77	0.372787	0.554	0.419	7.12079e-73
MT1F	5.86575e-123	0.372042	0.453	0.29	1.88126e-118
FTH1	4.57823e-248	0.369687	1	0.99	1.46833e-243
KDM6B	7.5122e-202	0.369011	0.403	0.216	2.40931e-197
COL27A1	1.86839e-205	0.368055	0.513	0.306	5.9923e-201
OGN	6.21611e-166	0.365914	0.618	0.403	1.99363e-161
MSN	3.1631e-164	0.36573	0.667	0.472	1.01447e-159
LGALSL	2.18325e-193	0.35859	0.39	0.208	7.00213e-189
SDCBP	8.7981e-176	0.358118	0.689	0.497	2.82173e-171
TCEAL9	2.74888e-97	0.354586	0.619	0.473	8.81621e-93
BIRC2	6.17913e-160	0.351327	0.503	0.324	1.98177e-155
HNRNPC	5.45663e-156	0.350866	0.93	0.812	1.75005e-151
CHI3L2	4.74232e-131	0.350826	0.46	0.282	1.52096e-126
DSEL	8.49628e-159	0.348243	0.404	0.232	2.72493e-154
SOX5	1.27882e-179	0.345449	0.684	0.471	4.10143e-175
CD14	2.95498e-130	0.343782	0.519	0.342	9.47722e-126
SERPINA5	7.24127e-135	0.343105	0.711	0.528	2.32242e-130
SSTR2	3.00513e-143	0.340567	0.377	0.217	9.63807e-139
AHSA1	2.29194e-162	0.337963	0.686	0.485	7.35071e-158
LGALS1	2.7938e-146	0.33311	0.956	0.858	8.96027e-142
H1FX	2.20344e-106	0.332845	0.837	0.694	7.06687e-102
CDKN1A	2.40586e-115	0.332616	0.802	0.644	7.71609e-111
BEX3	5.5493e-158	0.330871	0.812	0.617	1.77977e-153
MAGED2	4.37493e-143	0.329258	0.745	0.565	1.40313e-138
SERF2	9.57421e-185	0.328655	0.993	0.935	3.07064e-180
AC020916.1	2.24736e-135	0.328083	0.657	0.475	7.20773e-131
ENPP1	1.31474e-174	0.325761	0.723	0.497	4.21664e-170
NKX3-1	9.82621e-131	0.324911	0.339	0.194	3.15146e-126
BCL3	2.7707e-237	0.324283	0.297	0.126	8.88618e-233
MSMO1	7.20406e-122	0.320254	0.337	0.196	2.31049e-117
PPP1R10	2.65403e-128	0.318957	0.903	0.767	8.51202e-124
FIBIN	7.8724e-106	0.316589	0.539	0.378	2.52484e-101
CDO1	1.64131e-104	0.316313	0.914	0.79	5.264e-100
KLF10	2.8686e-118	0.315421	0.557	0.392	9.20018e-114
CBR3	1.02436e-92	0.315357	0.265	0.153	3.28534e-88
CNN3	4.12319e-126	0.314709	0.735	0.56	1.32239e-121
CTSK	2.81972e-162	0.312535	0.562	0.366	9.04342e-158
SFPQ	7.23796e-158	0.310747	0.911	0.756	2.32136e-153
TUBB2A	6.12214e-122	0.30979	0.682	0.506	1.96349e-117
SDC2	9.46711e-106	0.309209	0.944	0.841	3.03629e-101
SERTAD4-AS1	8.8675e-151	0.308139	0.441	0.263	2.84398e-146
RGS3	3.28e-90	0.308035	0.367	0.238	1.05196e-85
CHAD	3.49539e-178	0.306474	0.757	0.518	1.12104e-173
HMOX1	7.80277e-66	0.306418	0.573	0.437	2.5025e-61
COL9A3	7.39332e-100	0.304932	0.902	0.773	2.37119e-95
FOXA3	5.4652e-134	0.304108	0.467	0.296	1.7528e-129
IFITM3	6.13492e-152	0.304106	0.981	0.903	1.96759e-147
CACYBP	2.13575e-133	0.30376	0.822	0.647	6.84976e-129
RSRC2	1.08429e-115	0.303199	0.94	0.835	3.47754e-111
ZFAND2A	1.98193e-88	0.301819	0.671	0.522	6.35644e-84
HNRNPU	7.10854e-130	0.300031	0.935	0.827	2.27985e-125
NFE2L2	1.15967e-122	0.298495	0.637	0.471	3.7193e-118
CHD2	1.5368e-129	0.29648	0.671	0.499	4.92882e-125
TOP1	3.06103e-131	0.295624	0.817	0.638	9.81735e-127
TRIB1	7.07132e-96	0.295104	0.387	0.252	2.26791e-91
PELI1	6.32671e-166	0.293954	0.341	0.178	2.0291e-161
MGP	5.6306e-177	0.290798	1	0.999	1.80584e-172
USP12	4.31274e-125	0.290764	0.446	0.289	1.38318e-120
HIVEP2	3.96031e-173	0.290221	0.365	0.195	1.27015e-168
HNRNPA3	1.59197e-129	0.289631	0.837	0.675	5.10577e-125
NFATC2	2.73019e-136	0.287689	0.288	0.15	8.75626e-132
BOC	2.48358e-124	0.285	0.572	0.396	7.96535e-120
IFI16	5.57654e-114	0.284364	0.548	0.383	1.78851e-109
PCSK1N	2.89711e-80	0.283897	0.535	0.391	9.29161e-76
SQSTM1	2.66294e-87	0.282641	0.97	0.904	8.54059e-83
DCN	1.02381e-171	0.281173	1	0.999	3.28358e-167
CYLD	7.53415e-145	0.280864	0.452	0.279	2.41635e-140
ETS1	1.72616e-110	0.280254	0.468	0.313	5.53614e-106
RIPK2	1.55058e-127	0.277651	0.283	0.152	4.97301e-123
OLMALINC	3.53904e-115	0.277141	0.39	0.242	1.13504e-110
SQLE	9.83085e-83	0.276394	0.391	0.266	3.15295e-78
MAP2K6	4.06267e-124	0.273455	0.556	0.374	1.30298e-119
BCL2	1.55451e-99	0.273195	0.392	0.254	4.98563e-95
DHX9	3.73006e-121	0.269762	0.453	0.294	1.1963e-116
INO80D	2.09336e-147	0.26908	0.379	0.216	6.71382e-143
LIMCH1	7.9195e-119	0.266379	0.612	0.436	2.53994e-114
TAPBP	1.18477e-137	0.266287	0.426	0.259	3.7998e-133
COLEC12	9.80599e-141	0.265697	0.506	0.32	3.14498e-136
CST3	8.59382e-150	0.263965	0.998	0.96	2.75621e-145
CCN6	2.37291e-107	0.263151	0.505	0.343	7.61038e-103
ITIH6	1.45023e-199	0.262495	0.26	0.11	4.65118e-195
SAV1	5.05404e-102	0.262073	0.625	0.471	1.62093e-97
PRDX1	7.14915e-119	0.260797	0.981	0.901	2.29287e-114
SSPN	1.18852e-111	0.259741	0.63	0.457	3.81182e-107
ARRDC3	1.35603e-71	0.259618	0.475	0.349	4.34905e-67
EZR	4.79555e-82	0.258346	0.512	0.372	1.53803e-77
CYP1B1	6.04098e-123	0.257801	0.459	0.288	1.93746e-118
UBB	2.7212e-117	0.257209	0.987	0.917	8.72742e-113
ISLR	2.36314e-124	0.256325	0.641	0.456	7.57905e-120
TIAM2	3.69442e-86	0.255835	0.433	0.301	1.18487e-81
MTATP6P1	2.40805e-165	0.255289	0.594	0.383	7.72309e-161
TUBA1A	1.86073e-83	0.253688	0.476	0.336	5.96773e-79
TGFBR2	4.0229e-95	0.253318	0.673	0.512	1.29022e-90
STK26	2.91718e-82	0.250382	0.553	0.406	9.35597e-78
COX7A2L	1.69515e-28	-0.250019	0.535	0.566	5.4367e-24
TMEM258	2.78519e-35	-0.250462	0.822	0.792	8.93267e-31
SELENOS	7.83097e-11	-0.251119	0.693	0.668	2.51155e-06
RN7SL2	2.62846e-08	-0.252621	0.295	0.316	0.000842998
CEP57	3.50856e-31	-0.255944	0.359	0.422	1.12527e-26
PYGL	3.50969e-17	-0.256218	0.277	0.322	1.12563e-12
PGRMC2	1.28494e-33	-0.256526	0.41	0.47	4.12108e-29
IGBP1	9.32092e-34	-0.256622	0.523	0.568	2.98941e-29
COPS2	1.66652e-20	-0.259141	0.53	0.549	5.34488e-16
TCEA1	1.27908e-21	-0.259498	0.508	0.538	4.10225e-17
C1orf21	5.61935e-24	-0.260419	0.66	0.666	1.80224e-19
HERPUD1	6.42102e-19	-0.262143	0.848	0.801	2.05935e-14
PFDN5	1.70144e-157	-0.263088	0.995	0.963	5.45687e-153
BTF3	1.26454e-112	-0.264116	0.977	0.939	4.05563e-108
KDELR1	6.55313e-52	-0.264806	0.789	0.796	2.10172e-47
RSL1D1	2.35173e-37	-0.26557	0.692	0.719	7.54247e-33
WDR60	2.8143e-23	-0.267573	0.303	0.357	9.02602e-19
PTMA	4.74243e-92	-0.269115	0.998	0.975	1.52099e-87
NPM1	8.30086e-75	-0.269212	0.992	0.962	2.66225e-70
C1orf43	2.45906e-42	-0.2695	0.497	0.555	7.88669e-38
PA2G4	8.56205e-41	-0.26969	0.677	0.7	2.74602e-36
COX7C	7.83145e-91	-0.270948	0.932	0.902	2.5117e-86
P4HA2	4.36732e-25	-0.272498	0.292	0.35	1.40069e-20
TMBIM1	1.09962e-21	-0.273108	0.418	0.454	3.52671e-17
EIF4B	5.49134e-59	-0.274193	0.857	0.843	1.76118e-54
RFNG	1.76602e-40	-0.275655	0.351	0.426	5.66397e-36
SNHG16	6.4588e-39	-0.27662	0.418	0.485	2.07147e-34
VEGFB	4.22848e-46	-0.276678	0.264	0.351	1.35616e-41
AK2	2.67663e-29	-0.277226	0.39	0.442	8.58448e-25
CDA	2.07538e-10	-0.277687	0.228	0.256	6.65615e-06
ACTG1	8.10877e-70	-0.278416	0.989	0.969	2.60065e-65
TGFBR3L	3.26044e-44	-0.278604	0.325	0.407	1.04569e-39
SSR2	2.94219e-32	-0.279086	0.729	0.723	9.4362e-28
QSOX1	1.71821e-19	-0.280739	0.472	0.503	5.51064e-15
SNRPD2	1.28831e-64	-0.280938	0.796	0.795	4.13187e-60
INTS6	0.012244	-0.28195	0.67	0.639	1
DDX18	6.46717e-33	-0.284898	0.541	0.581	2.07415e-28
TMEM45A	3.30697e-32	-0.285048	0.274	0.341	1.06061e-27
LRRFIP1	1.83472e-26	-0.287303	0.651	0.664	5.88432e-22
MCFD2	1.78812e-32	-0.288814	0.623	0.639	5.73486e-28
VDAC1	1.38285e-40	-0.289592	0.55	0.589	4.43507e-36
SEC61G	2.19382e-15	-0.291159	0.717	0.699	7.03601e-11
UBXN1	4.39965e-46	-0.291888	0.683	0.706	1.41106e-41
NFKBIL1	2.63526e-47	-0.293419	0.329	0.414	8.45181e-43
CAMLG	6.589e-57	-0.295209	0.734	0.751	2.11323e-52
DARS	8.41829e-40	-0.295613	0.415	0.475	2.69991e-35
WDR45B	5.12088e-41	-0.296561	0.363	0.435	1.64237e-36
SERP1	1.19448e-39	-0.299899	0.742	0.742	3.83095e-35
MAOA	9.7617e-45	-0.302449	0.168	0.252	3.13077e-40
NOP53	3.30007e-69	-0.304458	0.842	0.849	1.0584e-64
NUPR1	9.65652e-28	-0.306218	0.944	0.895	3.09704e-23
SAT2	1.63872e-47	-0.310047	0.517	0.577	5.25571e-43
CPE	5.70769e-39	-0.310146	0.567	0.62	1.83057e-34
CP	4.90575e-13	-0.312077	0.528	0.549	1.57337e-08
RACK1	7.50724e-158	-0.313079	0.995	0.967	2.40772e-153
TPI1	8.76131e-42	-0.315398	0.869	0.851	2.80993e-37
METRNL	3.24481e-21	-0.317467	0.248	0.296	1.04067e-16
C4orf3	3.69616e-50	-0.320329	0.73	0.732	1.18543e-45
SNHG12	3.45855e-20	-0.322209	0.678	0.671	1.10923e-15
ATP5MC2	3.79016e-95	-0.32306	0.919	0.891	1.21558e-90
GBE1	5.82522e-38	-0.323494	0.309	0.379	1.86826e-33
ISG20	1.31568e-38	-0.328859	0.227	0.304	4.21964e-34
POLR1D	8.15673e-59	-0.333481	0.538	0.598	2.61603e-54
SNHG6	8.74529e-105	-0.334903	0.913	0.892	2.80479e-100
CILP	3.95113e-13	-0.340983	0.512	0.541	1.26721e-08
NTRK2	1.32268e-38	-0.341336	0.224	0.305	4.24209e-34
AC074143.1	1.15968e-43	-0.341371	0.277	0.354	3.71934e-39
P4HB	8.26011e-47	-0.343085	0.835	0.813	2.64918e-42
DEPP1	1.08001e-11	-0.343201	0.305	0.335	3.46382e-07
GSTO1	2.2997e-51	-0.349323	0.695	0.704	7.37559e-47
SNHG7	5.30496e-45	-0.356052	0.49	0.549	1.70141e-40
DNAH11	6.9759e-48	-0.358233	0.222	0.308	2.23731e-43
PGAM1	8.96812e-61	-0.363184	0.639	0.672	2.87626e-56
ANKRD37	1.99784e-32	-0.363718	0.365	0.425	6.40748e-28
SNHG8	2.23735e-69	-0.36902	0.886	0.865	7.17564e-65
FAU	8.25314e-308	-0.3705	0.999	0.983	2.64695e-303
RSL24D1	4.0851e-94	-0.372104	0.743	0.773	1.31017e-89
CANX	2.40085e-57	-0.37492	0.753	0.763	7.70001e-53
TNS1	3.52663e-61	-0.37941	0.221	0.32	1.13106e-56
SNHG5	1.24365e-131	-0.380589	0.934	0.918	3.98863e-127
ATOH8	2.67198e-41	-0.383163	0.213	0.294	8.56958e-37
SH3BP5	4.39754e-12	-0.388391	0.399	0.42	1.41038e-07
RGS10	6.77598e-81	-0.393177	0.463	0.558	2.17319e-76
EIF1	2.2737e-196	-0.399919	1	0.994	7.29222e-192
GALNT15	5.77982e-39	-0.402634	0.663	0.68	1.8537e-34
MIR210HG	2.12311e-95	-0.416349	0.158	0.287	6.80924e-91
RNMT	2.03702e-47	-0.41769	0.549	0.594	6.53314e-43
DHRS3	3.568e-67	-0.41808	0.273	0.373	1.14433e-62
CCN2	0.112657	-0.418483	0.846	0.8	1
PPP1R3C	4.6786e-47	-0.419472	0.626	0.667	1.50052e-42
CCNI	6.07186e-207	-0.420043	0.973	0.946	1.94737e-202
MRPS6	3.94306e-33	-0.424119	0.649	0.65	1.26462e-28
TOMM20	1.56173e-162	-0.430199	0.849	0.861	5.00878e-158
FHL1	0.802929	-0.431569	0.623	0.57	1
P4HA1	3.66149e-82	-0.43662	0.807	0.806	1.17431e-77
ZNF395	1.4202e-73	-0.437871	0.2	0.308	4.55488e-69
GLRX	1.95017e-05	-0.439159	0.365	0.37	0.625457
LMAN1	5.28643e-42	-0.442045	0.543	0.582	1.69546e-37
TAF1D	1.26653e-62	-0.443323	0.664	0.693	4.06202e-58
ZFAS1	3.3394e-153	-0.44739	0.937	0.916	1.07101e-148
SLC3A2	2.6558e-60	-0.447392	0.602	0.653	8.51767e-56
ERRFI1	6.77395e-25	-0.452533	0.729	0.704	2.17254e-20
NDUFA4L2	1.43971e-218	-0.463212	0.994	0.979	4.61745e-214
ANP32B	2.50608e-121	-0.464258	0.728	0.777	8.03751e-117
GPI	5.67238e-86	-0.465069	0.341	0.452	1.81925e-81
SHMT2	1.63486e-112	-0.475398	0.238	0.38	5.24332e-108
NXPH4	2.32013e-73	-0.476058	0.282	0.387	7.44111e-69
FN1	3.35942e-14	-0.483823	0.971	0.946	1.07743e-09
TIMP3	1.90287e-44	-0.484901	0.629	0.65	6.1029e-40
PGK1	4.61423e-102	-0.48765	0.831	0.826	1.47988e-97
DDIT3	9.46957e-87	-0.49953	0.771	0.781	3.03708e-82
ADM	4.7036e-25	-0.510023	0.589	0.596	1.50854e-20
CCNB1IP1	3.48052e-122	-0.510233	0.499	0.608	1.11627e-117
MXRA7	3.43814e-91	-0.518493	0.514	0.592	1.10268e-86
SYF2	9.93768e-155	-0.519883	0.669	0.749	3.18721e-150
RGCC	3.98931e-38	-0.525955	0.724	0.733	1.27945e-33
GAS5	1.96735e-147	-0.53363	0.926	0.905	6.30968e-143
CIRBP	7.25983e-308	-0.535425	0.975	0.961	2.32837e-303
CCDC85B	8.38148e-71	-0.536118	0.562	0.621	2.68811e-66
SARS	7.47406e-137	-0.541148	0.514	0.627	2.39708e-132
RP9P	2.05375e-81	-0.541973	0.244	0.358	6.58678e-77
MXI1	2.67244e-125	-0.547347	0.478	0.593	8.57105e-121
ENO2	4.87088e-156	-0.549487	0.151	0.326	1.56219e-151
MIF	2.19554e-126	-0.569621	0.617	0.687	7.04154e-122
ADSSL1	1.62841e-114	-0.57659	0.3	0.437	5.22264e-110
ENO1	1.76431e-124	-0.587606	0.939	0.91	5.65851e-120
NDRG1	6.3366e-75	-0.607131	0.454	0.534	2.03227e-70
MT2A	0.000943721	-0.621059	0.981	0.963	1
WWP2	1.54889e-83	-0.624512	0.789	0.774	4.96759e-79
SMIM3	1.72211e-161	-0.633692	0.197	0.372	5.52314e-157
EPB41L4A-AS1	1.09047e-213	-0.657151	0.698	0.78	3.49737e-209
PDLIM4	3.70355e-78	-0.67946	0.459	0.544	1.1878e-73
STC2	9.07141e-84	-0.734485	0.465	0.555	2.90938e-79
FAM162A	1.84793e-176	-0.802417	0.592	0.684	5.92667e-172
HILPDA	3.8748e-51	-0.846244	0.24	0.324	1.24272e-46
GAPDH	3.23335e-209	-0.846567	0.997	0.982	1.037e-204
BNIP3	1.37068e-183	-0.858377	0.705	0.766	4.39604e-179
LDHA	5.37316e-289	-0.886214	0.937	0.925	1.72328e-284
LOX	1.87888e-70	-0.948459	0.202	0.311	6.02593e-66
ANGPTL4	5.14965e-87	-0.979788	0.167	0.287	1.6516e-82
PRG4	0.0126291	-1.25327	0.32	0.321	1
VEGFA	3.91982e-163	-1.41025	0.627	0.686	1.25716e-158
IBSP	1.00515e-53	-1.51478	0.187	0.281	3.22371e-49

## Sheet: FC
	p_val	avg_log2FC	pct.1	pct.2	p_val_adj
CRTAC1	2.40475e-163	2.45645	0.908	0.476	7.71252e-159
S100A4	1.37405e-158	2.32633	0.701	0.209	4.40686e-154
CHI3L2	1.15252e-72	1.94555	0.677	0.292	3.69635e-68
PRG4	8.30207e-65	1.88158	0.666	0.319	2.66264e-60
TMSB4X	1.74858e-121	1.86733	0.795	0.358	5.60805e-117
FN1	1.20651e-55	1.77938	0.995	0.947	3.86952e-51
COL3A1	4.93996e-145	1.77053	0.512	0.111	1.58434e-140
COL1A2	0	1.69463	0.447	0.008	0
HTRA1	4.24944e-53	1.6232	0.784	0.559	1.36288e-48
IGFBP5	1.64323e-70	1.61404	0.509	0.177	5.27017e-66
CFD	3.54e-237	1.55621	0.315	0.028	1.13535e-232
ID3	5.07806e-71	1.49356	0.811	0.469	1.62864e-66
NFKBIA	1.48229e-80	1.3773	0.927	0.655	4.754e-76
ID1	7.93939e-66	1.34917	0.765	0.427	2.54632e-61
NBL1	3.10917e-114	1.18713	0.668	0.226	9.97173e-110
MAFB	2.53186e-81	1.18527	0.73	0.319	8.12018e-77
CRLF1	5.20127e-50	1.16257	0.41	0.157	1.66815e-45
TNFAIP6	2.17606e-291	1.15167	0.305	0.021	6.97907e-287
ITGB8	2.42422e-129	1.13522	0.466	0.098	7.77496e-125
TXNIP	3.542e-77	1.13499	0.973	0.823	1.13599e-72
COL6A2	7.65036e-63	1.09418	0.925	0.738	2.45362e-58
TMSB10	5.55474e-42	1.06707	0.873	0.659	1.78152e-37
ZFP36L2	7.18466e-58	1.02466	0.83	0.518	2.30426e-53
IGFBP7	2.2563e-43	1.02398	0.453	0.195	7.2364e-39
IFI27	4.35816e-57	1.00634	0.38	0.121	1.39775e-52
ASPN	1.06603e-74	0.971398	0.353	0.089	3.41896e-70
TGFBI	0	0.936526	0.332	0.014	0
LUM	4.83088e-43	0.930644	0.968	0.878	1.54936e-38
TNC	0	0.929565	0.283	0.008	0
LGALS1	3.33129e-43	0.915766	0.949	0.864	1.06841e-38
CALD1	2.63714e-53	0.910299	0.803	0.551	8.45783e-49
ADAMTS5	5.02357e-109	0.908918	0.394	0.081	1.61116e-104
DKK3	3.25959e-220	0.903696	0.418	0.052	1.04542e-215
C1R	1.13285e-40	0.889322	0.596	0.325	3.63327e-36
NFKBIZ	6.84625e-47	0.887967	0.736	0.426	2.19573e-42
SOX4	8.68947e-39	0.884117	0.776	0.519	2.78689e-34
CCN1	6.69163e-34	0.882713	0.822	0.625	2.14614e-29
IGFBP2	5.89816e-40	0.866356	0.345	0.12	1.89166e-35
ZFP36L1	6.36696e-44	0.851864	0.803	0.538	2.04201e-39
DDIT4	1.21215e-32	0.788149	0.876	0.671	3.8876e-28
IER3	1.6912e-27	0.782141	0.782	0.553	5.424e-23
ZNF503	4.56993e-35	0.77907	0.695	0.419	1.46567e-30
COL6A3	1.55009e-41	0.775649	0.474	0.21	4.97143e-37
CLU	5.19448e-29	0.768203	1	1	1.66597e-24
GLRX	4.01646e-31	0.743508	0.609	0.369	1.28816e-26
ABI3BP	2.68504e-54	0.724998	0.512	0.197	8.61145e-50
RGS16	4.01439e-18	0.723382	0.695	0.53	1.28749e-13
VIM	3.37189e-42	0.710968	1	0.999	1.08143e-37
CCND2	2.80507e-75	0.705729	0.609	0.227	8.99643e-71
CAPS	5.61304e-39	0.702809	0.561	0.294	1.80022e-34
IFITM3	5.00499e-43	0.702754	0.978	0.908	1.6052e-38
VCAM1	6.70563e-59	0.701052	0.323	0.086	2.15063e-54
AEBP1	6.6506e-37	0.695092	0.728	0.434	2.13298e-32
CTSD	6.14043e-30	0.694692	0.825	0.649	1.96936e-25
TMEM100	1.37467e-115	0.693953	0.302	0.048	4.40884e-111
GEM	1.20422e-12	0.693684	0.623	0.475	3.86217e-08
SLC38A2	3.4461e-41	0.686781	0.844	0.62	1.10523e-36
CEBPD	2.55319e-26	0.679721	0.914	0.81	8.18859e-22
BRD2	5.56846e-28	0.669999	0.868	0.721	1.78592e-23
TYMP	1.99022e-84	0.660794	0.394	0.098	6.38304e-80
COL6A1	6.29037e-25	0.65984	0.749	0.55	2.01745e-20
TAGLN2	3.02282e-36	0.653845	0.671	0.417	9.69478e-32
PTMA	5.79677e-45	0.652853	1	0.976	1.85914e-40
MAN1A1	3.54809e-41	0.649564	0.477	0.221	1.13794e-36
GLUL	2.94146e-17	0.644345	0.593	0.424	9.43386e-13
MAP1A	7.71864e-120	0.642091	0.353	0.062	2.47552e-115
OGN	4.4258e-21	0.631545	0.633	0.416	1.41944e-16
ITGBL1	1.33477e-59	0.626849	0.261	0.061	4.28087e-55
CDO1	4.32959e-06	0.620899	0.817	0.798	0.138859
KLF9	3.09933e-38	0.620762	0.542	0.274	9.94017e-34
KLF6	6.90028e-29	0.620385	0.704	0.466	2.21306e-24
TCF4	4.00403e-33	0.61915	0.612	0.361	1.28417e-28
ARL6IP5	1.29616e-41	0.614876	0.914	0.731	4.15705e-37
BCAT1	6.32648e-23	0.612319	0.844	0.741	2.02903e-18
TIMP2	4.06974e-21	0.611183	0.817	0.697	1.30525e-16
CCND1	8.74e-157	0.609129	0.321	0.041	2.80309e-152
IRF1	3.06573e-16	0.598329	0.59	0.428	9.83242e-12
ZEB2	1.89322e-168	0.59747	0.318	0.038	6.07192e-164
NRP2	8.02396e-27	0.596247	0.418	0.211	2.57344e-22
MFGE8	1.49267e-24	0.586507	0.925	0.841	4.78731e-20
COL5A2	1.01106e-54	0.582997	0.307	0.085	3.24268e-50
EPB41L2	7.59813e-31	0.576952	0.725	0.474	2.43687e-26
CAST	3.21763e-33	0.571393	0.911	0.749	1.03196e-28
GYPC	2.03117e-26	0.565432	0.544	0.323	6.51438e-22
LBH	5.02687e-18	0.560211	0.588	0.399	1.61222e-13
GPX1	5.00887e-23	0.558657	0.69	0.508	1.60644e-18
HEXIM1	5.28414e-20	0.542297	0.76	0.58	1.69473e-15
GADD45B	8.47314e-25	0.541388	0.978	0.918	2.7175e-20
FTH1	5.7681e-26	0.53784	1	0.991	1.84994e-21
DPYSL2	2.04902e-34	0.537293	0.539	0.275	6.57161e-30
VSIR	7.84001e-29	0.536488	0.434	0.217	2.51445e-24
GLI3	1.49429e-24	0.531179	0.453	0.245	4.7925e-20
ADAMTS1	2.48842e-10	0.531064	0.385	0.253	7.98086e-06
IL1R1	3.19065e-13	0.530537	0.41	0.272	1.02331e-08
PRELP	4.46561e-09	0.526121	0.965	0.945	0.000143221
MXRA8	4.12488e-16	0.522981	0.571	0.393	1.32293e-11
ENAH	9.67027e-16	0.522959	0.472	0.312	3.10145e-11
PLIN2	1.80956e-06	0.520447	0.491	0.375	0.0580362
PHLDA3	2.57471e-33	0.51931	0.396	0.174	8.2576e-29
ID2	1.60467e-22	0.517204	0.922	0.815	5.1465e-18
ANK3	3.9507e-45	0.513158	0.348	0.114	1.26707e-40
DAB2	1.15909e-18	0.511694	0.58	0.392	3.71745e-14
CAVIN1	5.60089e-20	0.510858	0.776	0.636	1.79632e-15
DIAPH2	3.90834e-38	0.502588	0.353	0.135	1.25348e-33
DLC1	8.20921e-53	0.500963	0.35	0.108	2.63286e-48
ADH5	1.10294e-17	0.499937	0.544	0.366	3.53734e-13
AHNAK2	2.32641e-20	0.489965	0.501	0.303	7.46127e-16
ECM1	1.91355e-198	0.488375	0.253	0.021	6.13714e-194
LY6E	3.08904e-19	0.487475	0.685	0.504	9.90718e-15
SGK1	1.15856e-22	0.486413	0.477	0.267	3.71573e-18
RETREG1	1.15478e-24	0.484768	0.563	0.337	3.7036e-20
PDGFRA	5.22382e-40	0.483427	0.329	0.115	1.67538e-35
ANXA4	3.36377e-26	0.482779	0.499	0.283	1.07883e-21
PIK3R1	2.68457e-19	0.478012	0.749	0.548	8.60995e-15
TENT5A	5.0426e-19	0.465684	0.854	0.706	1.61726e-14
RSRP1	1.30823e-17	0.460985	0.911	0.782	4.19577e-13
SEPT11	2.57028e-31	0.460876	0.318	0.124	8.2434e-27
BZW1	8.9325e-13	0.459711	0.854	0.805	2.86483e-08
INTS6	4.87657e-26	0.458693	0.838	0.64	1.56401e-21
BMP4	3.04326e-60	0.457442	0.278	0.065	9.76033e-56
CHI3L1	0.00598571	0.45431	0.682	0.677	1
PSME1	1.46712e-20	0.4541	0.596	0.403	4.70535e-16
AKR1C2	1.31798e-30	0.449939	0.253	0.087	4.22703e-26
CTSF	6.28785e-20	0.449503	0.515	0.322	2.01664e-15
NAV1	1.46276e-40	0.448972	0.318	0.109	4.69135e-36
IFI16	5.3315e-17	0.448244	0.596	0.393	1.70992e-12
AHNAK	3.04302e-20	0.448032	0.949	0.83	9.75957e-16
PLPP3	6.18055e-70	0.446143	0.272	0.058	1.98223e-65
MGST3	1.74047e-18	0.444667	0.811	0.669	5.58202e-14
DUSP1	6.62988e-21	0.44227	0.825	0.637	2.12634e-16
SORBS2	1.54568e-74	0.441405	0.305	0.067	4.9573e-70
HLA-E	9.02536e-19	0.437428	0.906	0.805	2.89461e-14
CYBA	2.54194e-18	0.437167	0.642	0.477	8.1525e-14
SNAI2	2.90913e-10	0.4359	0.41	0.286	9.33017e-06
S100A6	7.00435e-27	0.432175	1	0.977	2.24643e-22
PDK4	5.01042e-16	0.431256	0.647	0.446	1.60694e-11
GADD45A	3.78498e-10	0.430101	0.663	0.513	1.21392e-05
IFITM2	8.29914e-20	0.426773	0.879	0.75	2.6617e-15
RCAN1	5.87765e-09	0.426463	0.361	0.241	0.000188508
ARRDC3	6.87648e-15	0.425524	0.518	0.357	2.20542e-10
TACC1	6.9028e-22	0.425374	0.555	0.344	2.21387e-17
GNG11	2.52392e-47	0.42322	0.264	0.072	8.09471e-43
TPM4	4.21431e-18	0.422664	0.526	0.327	1.35161e-13
MAP3K8	3.95685e-21	0.419971	0.445	0.246	1.26904e-16
HCFC1R1	1.44578e-24	0.417876	0.52	0.298	4.63692e-20
FTL	6.62725e-20	0.414629	1	0.998	2.12549e-15
PMAIP1	2.22374e-34	0.41453	0.27	0.087	7.13199e-30
PPP1R15A	5.58621e-09	0.411685	0.9	0.857	0.000179161
MFSD10	2.34579e-18	0.40567	0.48	0.295	7.52343e-14
RGS2	3.91548e-18	0.401757	0.429	0.25	1.25577e-13
MT1E	1.45638e-12	0.40056	0.946	0.858	4.6709e-08
KDELR1	6.51795e-20	0.40042	0.903	0.795	2.09044e-15
APLP2	1.68577e-19	0.400004	0.863	0.689	5.4066e-15
ISLR	3.54344e-16	0.396546	0.639	0.468	1.13645e-11
H1F0	2.94237e-12	0.395394	0.507	0.342	9.43678e-08
FSTL1	4.00395e-17	0.39437	0.348	0.187	1.28415e-12
PLEKHA4	3.17219e-20	0.392042	0.329	0.157	1.01738e-15
PTPN12	6.42533e-21	0.388615	0.464	0.266	2.06073e-16
GDF10	0.00076817	0.383978	0.372	0.311	1
UGP2	1.72407e-12	0.383362	0.768	0.688	5.52942e-08
TGFB1I1	2.89934e-17	0.382846	0.385	0.221	9.29877e-13
CLMP	5.01199e-16	0.382418	0.385	0.222	1.60744e-11
NRN1	2.93585e-11	0.380117	0.407	0.267	9.41585e-07
CD81	6.56727e-15	0.379813	0.973	0.922	2.10625e-10
TSPAN4	8.43236e-14	0.379729	0.663	0.519	2.70443e-09
ABL2	6.7024e-22	0.377877	0.313	0.142	2.14959e-17
CUX1	8.75948e-21	0.377409	0.399	0.206	2.80934e-16
TMEM50A	1.68242e-13	0.376607	0.464	0.325	5.39587e-09
PPFIBP1	3.02072e-14	0.374601	0.482	0.321	9.68804e-10
LTBP3	2.96143e-17	0.373394	0.631	0.457	9.4979e-13
ITGB5	3.37356e-22	0.372913	0.321	0.151	1.08197e-17
TMOD3	3.68592e-19	0.37265	0.461	0.267	1.18215e-14
PSAP	7.52672e-22	0.372343	0.96	0.924	2.41397e-17
SOX5	7.54377e-11	0.369839	0.631	0.485	2.41944e-06
MYL9	1.09104e-10	0.368549	0.302	0.184	3.49919e-06
GSTM3	8.82963e-17	0.367948	0.671	0.48	2.83184e-12
DEPP1	1.4837e-09	0.364149	0.466	0.332	4.75851e-05
PSD3	1.83554e-12	0.364055	0.42	0.275	5.88694e-08
CRYAB	1.35577e-05	0.364007	0.881	0.816	0.434822
CD44	4.8303e-07	0.363222	0.439	0.341	0.0154917
BGN	4.40793e-09	0.36316	0.962	0.951	0.000141371
RBMS1	1.98351e-18	0.362414	0.461	0.27	6.36151e-14
CDON	9.63545e-27	0.357074	0.296	0.117	3.09028e-22
CALCOCO2	3.93404e-12	0.355954	0.558	0.403	1.26173e-07
PLP2	1.2192e-14	0.354384	0.849	0.726	3.91023e-10
CTSK	0.0108255	0.352461	0.437	0.379	1
BRI3	8.76788e-11	0.350515	0.803	0.701	2.81204e-06
PALMD	1.36385e-16	0.350125	0.399	0.225	4.37415e-12
CDC42EP3	1.57958e-11	0.348164	0.323	0.195	5.06604e-07
SH3BP5	1.54672e-08	0.347098	0.563	0.418	0.000496064
CSTB	9.02745e-13	0.346774	0.701	0.549	2.89528e-08
NNMT	5.47418e-18	0.343598	0.93	0.826	1.75568e-13
NUPR1	6.19427e-16	0.342832	0.978	0.898	1.98662e-11
TPI1	1.53378e-13	0.342675	0.922	0.852	4.91915e-09
ATL3	7.994e-21	0.340844	0.394	0.205	2.56384e-16
TMEM45A	5.3927e-17	0.339353	0.526	0.335	1.72955e-12
H3F3B	9.26577e-13	0.338177	0.987	0.97	2.97172e-08
PLS3	3.57611e-14	0.337544	0.439	0.279	1.14693e-09
SPTBN1	1.52801e-13	0.33696	0.542	0.38	4.90062e-09
PALLD	7.64195e-15	0.336838	0.41	0.245	2.45093e-10
REV3L	1.98346e-09	0.33655	0.372	0.256	6.36137e-05
CLIC1	1.02469e-10	0.336413	0.846	0.774	3.2864e-06
PDGFRL	8.69429e-13	0.335637	0.345	0.202	2.78843e-08
DDAH2	7.95178e-11	0.335529	0.434	0.298	2.5503e-06
NDRG1	4.8592e-08	0.33507	0.666	0.528	0.00155844
GAPDH	9.21342e-23	0.333361	0.997	0.983	2.95493e-18
CSDE1	2.29449e-12	0.333151	0.822	0.741	7.35889e-08
GRN	7.18491e-19	0.332568	0.464	0.265	2.30435e-14
IER5L	8.83235e-11	0.331643	0.534	0.383	2.83271e-06
RACK1	9.42184e-26	0.330497	1	0.969	3.02177e-21
BLVRB	2.03814e-11	0.330112	0.609	0.46	6.53673e-07
ARID5B	3.13383e-13	0.327197	0.639	0.446	1.00508e-08
CAV1	1.44774e-12	0.325966	0.763	0.615	4.64321e-08
RAB34	4.11506e-13	0.325479	0.749	0.62	1.31978e-08
GALNT15	5.01379e-06	0.32477	0.73	0.679	0.160802
KCTD12	6.72122e-19	0.324109	0.286	0.133	2.15563e-14
MYO10	5.58154e-19	0.323413	0.313	0.15	1.79011e-14
C9orf3	2.77457e-09	0.322912	0.588	0.463	8.89861e-05
GJA1	1.23879e-13	0.322413	0.305	0.165	3.97305e-09
SESTD1	2.57352e-11	0.321377	0.542	0.404	8.25379e-07
TMEM173	7.26979e-22	0.316067	0.334	0.154	2.33157e-17
FAM89B	6.85736e-13	0.315889	0.34	0.2	2.19929e-08
DIXDC1	3.72802e-14	0.314327	0.518	0.356	1.19565e-09
C6orf62	5.12406e-11	0.313725	0.558	0.415	1.64339e-06
TMEM47	1.9271e-17	0.312147	0.302	0.147	6.1806e-13
BTG1	7.17787e-11	0.31113	0.989	0.968	2.30209e-06
IRF2BP2	2.61462e-10	0.310674	0.41	0.27	8.3856e-06
VAMP5	1.00675e-13	0.310646	0.491	0.322	3.22884e-09
FXYD5	4.71839e-11	0.309129	0.9	0.798	1.51328e-06
HOXA6	8.37353e-07	0.307576	0.323	0.229	0.0268556
C1S	1.69451e-06	0.306807	0.652	0.57	0.0543464
SOCS3	1.12048e-11	0.306469	0.364	0.224	3.59361e-07
ZNF106	4.12949e-08	0.305693	0.596	0.475	0.00132441
LRP1	4.96849e-14	0.305206	0.822	0.7	1.59349e-09
SNX6	1.96665e-11	0.303646	0.561	0.401	6.30743e-07
GPM6B	2.65403e-08	0.302562	0.531	0.407	0.000851201
INHBA	8.38066e-20	0.302527	0.58	0.35	2.68785e-15
CMPK1	2.84633e-12	0.301588	0.625	0.485	9.12876e-08
ALDH3A2	9.58934e-19	0.301218	0.396	0.211	3.07549e-14
NDUFB2	8.47875e-12	0.301109	0.655	0.508	2.7193e-07
COL12A1	5.04865e-15	0.300906	0.329	0.175	1.6192e-10
RNH1	9.38184e-07	0.300833	0.709	0.619	0.0300894
SOD2	6.32253e-18	0.297889	0.935	0.81	2.02776e-13
FAM114A1	2.06326e-07	0.297453	0.685	0.58	0.00661727
CAPZB	1.6878e-09	0.296568	0.482	0.35	5.41312e-05
PABPC1	3.98913e-12	0.296306	0.914	0.841	1.2794e-07
KLF13	8.78934e-12	0.294885	0.353	0.219	2.81892e-07
TLE4	4.84936e-13	0.293236	0.55	0.382	1.55529e-08
LTBP4	1.20472e-10	0.290629	0.504	0.364	3.86377e-06
PFN1	8.73533e-09	0.290561	0.717	0.606	0.00028016
TWISTNB	0.402333	0.288474	0.337	0.327	1
HOOK3	7.17928e-12	0.286823	0.466	0.321	2.30254e-07
FUS	9.61622e-10	0.286818	0.887	0.823	3.08411e-05
PMP22	1.59632e-13	0.28652	0.879	0.747	5.11971e-09
SH3D19	7.11622e-13	0.28634	0.291	0.162	2.28231e-08
RAB13	8.49942e-09	0.285434	0.555	0.434	0.000272593
SEPT10	1.64235e-08	0.28466	0.385	0.267	0.000526734
PLAUR	2.29944e-21	0.283848	0.291	0.126	7.37475e-17
FOXC1	2.86523e-05	0.28359	0.849	0.768	0.918936
AP2S1	6.25594e-09	0.282886	0.536	0.409	0.00020064
UBB	9.34281e-08	0.282528	0.965	0.922	0.00299643
ZFHX3	1.36533e-14	0.281981	0.367	0.207	4.37888e-10
NFIL3	3.52012e-08	0.281663	0.458	0.334	0.00112897
APPL1	8.1748e-10	0.281285	0.55	0.416	2.62182e-05
TPM3	2.34209e-09	0.279589	0.698	0.578	7.51156e-05
NUDT4	6.62099e-10	0.279437	0.464	0.331	2.12348e-05
YBX1	1.14423e-12	0.279232	0.962	0.895	3.66977e-08
CNTLN	2.06368e-20	0.277181	0.27	0.116	6.61864e-16
PSMB8	1.25597e-13	0.277021	0.267	0.138	4.02814e-09
ZEB1	4.21626e-11	0.276735	0.426	0.282	1.35224e-06
MAP4K4	4.87021e-06	0.276371	0.27	0.187	0.156197
JDP2	6.76043e-13	0.276309	0.342	0.198	2.16821e-08
KPNA2	4.90777e-09	0.275601	0.34	0.217	0.000157402
RBPJ	5.19982e-11	0.273922	0.569	0.425	1.66769e-06
MCRIP1	1.3293e-08	0.273145	0.299	0.19	0.000426333
CAMK1D	1.15299e-13	0.272784	0.313	0.171	3.69787e-09
TNRC6B	3.51497e-09	0.272684	0.523	0.392	0.000112732
CAVIN3	5.44057e-09	0.271739	0.598	0.459	0.00017449
LIMA1	3.31448e-12	0.270581	0.431	0.276	1.06302e-07
EMP1	2.94284e-10	0.270077	0.687	0.528	9.43829e-06
SNHG29	1.64151e-12	0.269899	0.973	0.911	5.26465e-08
YPEL3	4.59517e-10	0.269755	0.491	0.353	1.47376e-05
COMP	0.163161	0.269493	0.992	0.989	1
NAP1L1	6.73137e-10	0.269108	0.93	0.896	2.15889e-05
VAT1	1.76244e-08	0.268754	0.388	0.269	0.000565248
CANX	0.0267952	0.268273	0.806	0.762	1
ANP32B	3.23471e-10	0.26792	0.854	0.773	1.03744e-05
ANXA11	2.45506e-08	0.267184	0.461	0.343	0.000787385
ZBTB7A	2.74002e-07	0.266496	0.456	0.343	0.00878779
RRAS	2.48429e-09	0.266097	0.76	0.63	7.96762e-05
JUNB	1.97268e-06	0.265482	0.911	0.802	0.0632679
TMEM159	1.47933e-12	0.265352	0.313	0.18	4.74449e-08
NFE2L1	1.32783e-08	0.265005	0.48	0.357	0.000425861
LRMDA	6.50136e-12	0.264954	0.377	0.233	2.08512e-07
ESD	3.86297e-09	0.264923	0.647	0.517	0.000123893
SELENOW	8.21181e-11	0.264203	0.779	0.645	2.63369e-06
ATP2B4	2.2583e-15	0.263204	0.332	0.179	7.24281e-11
B2M	5.28285e-09	0.261603	0.978	0.97	0.000169432
PRRX1	8.0603e-09	0.261355	0.493	0.346	0.00025851
TNRC6A	6.11918e-14	0.261293	0.42	0.253	1.96254e-09
NUCKS1	4.47558e-12	0.260791	0.898	0.801	1.43541e-07
CYP27A1	4.24921e-17	0.260588	0.259	0.119	1.36281e-12
CAPN2	1.3597e-08	0.260533	0.391	0.265	0.000436084
PPP3CA	5.18068e-10	0.259663	0.652	0.508	1.66155e-05
SMIM14	2.53758e-07	0.258309	0.493	0.385	0.00813852
LMNA	1.73695e-10	0.25802	0.817	0.668	5.57074e-06
ENO1	5.21924e-11	0.258006	0.978	0.912	1.67391e-06
LAMTOR2	4.10329e-11	0.257955	0.367	0.232	1.31601e-06
MALAT1	3.95593e-39	0.256995	1	1	1.26875e-34
MAML2	9.72332e-14	0.256422	0.407	0.246	3.11846e-09
HIGD2A	6.038e-07	0.256375	0.34	0.242	0.0193651
SP100	2.69886e-07	0.256318	0.418	0.298	0.00865578
VPS13C	1.58048e-13	0.255763	0.291	0.155	5.06892e-09
GPX8	2.36052e-09	0.255614	0.34	0.218	7.57067e-05
KAT6B	8.28364e-10	0.255392	0.426	0.294	2.65673e-05
HES1	1.26361e-08	0.255015	0.566	0.424	0.000405266
RBFOX2	1.40805e-09	0.254999	0.418	0.286	4.5159e-05
SGCB	4.76993e-14	0.254733	0.278	0.144	1.52981e-09
PGM2L1	8.39821e-13	0.25456	0.367	0.219	2.69347e-08
PYCARD	7.49614e-10	0.252402	0.294	0.177	2.40416e-05
H1FX	0.00085699	0.25186	0.755	0.704	1
CBX4	3.94384e-09	0.251814	0.345	0.228	0.000126487
XPC	3.11213e-08	0.251131	0.364	0.245	0.000998122
CXXC5	3.13879e-07	0.251123	0.326	0.228	0.0100667
SERBP1	1.08601e-08	0.250952	0.898	0.834	0.000348306
COPA	0.000287831	-0.250115	0.375	0.456	1
TSPAN3	1.03807e-05	-0.250383	0.28	0.38	0.332931
SEC61G	0.00164359	-0.250437	0.666	0.7	1
CLINT1	0.000891785	-0.250653	0.482	0.543	1
LITAF	0.00055324	-0.250713	0.474	0.522	1
SSR2	2.12504e-05	-0.251863	0.658	0.724	0.681544
AC020916.1	0.009166	-0.25363	0.442	0.488	1
GABPB1-AS1	0.00575848	-0.255245	0.407	0.468	1
EIF1AY	6.76675e-07	-0.256368	0.186	0.302	0.0217023
DDX24	0.000165364	-0.256399	0.817	0.836	1
POLR3D	5.4312e-05	-0.25684	0.186	0.266	1
GTF2B	0.000877515	-0.257211	0.407	0.457	1
NUDC	1.53259e-06	-0.257553	0.765	0.78	0.0491533
POLR2K	8.11722e-07	-0.258393	0.329	0.445	0.0260336
LAYN	1.03837e-06	-0.258769	0.267	0.394	0.0333026
KRT8	8.82672e-06	-0.259526	0.38	0.488	0.283091
PNO1	3.87541e-06	-0.259995	0.181	0.281	0.124292
CCN6	3.08404e-05	-0.262749	0.259	0.355	0.989113
TAX1BP1	7.15193e-06	-0.262823	0.695	0.747	0.229377
CPE	9.82263e-07	-0.26304	0.496	0.617	0.0315031
YIPF5	0.000188617	-0.263731	0.434	0.515	1
YTHDC1	2.06455e-05	-0.264029	0.65	0.709	0.662142
KRT10	7.7796e-06	-0.264718	0.747	0.764	0.249507
PELO	5.47152e-07	-0.266167	0.243	0.364	0.0175483
HNRNPD	6.72377e-06	-0.267361	0.647	0.695	0.215645
GIHCG	2.65827e-07	-0.268096	0.224	0.348	0.00852559
SLC38A1	8.37671e-07	-0.268245	0.173	0.284	0.0268658
MXI1	0.00204962	-0.268546	0.542	0.585	1
SCIN	0.000207534	-0.269844	0.345	0.422	1
ANKH	3.42155e-05	-0.270461	0.496	0.569	1
RIOK3	0.0003962	-0.270641	0.577	0.627	1
SWAP70	1.17253e-06	-0.270703	0.31	0.428	0.0376055
FBL	5.98276e-08	-0.271156	0.477	0.592	0.00191879
BAMBI	0.00685658	-0.272947	0.369	0.431	1
ILF2	4.59783e-06	-0.273075	0.358	0.461	0.147462
SQLE	0.00075083	-0.273253	0.205	0.275	1
EDIL3	3.60268e-05	-0.274752	0.612	0.681	1
ANXA5	6.17495e-08	-0.275809	0.852	0.857	0.00198043
CYB5D2	0.00168486	-0.276322	0.191	0.258	1
MAFF	0.000121258	-0.278488	0.385	0.475	1
RARRES2	5.65808e-08	-0.278933	0.17	0.301	0.00181466
MYADM	0.000191152	-0.279152	0.507	0.569	1
HNRNPA2B1	5.67312e-07	-0.279372	0.933	0.945	0.0181948
NME1	6.86458e-09	-0.281028	0.167	0.303	0.000220161
ZNF385B	6.77405e-06	-0.281041	0.313	0.418	0.217257
CETN2	1.82718e-08	-0.282701	0.208	0.342	0.000586014
TSPYL1	1.59133e-06	-0.285038	0.299	0.405	0.0510372
PARK7	3.61587e-08	-0.285583	0.779	0.82	0.00115968
CYCS	3.04727e-05	-0.286088	0.555	0.621	0.977322
COBLL1	4.67346e-06	-0.286412	0.329	0.433	0.149887
ALDH2	3.97687e-06	-0.286955	0.474	0.566	0.127546
MT1M	0.00148778	-0.287234	0.66	0.567	1
SELENOK	8.48017e-07	-0.288024	0.763	0.798	0.0271976
EIF3J	3.25857e-05	-0.288312	0.42	0.51	1
GPX3	3.20382e-06	-0.289879	0.976	0.971	0.102753
CD14	0.000690918	-0.290167	0.291	0.355	1
LRRFIP1	0.0295324	-0.291174	0.685	0.663	1
ARF4	8.21389e-06	-0.291267	0.69	0.727	0.263436
FDPS	0.00566268	-0.291599	0.323	0.38	1
PNN	6.37514e-08	-0.293029	0.704	0.783	0.00204464
YWHAE	1.00357e-09	-0.293434	0.787	0.817	3.21864e-05
ILF3-DT	1.2173e-05	-0.29413	0.48	0.566	0.390413
TTLL7	7.63183e-09	-0.294197	0.127	0.257	0.000244768
PDCD4	3.55324e-07	-0.295013	0.445	0.563	0.0113959
RP9P	0.0359024	-0.297347	0.318	0.35	1
GALE	1.21726e-07	-0.297614	0.261	0.394	0.00390401
BCAS2	1.01532e-06	-0.297979	0.396	0.502	0.0325633
RPN2	3.98203e-05	-0.29817	0.375	0.462	1
PAIP2	8.75251e-07	-0.298457	0.396	0.512	0.028071
PITX1	1.14102e-05	-0.299307	0.275	0.38	0.365947
CILP	0.00979637	-0.299451	0.625	0.539	1
BEX5	8.20521e-11	-0.299516	0.137	0.296	2.63158e-06
SEC61B	4.27612e-07	-0.300627	0.73	0.771	0.0137144
SERPING1	9.03177e-08	-0.30345	0.841	0.856	0.00289667
CDK2AP2	4.5061e-07	-0.303645	0.329	0.444	0.014452
UQCRH	6.14358e-10	-0.304403	0.809	0.848	1.97037e-05
AL118516.1	5.68346e-07	-0.304966	0.321	0.442	0.018228
MT2A	2.01745e-05	-0.306017	0.992	0.964	0.647038
EEF1B2	8.18379e-19	-0.306165	0.976	0.963	2.62471e-14
NEAT1	0.00028574	-0.306302	0.987	0.975	1
CCDC59	5.09228e-07	-0.306604	0.55	0.647	0.016332
SELENOS	4.26681e-06	-0.307384	0.612	0.67	0.136845
FGFRL1	4.28707e-07	-0.308571	0.383	0.505	0.0137495
KIAA0040	0.00445456	-0.308611	0.364	0.413	1
SRSF7	4.71363e-07	-0.311011	0.838	0.852	0.0151175
FIS1	3.95085e-08	-0.312903	0.704	0.771	0.00126712
TMEM204	6.51285e-09	-0.313961	0.186	0.327	0.00020888
TOB1	4.90409e-06	-0.315599	0.606	0.682	0.157284
UACA	0.00483173	-0.316882	0.539	0.559	1
SAR1B	2.21966e-08	-0.320972	0.24	0.364	0.000711889
TPM2	1.88624e-07	-0.32253	0.631	0.703	0.00604956
ETS2	0.00015436	-0.323236	0.377	0.452	1
SNRPD1	7.23114e-09	-0.323559	0.418	0.548	0.000231917
OLMALINC	5.23149e-08	-0.325644	0.132	0.253	0.00167784
EIF5B	9.58403e-06	-0.326773	0.604	0.68	0.307379
STIP1	5.1029e-06	-0.327651	0.307	0.4	0.16366
MDFI	1.42041e-10	-0.330448	0.108	0.25	4.55553e-06
RBM3	1.49018e-09	-0.332408	0.814	0.847	4.77931e-05
SNU13	2.04571e-09	-0.33421	0.706	0.765	6.56101e-05
DDX5	7.04027e-12	-0.335276	0.957	0.955	2.25796e-07
BEX2	1.21068e-11	-0.335779	0.251	0.424	3.88289e-07
ZNF385D	2.17917e-05	-0.337656	0.431	0.506	0.698903
DDX21	3.84616e-05	-0.339177	0.496	0.552	1
TGFBR3L	3.57817e-09	-0.340651	0.267	0.402	0.000114759
NR4A1	1.27751e-05	-0.341482	0.461	0.546	0.409724
TPD52L1	3.21459e-07	-0.342896	0.512	0.608	0.0103098
CUTA	4.01913e-08	-0.343621	0.677	0.731	0.00128902
BEX4	3.555e-11	-0.347904	0.305	0.469	1.14016e-06
ATP1B3	2.85297e-08	-0.348626	0.261	0.388	0.000915005
KCNMA1	7.57849e-07	-0.350989	0.442	0.536	0.0243057
MTATP6P1	3.71816e-07	-0.354501	0.28	0.398	0.0119249
BCL2	4.46319e-10	-0.35478	0.124	0.265	1.43143e-05
HNRNPDL	2.85124e-13	-0.361229	0.776	0.836	9.14451e-09
ORMDL3	2.52595e-13	-0.361847	0.159	0.338	8.10122e-09
SRPRA	3.75355e-08	-0.362246	0.45	0.56	0.00120384
THUMPD3-AS1	0.000982839	-0.362861	0.747	0.751	1
SSR4	7.82453e-10	-0.363186	0.868	0.887	2.50948e-05
COL27A1	1.4937e-08	-0.370655	0.189	0.321	0.000479058
CHPF	2.38393e-09	-0.372148	0.261	0.411	7.64574e-05
TSPYL2	4.18522e-09	-0.37667	0.709	0.779	0.000134228
DMKN	2.33313e-14	-0.377087	0.235	0.427	7.48281e-10
CHORDC1	2.81908e-05	-0.377442	0.496	0.565	0.904136
XBP1	5.49064e-10	-0.377658	0.695	0.769	1.76096e-05
MCFD2	4.37445e-10	-0.378047	0.526	0.639	1.40297e-05
LOX	0.000187634	-0.380476	0.415	0.303	1
HILPDA	0.525595	-0.380936	0.348	0.318	1
AC068888.1	5.3723e-09	-0.381079	0.474	0.596	0.0001723
PRPSAP1	2.01806e-09	-0.38327	0.208	0.345	6.47233e-05
EIF1B	3.94469e-11	-0.385076	0.677	0.752	1.26514e-06
ZFAND2A	0.000239301	-0.389105	0.48	0.533	1
NTRK2	0.00108864	-0.3892	0.24	0.3	1
TES	9.04923e-12	-0.389724	0.162	0.32	2.90227e-07
RNMT	1.49131e-06	-0.390803	0.509	0.592	0.0478293
HNRNPM	2.58173e-11	-0.395815	0.515	0.662	8.28012e-07
PLA2G16	4.81111e-13	-0.397975	0.315	0.497	1.54302e-08
DDIT3	1.76926e-07	-0.399161	0.76	0.781	0.00567439
FXYD1	1.28879e-14	-0.40327	0.156	0.342	4.1334e-10
FOXA3	4.91589e-13	-0.406374	0.14	0.309	1.57662e-08
CDK2AP1	1.07485e-10	-0.407908	0.453	0.58	3.44726e-06
SLC26A2	1.88597e-08	-0.408226	0.135	0.258	0.000604867
MAP2K6	7.16648e-11	-0.413099	0.229	0.387	2.29843e-06
SERPINI1	1.42635e-15	-0.413294	0.111	0.297	4.5746e-11
KRT18	6.65756e-10	-0.415605	0.181	0.322	2.13521e-05
TOMM7	3.00444e-27	-0.416372	0.96	0.948	9.63586e-23
NXPH4	3.31745e-06	-0.41782	0.286	0.38	0.106397
BMP2	0.00541394	-0.431282	0.361	0.406	1
HNRNPA3	6.73679e-13	-0.436219	0.566	0.686	2.16062e-08
TSPAN6	5.26502e-13	-0.436567	0.237	0.406	1.6886e-08
HNRNPA1	6.55235e-20	-0.437145	0.892	0.91	2.10147e-15
PCOLCE2	4.34619e-15	-0.437837	0.868	0.909	1.39391e-10
DSP	2.2931e-13	-0.44069	0.113	0.278	7.35445e-09
QSOX1	5.36027e-10	-0.440856	0.356	0.501	1.71915e-05
IDI1	2.31065e-10	-0.441039	0.458	0.591	7.41071e-06
TRPV4	7.47778e-16	-0.443639	0.094	0.279	2.39827e-11
BEX3	2.55518e-10	-0.450196	0.531	0.631	8.19496e-06
RRBP1	1.12821e-12	-0.450455	0.757	0.807	3.61839e-08
BUD23	2.10385e-15	-0.453761	0.31	0.5	6.74747e-11
HS3ST3A1	5.53913e-18	-0.455975	0.094	0.298	1.77651e-13
TRA2B	1.89695e-09	-0.457312	0.658	0.729	6.08391e-05
PLOD2	2.35189e-10	-0.458478	0.469	0.591	7.54297e-06
LPIN2	1.58769e-14	-0.458726	0.205	0.393	5.09205e-10
EFHD1	8.16183e-16	-0.460393	0.113	0.3	2.61766e-11
NEBL	2.87529e-12	-0.463696	0.329	0.498	9.22163e-08
LINC00632	5.02676e-15	-0.470862	0.801	0.87	1.61218e-10
BAG3	1.44969e-06	-0.480417	0.612	0.665	0.0464945
LDHB	1.82181e-17	-0.491619	0.493	0.655	5.84292e-13
GLIPR1	5.83619e-14	-0.493724	0.191	0.373	1.87178e-09
WSB1	9.98818e-18	-0.506864	0.698	0.802	3.20341e-13
S100A13	3.91212e-21	-0.507807	0.844	0.899	1.2547e-16
CCDC186	2.17348e-14	-0.508737	0.31	0.486	6.97078e-10
TUBB2B	1.18318e-19	-0.520858	0.081	0.296	3.79471e-15
FGF2	3.42102e-08	-0.538082	0.474	0.555	0.00109719
PIM3	5.77324e-12	-0.540508	0.323	0.479	1.85159e-07
ACSL3	2.1189e-15	-0.544732	0.291	0.467	6.79575e-11
NUCB2	6.19263e-17	-0.545998	0.677	0.765	1.9861e-12
ENPP1	3.26384e-10	-0.552409	0.394	0.513	1.04678e-05
COL11A1	2.03732e-16	-0.554026	0.38	0.568	6.53409e-12
RAMP1	2.38209e-13	-0.563	0.105	0.268	7.63985e-09
SLC9A3R2	7.59829e-14	-0.56363	0.369	0.509	2.43692e-09
CD59	3.25472e-20	-0.565883	0.588	0.724	1.04385e-15
SLC25A37	9.28432e-08	-0.567327	0.652	0.707	0.00297767
DDX3Y	5.80227e-20	-0.569484	0.582	0.732	1.8609e-15
SPTY2D1	6.66456e-15	-0.572854	0.477	0.615	2.13746e-10
LDLR	4.44025e-15	-0.582377	0.143	0.331	1.42408e-10
TCEAL2	3.32615e-27	-0.593796	0.407	0.687	1.06676e-22
PDLIM4	4.46219e-07	-0.598033	0.461	0.538	0.0143111
TMED10	8.60591e-26	-0.598976	0.695	0.809	2.76009e-21
SCD	1.77753e-13	-0.599832	0.111	0.273	5.7009e-09
STK26	1.62032e-16	-0.600687	0.218	0.417	5.1967e-12
SPARC	7.39436e-12	-0.601148	0.677	0.721	2.37152e-07
SPINT2	1.18744e-24	-0.618206	0.553	0.747	3.80834e-20
STK38L	8.34519e-09	-0.631962	0.332	0.442	0.000267647
MRPS6	7.41464e-17	-0.633452	0.501	0.65	2.37802e-12
MELTF	1.089e-24	-0.635187	0.229	0.482	3.49265e-20
SOD3	7.34783e-25	-0.636978	0.989	0.99	2.3566e-20
MEG3	1.83799e-19	-0.651436	0.485	0.733	5.89481e-15
SSR3	5.963e-33	-0.654379	0.871	0.919	1.91245e-28
BHLHE41	4.3911e-21	-0.657012	0.453	0.641	1.40831e-16
BNIP3	7.65207e-09	-0.660753	0.72	0.762	0.000245417
PCSK1N	7.55828e-17	-0.667504	0.208	0.402	2.42409e-12
LRIF1	3.42122e-19	-0.668195	0.458	0.62	1.09725e-14
GPC6	8.32554e-23	-0.697311	0.388	0.597	2.67017e-18
TIMP3	3.60894e-22	-0.713388	0.45	0.649	1.15746e-17
VEGFA	0.0103357	-0.716158	0.685	0.682	1
PLAC9	0.000221312	-0.722819	0.779	0.728	1
CCN2	0.799563	-0.729474	0.854	0.803	1
SLC14A1	2.21386e-22	-0.75506	0.097	0.328	7.1003e-18
INSIG1	1.41418e-12	-0.767415	0.259	0.414	4.53555e-08
COL9A2	1.13528e-28	-0.772869	0.194	0.468	3.64107e-24
JUND	1.31568e-16	-0.813537	0.957	0.926	4.21965e-12
ITM2C	1.36933e-30	-0.82234	0.642	0.782	4.39172e-26
FBXO2	7.54505e-39	-0.826441	0.693	0.848	2.41985e-34
SDC2	5.60599e-40	-0.869541	0.736	0.848	1.79795e-35
SERPINA5	1.18785e-30	-0.869567	0.261	0.542	3.80968e-26
SLPI	1.02389e-20	-0.879071	0.164	0.396	3.28383e-16
CFH	8.99875e-38	-0.882817	0.892	0.968	2.88608e-33
NDRG2	4.74571e-33	-0.929372	0.412	0.641	1.52205e-28
ITM2A	5.19195e-40	-0.937372	0.178	0.528	1.66516e-35
PDPN	7.34151e-24	-0.941093	0.291	0.508	2.35457e-19
COL11A2	1.29458e-37	-0.945515	0.205	0.537	4.15198e-33
WWP2	2.33917e-37	-1.01806	0.55	0.776	7.50219e-33
PLA2G2A	3.35728e-28	-1.05152	0.782	0.863	1.07675e-23
CLEC3A	1.54773e-33	-1.11101	0.035	0.332	4.96388e-29
HAPLN1	5.56693e-32	-1.16692	0.447	0.679	1.78543e-27
COL9A3	1.81216e-53	-1.22665	0.496	0.784	5.81197e-49
MIA	2.19775e-53	-1.23283	0.407	0.706	7.04861e-49
SCRG1	3.71626e-46	-1.25318	0.765	0.899	1.19188e-41
CHRDL2	2.63571e-31	-1.28433	0.086	0.382	8.45325e-27
FGFBP2	2.52148e-56	-1.30231	0.706	0.891	8.08688e-52
TF	3.5465e-19	-1.34851	0.329	0.497	1.13743e-14
STC2	1.49534e-38	-1.3623	0.235	0.551	4.79587e-34
C11orf96	4.53664e-14	-1.51078	0.612	0.674	1.45499e-09
COL2A1	1.0949e-25	-1.53344	0.318	0.548	3.51156e-21
CHAD	1.67126e-54	-1.613	0.137	0.536	5.36007e-50
S100A1	4.74379e-88	-1.68254	0.585	0.877	1.52143e-83
S100B	4.55534e-94	-1.73999	0.566	0.876	1.46099e-89
APOD	1.06835e-93	-1.7414	0.989	0.999	3.42642e-89
MMP3	2.05907e-07	-1.74672	0.472	0.534	0.00660385
SERPINA1	2.20292e-114	-1.78909	0.825	0.966	7.06521e-110
RBP4	7.05249e-65	-2.01114	0.437	0.754	2.26187e-60
ACAN	2.14377e-134	-2.05309	0.817	0.974	6.87549e-130
FST	3.80612e-40	-2.09383	0.146	0.477	1.2207e-35
C2orf40	5.4749e-91	-2.11462	0.995	0.999	1.75591e-86
IBSP	1.32936e-11	-2.56533	0.135	0.275	4.26352e-07
SNORC	2.54909e-151	-2.57012	0.714	0.959	8.17543e-147
FRZB	3.76599e-129	-2.67129	0.561	0.918	1.20783e-124
CYTL1	2.94678e-100	-3.2202	0.733	0.919	9.45091e-96

## Sheet: preHTC
	p_val	avg_log2FC	pct.1	pct.2	p_val_adj
FN1	2.10071e-140	2.59349	1	0.947	6.7374e-136
LOX	3.62623e-175	2.41761	0.966	0.301	1.163e-170
CRLF1	0	2.24271	0.954	0.155	0
SPP1	4.60801e-84	2.09808	0.511	0.12	1.47788e-79
PRELP	7.16807e-140	2.07907	1	0.944	2.29894e-135
MT2A	6.71609e-100	1.91346	1	0.964	2.15398e-95
RGCC	2.85642e-107	1.82396	1	0.731	9.16109e-103
TNFRSF11B	1.58992e-75	1.79016	0.969	0.607	5.09919e-71
CCN2	2.54338e-101	1.76577	1	0.803	8.15712e-97
COMP	5.62274e-109	1.55276	1	0.989	1.80332e-104
OGN	3.0552e-96	1.54779	0.927	0.416	9.79864e-92
IGFBP6	5.72685e-90	1.52422	1	0.691	1.83672e-85
HTRA1	3.43785e-57	1.52315	0.927	0.559	1.10259e-52
TF	1.01095e-95	1.51543	0.981	0.494	3.24231e-91
DNER	0	1.50823	0.885	0.056	0
CXCL14	7.48313e-136	1.47432	0.447	0.065	2.39999e-131
SRGN	2.3215e-88	1.40115	0.973	0.504	7.44551e-84
OMD	5.9958e-93	1.4004	0.962	0.455	1.92297e-88
CDA	4.35191e-152	1.39218	0.908	0.251	1.39574e-147
NRP2	6.49345e-182	1.36465	0.889	0.209	2.08258e-177
GALNT15	5.35162e-98	1.33779	0.996	0.678	1.71637e-93
SERPINE2	1.19145e-129	1.28146	0.729	0.165	3.82121e-125
C11orf96	1.79137e-30	1.22064	0.958	0.672	5.74528e-26
MMP3	1.61192e-39	1.15522	0.931	0.532	5.16976e-35
MT1X	9.32445e-64	1.12907	1	0.958	2.99054e-59
HLA-DQB1	4.31243e-302	1.12538	0.802	0.096	1.38308e-297
WIF1	5.35798e-150	1.11434	0.615	0.108	1.71841e-145
CAV1	3.45864e-74	1.09484	0.996	0.614	1.10925e-69
CD55	4.77124e-81	1.0927	0.962	0.507	1.53023e-76
MGP	4.6317e-47	1.09223	1	0.999	1.48548e-42
LDHA	2.81222e-52	1.07228	1	0.925	9.01935e-48
MAOA	1.47678e-140	1.06445	0.897	0.244	4.73634e-136
MT1E	3.38013e-53	1.06143	0.996	0.858	1.08408e-48
DCN	7.96479e-111	1.04379	1	1	2.55447e-106
ANXA1	2.54038e-76	1.03563	1	0.888	8.14751e-72
PCOLCE2	1.11607e-94	1.02522	1	0.908	3.57945e-90
ATOH8	4.46101e-113	0.993463	0.912	0.286	1.43074e-108
CRYAB	3.3202e-38	0.98121	0.996	0.815	1.06485e-33
SLC7A2	4.0924e-77	0.97367	0.851	0.308	1.31252e-72
TMSB10	8.97527e-47	0.956635	0.966	0.659	2.87855e-42
CAPG	6.2924e-94	0.942542	0.962	0.414	2.0181e-89
PID1	4.25763e-109	0.93104	0.939	0.325	1.36551e-104
CAPS	2.81459e-109	0.921639	0.893	0.294	9.02694e-105
MT3	3.55866e-101	0.913031	0.298	0.038	1.14133e-96
CILP	9.34231e-70	0.912859	0.985	0.538	2.99626e-65
CP	1.02388e-59	0.904626	0.962	0.546	3.2838e-55
STC2	2.41252e-38	0.886939	0.916	0.548	7.73745e-34
AC112206.2	9.2772e-175	0.870805	0.645	0.101	2.97538e-170
SMOC2	4.01811e-112	0.861764	0.641	0.142	1.28869e-107
TFPI	3.05945e-93	0.858708	0.878	0.298	9.81227e-89
PMP22	2.2563e-54	0.854079	1	0.747	7.23642e-50
TSC22D3	3.81458e-54	0.848254	0.996	0.654	1.22341e-49
RRAS	1.22512e-69	0.824112	0.981	0.63	3.92921e-65
AKAP12	2.65392e-83	0.819567	0.779	0.24	8.51165e-79
MT1L	1.16395e-80	0.817142	0.779	0.243	3.73302e-76
COL10A1	2.22721e-52	0.801031	0.592	0.202	7.14309e-48
KLF6	1.71085e-47	0.800516	0.901	0.466	5.48703e-43
VSIR	4.14039e-122	0.799955	0.832	0.215	1.3279e-117
ETFB	1.30829e-61	0.774751	0.992	0.66	4.19596e-57
CD151	8.94531e-57	0.767612	0.989	0.619	2.86894e-52
ARHGEF19	1.32438e-197	0.742868	0.66	0.096	4.24754e-193
ABL2	5.70698e-139	0.74183	0.698	0.141	1.83034e-134
GPM6B	1.15383e-61	0.738323	0.912	0.405	3.70057e-57
TAGLN2	2.31202e-75	0.724214	0.962	0.417	7.41513e-71
PCBP3	1.35825e-187	0.715129	0.672	0.104	4.35618e-183
GLRX	6.76052e-60	0.714494	0.859	0.368	2.16823e-55
C1orf21	1.61468e-50	0.704978	0.981	0.665	5.17861e-46
PAPPA	1.39537e-159	0.704529	0.584	0.09	4.47523e-155
FAM129B	6.48829e-63	0.696572	0.79	0.293	2.08092e-58
STMN1	6.87286e-81	0.69397	0.668	0.186	2.20426e-76
CCN1	1.11734e-24	0.687961	0.927	0.625	3.58355e-20
RETREG1	1.02712e-74	0.685548	0.893	0.336	3.29419e-70
PTPN11	2.01118e-75	0.680869	0.905	0.345	6.45025e-71
FIBIN	1.34438e-45	0.679081	0.844	0.388	4.31168e-41
GLUL	3.382e-47	0.666571	0.893	0.423	1.08468e-42
CCND1	1.61114e-296	0.665601	0.508	0.041	5.16725e-292
RCAN1	3.52912e-32	0.661947	0.588	0.24	1.13186e-27
LGALS1	1.78109e-39	0.660747	1	0.864	5.71233e-35
AKAP9	1.71338e-46	0.660037	0.989	0.709	5.49514e-42
BCAT1	3.24412e-46	0.645224	0.996	0.741	1.04045e-41
CD14	1.60598e-19	0.643293	0.641	0.353	5.15071e-15
IL1R1	1.5998e-69	0.628687	0.79	0.271	5.13089e-65
DDIT4L	1.01669e-28	0.626881	0.756	0.382	3.26072e-24
ERRFI1	1.30256e-35	0.62267	0.989	0.704	4.17758e-31
S100A6	1.40402e-45	0.611804	1	0.977	4.50297e-41
RND3	2.69231e-20	0.604876	0.893	0.556	8.63477e-16
RGS2	1.99382e-29	0.59793	0.599	0.25	6.39458e-25
MFSD10	5.51333e-73	0.597643	0.836	0.294	1.76823e-68
GMNN	6.18836e-80	0.589308	0.508	0.117	1.98473e-75
DSP	5.49376e-79	0.588678	0.844	0.275	1.76196e-74
TSPO	2.61237e-40	0.585749	1	0.855	8.3784e-36
MTSS1	0	0.578489	0.508	0.019	0
NBL1	3.05176e-60	0.577788	0.676	0.227	9.78762e-56
CEBPD	3.57152e-25	0.57414	0.981	0.81	1.14546e-20
DDIT4	1.92443e-19	0.570217	0.924	0.671	6.17203e-15
TYMP	1.8902e-159	0.562805	0.618	0.097	6.06224e-155
IGFBP7	7.43809e-54	0.55881	0.599	0.195	2.38554e-49
PMEPA1	7.96145e-33	0.558199	0.966	0.691	2.5534e-28
CLVS2	5.43274e-113	0.557986	0.813	0.199	1.74239e-108
NOVA1	4.68359e-41	0.55222	0.924	0.496	1.50212e-36
PACSIN2	5.76603e-52	0.549399	0.821	0.324	1.84928e-47
PTTG1IP	7.09546e-38	0.547049	0.977	0.701	2.27566e-33
COL6A3	3.48829e-97	0.545875	0.786	0.21	1.11876e-92
SPOCK1	3.43227e-261	0.540852	0.58	0.058	1.1008e-256
P3H2	0	0.539262	0.561	0.042	0
CNMD	5.88406e-41	0.539206	0.531	0.183	1.88714e-36
TXNIP	2.26096e-20	0.538046	0.992	0.823	7.25136e-16
AHNAK	5.3391e-37	0.534434	0.996	0.83	1.71235e-32
ANP32B	5.10481e-38	0.533505	0.989	0.772	1.63721e-33
NT5E	2.49638e-84	0.530274	0.66	0.171	8.0064e-80
NNMT	4.79307e-26	0.528829	0.992	0.826	1.53723e-21
UQCRC1	9.03975e-59	0.522049	0.821	0.309	2.89923e-54
CRTAC1	7.63464e-31	0.516944	0.87	0.477	2.44858e-26
PIK3R1	7.92433e-33	0.512318	0.931	0.548	2.54149e-28
ADSS	7.89671e-52	0.509513	0.847	0.343	2.53263e-47
NEBL	1.22559e-38	0.508935	0.939	0.495	3.93072e-34
C4orf48	8.98007e-93	0.505723	0.687	0.171	2.88009e-88
HEBP2	3.61542e-36	0.505487	0.943	0.57	1.15954e-31
RHOXF1-AS1	1.02951e-163	0.500383	0.408	0.046	3.30184e-159
NTAN1	1.0718e-87	0.496447	0.698	0.181	3.43748e-83
EMP3	3.13662e-32	0.494763	1	0.849	1.00598e-27
ARRDC3	3.05217e-25	0.491129	0.702	0.356	9.78894e-21
IGFBP4	1.13502e-108	0.489106	0.424	0.067	3.64025e-104
DUSP1	7.63079e-12	0.484223	0.844	0.637	2.44735e-07
PDE4B	1.34194e-53	0.481433	0.496	0.143	4.30388e-49
ISG20	1.0499e-46	0.479646	0.76	0.297	3.36723e-42
SESTD1	6.07206e-43	0.476042	0.87	0.403	1.94743e-38
SMIM5	1.89957e-142	0.475818	0.489	0.07	6.09231e-138
KDM7A-DT	1.83666e-51	0.475632	0.668	0.22	5.89053e-47
G0S2	0.297674	0.472957	0.271	0.224	1
TSPAN4	3.88022e-35	0.471553	0.916	0.518	1.24446e-30
PARVA	9.7617e-81	0.470335	0.786	0.226	3.13077e-76
CKB	2.00324e-27	0.467726	0.844	0.445	6.4248e-23
S100A11	1.02924e-24	0.463621	0.996	0.825	3.30099e-20
CSTB	3.72796e-30	0.462894	0.905	0.549	1.19563e-25
AQP3	1.69694e-86	0.462209	0.584	0.135	5.44244e-82
S100A10	1.78735e-22	0.458097	0.996	0.895	5.7324e-18
MAP1B	1.68059e-152	0.456508	0.382	0.043	5.38999e-148
STK38L	6.50931e-35	0.456401	0.882	0.44	2.08767e-30
FMOD	3.06034e-19	0.454643	0.992	0.883	9.81512e-15
IQGAP1	1.72176e-30	0.451254	0.954	0.6	5.52203e-26
ATP6V0E1	2.1852e-29	0.446531	0.985	0.71	7.00836e-25
GPX3	3.17863e-23	0.444856	1	0.971	1.01945e-18
NGEF	1.75984e-64	0.444252	0.779	0.252	5.64417e-60
AKT3	5.42976e-41	0.444017	0.927	0.439	1.74143e-36
CAST	2.70384e-29	0.443488	0.992	0.749	8.67175e-25
CPE	2.27682e-24	0.443085	0.931	0.615	7.30221e-20
JOSD2	4.23008e-56	0.437342	0.737	0.254	1.35667e-51
ZKSCAN1	5.14834e-32	0.436816	0.931	0.527	1.65117e-27
ARID5B	2.15876e-22	0.4365	0.821	0.445	6.92358e-18
DSG2	1.13227e-89	0.43608	0.584	0.131	3.6314e-85
CIB1	1.57886e-25	0.435295	0.943	0.589	5.06373e-21
QSOX1	1.13694e-34	0.434601	0.908	0.499	3.64641e-30
ATP5MD	4.93571e-30	0.433594	0.966	0.676	1.58298e-25
MRPL51	2.02194e-27	0.433349	0.954	0.686	6.48475e-23
NOSIP	8.91943e-35	0.430342	0.802	0.37	2.86064e-30
CCDC68	2.48152e-55	0.427531	0.618	0.194	7.95872e-51
NDUFB2	4.50937e-32	0.425813	0.916	0.507	1.44625e-27
CARHSP1	2.5654e-41	0.423748	0.847	0.385	8.22774e-37
SOD2	1.26735e-08	0.422763	0.966	0.81	0.000406463
ANXA2	6.02445e-22	0.418233	0.996	0.838	1.93216e-17
CHURC1	2.75645e-29	0.417635	0.935	0.551	8.84047e-25
CITED2	3.99328e-14	0.417228	0.855	0.527	1.28073e-09
SORBS2	6.57498e-159	0.412777	0.504	0.067	2.10873e-154
CLTB	1.73756e-23	0.411186	0.771	0.41	5.57271e-19
S100A4	3.27454e-39	0.410819	0.576	0.211	1.05021e-34
SPAG4	1.54387e-85	0.409559	0.687	0.173	4.95149e-81
TGFBR3L	2.46538e-34	0.408501	0.84	0.4	7.90697e-30
PLD3	3.07451e-25	0.408457	0.981	0.682	9.86056e-21
CCND2	1.77166e-62	0.408226	0.729	0.227	5.68207e-58
BIRC3	2.62283e-34	0.406882	0.286	0.077	8.41195e-30
AXL	8.82587e-62	0.405885	0.71	0.222	2.83063e-57
FSTL3	1.20839e-95	0.402534	0.58	0.123	3.87556e-91
EMP2	1.18232e-19	0.397414	0.901	0.584	3.79193e-15
S100A1	1.54876e-25	0.396767	0.996	0.875	4.96718e-21
TGFBR2	1.89425e-22	0.395088	0.908	0.522	6.07525e-18
PTGES	1.89907e-134	0.393818	0.462	0.066	6.09071e-130
SRPX	1.58966e-156	0.393185	0.5	0.067	5.09835e-152
PGM2L1	2.11812e-41	0.390905	0.611	0.218	6.79324e-37
LRRFIP1	3.08737e-22	0.386208	0.958	0.662	9.90182e-18
CLIC1	2.25234e-24	0.385938	0.985	0.773	7.22372e-20
OAZ1	1.75651e-20	0.385803	0.992	0.883	5.63348e-16
TRMT112	7.89686e-24	0.385389	0.973	0.693	2.53268e-19
NFIL3	2.4706e-28	0.385367	0.725	0.333	7.92371e-24
BZW1	3.88252e-18	0.384414	0.981	0.805	1.2452e-13
LTBP3	3.34447e-33	0.377856	0.893	0.456	1.07264e-28
CITED4	8.82173e-50	0.377159	0.553	0.168	2.82931e-45
INHBA	2.10412e-25	0.376838	0.721	0.35	6.74835e-21
EIF1	2.55e-34	0.376634	1	0.995	8.17835e-30
JAK1	4.55568e-25	0.375496	0.901	0.529	1.4611e-20
YPEL3	1.29899e-36	0.373895	0.798	0.352	4.16611e-32
RGS10	1.88621e-26	0.373439	0.927	0.55	6.04945e-22
AHNAK2	9.69148e-40	0.369001	0.752	0.303	3.10825e-35
MXRA7	2.33016e-27	0.368923	0.935	0.585	7.4733e-23
CDO1	1.10642e-16	0.368168	0.989	0.798	3.54852e-12
FXYD5	1.08811e-21	0.367444	0.989	0.797	3.48978e-17
PDGFA	7.38484e-72	0.363914	0.653	0.175	2.36847e-67
CYB5R3	6.60406e-18	0.363904	0.95	0.711	2.11805e-13
EIF4EBP1	4.7333e-51	0.362904	0.649	0.214	1.51806e-46
CBLB	9.80084e-58	0.362897	0.611	0.185	3.14333e-53
PDCD5	1.02681e-25	0.362817	0.905	0.534	3.2932e-21
GPRC5C	6.34442e-30	0.360982	0.809	0.383	2.03478e-25
PPP1R16A	5.80881e-45	0.359997	0.702	0.253	1.863e-40
AP2S1	2.84928e-33	0.357019	0.855	0.408	9.13821e-29
CIAO2B	5.20543e-26	0.356639	0.92	0.53	1.66949e-21
CYBA	1.32412e-25	0.355982	0.87	0.476	4.24671e-21
UBE2R2	9.11961e-24	0.353239	0.901	0.521	2.92484e-19
RIOK3	2.93945e-18	0.353227	0.947	0.626	9.42741e-14
APPL2	8.58798e-82	0.353218	0.565	0.131	2.75434e-77
TMSB4X	4.841e-16	0.353146	0.672	0.359	1.55261e-11
RNH1	3.27088e-22	0.351216	0.943	0.618	1.04904e-17
HSBP1	4.44133e-25	0.35092	0.87	0.488	1.42442e-20
PKN1	1.67769e-64	0.349867	0.626	0.177	5.3807e-60
MXI1	1.19175e-25	0.349845	0.962	0.584	3.82219e-21
RHEB	1.38356e-22	0.349721	0.939	0.599	4.43736e-18
TRAPPC1	4.10757e-53	0.349258	0.71	0.235	1.31738e-48
PLP2	6.22753e-19	0.346509	0.969	0.726	1.99729e-14
TBCA	4.53616e-22	0.345962	0.973	0.691	1.45484e-17
CCT8	8.38523e-23	0.343429	0.935	0.574	2.68931e-18
PRDX5	4.5556e-21	0.341805	0.977	0.768	1.46107e-16
BRI3	2.43343e-21	0.340933	0.973	0.7	7.80448e-17
RTN4	3.28769e-19	0.340256	0.969	0.715	1.05443e-14
SH3BGRL3	1.92003e-15	0.339918	1	0.878	6.15791e-11
RSPO2	7.75708e-37	0.339914	0.561	0.204	2.48785e-32
ARG2	1.62957e-46	0.339874	0.553	0.175	5.22636e-42
KDELR1	1.13877e-22	0.339279	0.996	0.795	3.65225e-18
REEP5	3.33731e-22	0.338096	0.962	0.605	1.07034e-17
SLC44A2	7.20737e-42	0.337438	0.729	0.279	2.31155e-37
ZBTB16	1.20075e-31	0.33728	0.859	0.421	3.85104e-27
TENT5A	2.49216e-12	0.337065	0.92	0.706	7.99286e-08
VTI1B	1.90369e-44	0.336062	0.729	0.27	6.10552e-40
LPP	7.22785e-34	0.332043	0.802	0.346	2.31811e-29
DYNLT3	1.36998e-27	0.330435	0.847	0.437	4.3938e-23
TBCB	9.75663e-23	0.330033	0.866	0.48	3.12915e-18
SNORC	1.26517e-17	0.329921	1	0.957	4.05766e-13
USP53	1.15949e-13	0.329484	0.912	0.654	3.71871e-09
CDV3	3.65018e-19	0.32863	0.954	0.638	1.17069e-14
PPP1CB	6.75916e-23	0.327456	0.878	0.504	2.1678e-18
HLA-G	3.29341e-80	0.326706	0.424	0.082	1.05626e-75
COL9A3	1.74056e-20	0.325351	0.985	0.781	5.58232e-16
EIF3I	9.36872e-19	0.324936	0.966	0.662	3.00474e-14
ARHGDIB	2.2188e-63	0.324413	0.576	0.155	7.11615e-59
ELF1	1.10012e-24	0.322738	0.821	0.416	3.52831e-20
FGD4	1.00752e-59	0.321621	0.454	0.112	3.23133e-55
CAPNS1	1.38856e-25	0.321412	0.885	0.473	4.4534e-21
PUS10	7.21283e-52	0.320114	0.443	0.119	2.3133e-47
CAVIN1	1.91489e-19	0.319927	0.947	0.635	6.14144e-15
GDI2	6.5712e-26	0.319694	0.863	0.449	2.10752e-21
SRI	1.66644e-20	0.319067	0.874	0.521	5.3446e-16
REXO2	8.63841e-20	0.31798	0.973	0.68	2.77051e-15
CALD1	1.19895e-22	0.317958	0.912	0.551	3.84526e-18
REEP3	4.9902e-28	0.317515	0.824	0.401	1.60046e-23
MYL6	7.71909e-15	0.317278	0.989	0.876	2.47567e-10
CMTM8	2.52378e-84	0.316949	0.466	0.092	8.09428e-80
SQLE	2.43804e-33	0.316527	0.672	0.273	7.81927e-29
PAPSS2	1.16125e-19	0.316524	0.885	0.516	3.72437e-15
ELOB	3.83102e-17	0.31272	0.996	0.788	1.22868e-12
ARL3	1.82779e-19	0.312	0.943	0.607	5.86208e-15
H2AFJ	1.93385e-15	0.310642	0.985	0.818	6.20225e-11
FGF2	4.56225e-14	0.310003	0.893	0.553	1.4632e-09
CLU	9.39649e-14	0.309224	1	1	3.01364e-09
VKORC1	2.24389e-17	0.309008	0.962	0.729	7.19661e-13
CCDC107	8.32482e-26	0.308559	0.763	0.358	2.66994e-21
RHOU	1.30625e-31	0.308541	0.668	0.28	4.18941e-27
KDM7A	6.53668e-62	0.307695	0.569	0.154	2.09644e-57
CD81	7.8591e-16	0.305699	1	0.922	2.52057e-11
PTK2B	4.77099e-215	0.304794	0.332	0.024	1.53015e-210
P4HA2	1.15571e-41	0.304261	0.855	0.344	3.70659e-37
COMT	3.69518e-26	0.298918	0.828	0.411	1.18512e-21
ABI3BP	9.64711e-22	0.298652	0.458	0.198	3.09402e-17
AKAP13	1.57875e-29	0.297855	0.786	0.365	5.06338e-25
CTSF	4.10287e-30	0.297804	0.725	0.322	1.31587e-25
PAK2	3.67528e-20	0.297087	0.958	0.582	1.17873e-15
OPTN	1.56687e-26	0.295677	0.882	0.448	5.02526e-22
EGFLAM	5.9184e-41	0.295269	0.595	0.206	1.89815e-36
CCN6	6.05836e-25	0.29459	0.748	0.353	1.94304e-20
SEZ6L2	5.31598e-114	0.294224	0.256	0.026	1.70494e-109
YWHAH	2.51928e-22	0.292506	0.802	0.421	8.07982e-18
COPS2	3.63885e-21	0.291793	0.931	0.546	1.16705e-16
KIF21A	6.22353e-45	0.290384	0.538	0.17	1.99601e-40
TIMP2	6.50792e-16	0.290062	0.95	0.697	2.08722e-11
UQCR11	1.5468e-17	0.289317	0.943	0.604	4.96089e-13
RIPK2	3.99358e-32	0.288739	0.454	0.159	1.28082e-27
SNX3	1.16119e-16	0.288632	0.989	0.72	3.72417e-12
EVA1B	5.63035e-24	0.288384	0.824	0.435	1.80577e-19
MEDAG	6.46617e-71	0.287738	0.351	0.066	2.07383e-66
AGTRAP	5.09396e-31	0.287495	0.737	0.306	1.63374e-26
VIM	8.7264e-21	0.287449	1	0.999	2.79873e-16
TM4SF1	1.50207e-19	0.287354	0.683	0.349	4.81742e-15
C15orf61	1.05674e-24	0.287304	0.775	0.373	3.38918e-20
CLIC3	8.56053e-142	0.286849	0.324	0.033	2.74553e-137
UPP1	1.55034e-30	0.2865	0.744	0.324	4.97225e-26
ZMYND8	2.16199e-46	0.285979	0.676	0.23	6.93394e-42
DSE	1.05556e-21	0.285844	0.863	0.485	3.38539e-17
SH3KBP1	2.53554e-100	0.285611	0.397	0.062	8.13197e-96
EPS8	5.17157e-16	0.285145	0.962	0.726	1.65863e-11
PCSK1N	6.95511e-22	0.284556	0.779	0.399	2.23064e-17
AKR1C2	8.9083e-32	0.283813	0.305	0.087	2.85707e-27
NMT1	5.16206e-32	0.283204	0.737	0.312	1.65558e-27
SH3D19	1.38134e-47	0.282606	0.531	0.162	4.43024e-43
MAFF	9.24285e-17	0.281554	0.821	0.473	2.96437e-12
MICOS10	9.55931e-27	0.281066	0.779	0.368	3.06586e-22
MT1M	7.53659e-31	0.279664	0.931	0.566	2.41714e-26
DDRGK1	2.7399e-37	0.278632	0.737	0.289	8.7874e-33
S100A16	9.23471e-36	0.277826	0.622	0.236	2.96176e-31
YIPF3	5.32958e-20	0.277474	0.927	0.528	1.7093e-15
MRPL18	3.13671e-11	0.276503	0.943	0.689	1.00601e-06
TIAL1	3.46211e-27	0.275943	0.817	0.393	1.11037e-22
EIF5A	3.18477e-23	0.275277	0.79	0.398	1.02142e-18
RAB13	1.20987e-19	0.274866	0.775	0.434	3.88028e-15
RCL1	9.60479e-36	0.274302	0.416	0.129	3.08045e-31
COX7A1	2.3252e-15	0.274027	0.939	0.649	7.4574e-11
COX5A	1.26349e-19	0.27401	0.863	0.489	4.05226e-15
RBPMS	6.92585e-53	0.273951	0.485	0.131	2.22126e-48
VAT1	5.25601e-37	0.273613	0.706	0.268	1.68571e-32
SMIM29	6.24366e-67	0.271777	0.462	0.106	2.00247e-62
LNCNEF	8.09716e-52	0.271398	0.37	0.088	2.59692e-47
CRIP2	1.9093e-16	0.271288	0.901	0.543	6.12351e-12
CCDC124	1.94582e-26	0.269975	0.779	0.354	6.24062e-22
DSTN	1.14576e-15	0.269673	1	0.928	3.67469e-11
AC074387.1	4.31793e-46	0.268803	0.576	0.18	1.38485e-41
CCND3	7.44307e-33	0.26774	0.672	0.269	2.38714e-28
ERGIC3	1.04703e-19	0.266575	0.836	0.459	3.35803e-15
PMM1	5.80172e-32	0.266365	0.737	0.307	1.86073e-27
A2M	2.0909e-20	0.2661	0.687	0.341	6.70594e-16
SGK1	1.48403e-26	0.265368	0.626	0.267	4.75959e-22
CDK6	5.37806e-81	0.264115	0.374	0.066	1.72485e-76
RARB	4.73475e-156	0.263378	0.321	0.03	1.51853e-151
SERBP1	9.26594e-16	0.263121	0.981	0.834	2.97177e-11
MPST	1.66528e-28	0.261368	0.786	0.351	5.34087e-24
TMEM159	1.61539e-49	0.260808	0.592	0.179	5.18088e-45
PPP1R14B	2.86131e-28	0.260729	0.744	0.327	9.17678e-24
USP47	1.04289e-26	0.260463	0.744	0.339	3.34476e-22
AC010618.1	2.89197e-16	0.259619	0.836	0.498	9.27511e-12
TRIM29	7.75803e-109	0.259286	0.34	0.045	2.48816e-104
FAM89B	6.42643e-39	0.259142	0.58	0.2	2.06109e-34
TMOD3	9.95077e-38	0.258935	0.714	0.267	3.19141e-33
NAP1L1	2.03669e-13	0.258657	1	0.896	6.53207e-09
COL6A2	2.86905e-09	0.257225	0.958	0.738	9.20162e-05
CA9	4.56046e-54	0.255569	0.424	0.105	1.46263e-49
PDLIM1	0	0.254612	0.282	0.011	0
DAAM1	9.61025e-35	0.253616	0.714	0.284	3.0822e-30
HS3ST3A1	9.20433e-30	0.253356	0.71	0.296	2.95201e-25
FHL2	9.91336e-68	0.253337	0.366	0.072	3.17941e-63
TXNDC17	5.20443e-25	0.253173	0.763	0.353	1.66917e-20
SLC1A1	1.21672e-64	0.25305	0.466	0.109	3.90228e-60
TMEM50A	2.22853e-28	0.252426	0.748	0.324	7.14733e-24
THNSL2	1.84672e-50	0.251874	0.5	0.14	5.92279e-46
MRPS6	1.20759e-12	0.250551	0.943	0.648	3.87297e-08
PHIP	0.658974	-0.250264	0.466	0.349	1
ADAMTS1	0.927051	-0.250673	0.294	0.254	1
NME1	0.839998	-0.250717	0.385	0.302	1
PPP1R10	0.201368	-0.251051	0.939	0.776	1
TSC22D2	0.851389	-0.251322	0.401	0.31	1
MIR99AHG	0.379758	-0.251379	0.256	0.237	1
TCEAL4	0.0763449	-0.25263	0.897	0.714	1
ZNF503	0.465736	-0.254197	0.573	0.42	1
ZMYM2	0.863448	-0.254767	0.344	0.269	1
UTRN	0.499041	-0.256084	0.702	0.48	1
PGM3	0.381499	-0.256261	0.519	0.366	1
ABI2	0.311648	-0.256602	0.553	0.388	1
PLK3	0.768147	-0.256891	0.305	0.241	1
BEX5	0.29917	-0.257672	0.336	0.294	1
HNRNPAB	0.81798	-0.258055	0.748	0.536	1
TMEM98	0.907744	-0.258156	0.592	0.42	1
YTHDC1	0.0494149	-0.258239	0.866	0.708	1
STK26	0.0865703	-0.258976	0.618	0.415	1
DYNC1I1	0.325629	-0.2593	0.26	0.242	1
OAT	0.633756	-0.259319	0.588	0.41	1
SPTY2D1	0.47367	-0.259357	0.817	0.613	1
NFAT5	0.901503	-0.260261	0.622	0.451	1
IER5	0.768955	-0.260417	0.92	0.759	1
NABP1	0.116597	-0.26045	0.492	0.331	1
MORF4L2	0.0260905	-0.261528	0.916	0.729	1
MAT2A	0.696085	-0.261902	0.672	0.465	1
TCEAL9	0.321705	-0.26194	0.676	0.483	1
ZRANB2	0.42396	-0.261995	0.897	0.677	1
CIRBP	0.00084829	-0.262997	0.996	0.961	1
SLC16A1	0.472853	-0.264577	0.424	0.305	1
HYMAI	0.182508	-0.264828	0.286	0.209	1
ERICH1	0.402539	-0.265007	0.515	0.357	1
CDK2AP1	0.307481	-0.265715	0.771	0.578	1
SNHG5	0.00036543	-0.267377	0.981	0.919	1
SLC26A2	0.388414	-0.267831	0.344	0.257	1
GOLGB1	0.0203255	-0.269658	0.985	0.836	1
HES1	0.145082	-0.27025	0.615	0.424	1
GPBP1	0.486405	-0.270291	0.874	0.642	1
FAM162A	0.038064	-0.270477	0.924	0.676	1
HMGN2	0.0628274	-0.271345	0.866	0.693	1
LBH	0.895471	-0.271753	0.531	0.4	1
ADSSL1	0.00902954	-0.272211	0.672	0.427	1
CKS2	0.4381	-0.273374	0.519	0.364	1
LAPTM4A	6.44976e-06	-0.274134	0.985	0.892	0.206857
NFIB	0.496965	-0.274419	0.553	0.386	1
MDFI	0.533998	-0.274825	0.286	0.249	1
OLMALINC	0.319501	-0.275222	0.347	0.251	1
FBXO30	0.590256	-0.27595	0.271	0.236	1
CCDC186	0.980872	-0.276909	0.679	0.484	1
BEX3	0.34681	-0.277662	0.821	0.63	1
SNHG29	0.000382541	-0.278048	0.989	0.911	1
TCF4	0.414847	-0.278631	0.508	0.362	1
ZNF207	0.948117	-0.279774	0.653	0.478	1
ZBTB7A	0.417682	-0.279913	0.489	0.343	1
SERTAD1	0.288913	-0.279941	0.771	0.603	1
HMGB2	0.356854	-0.282292	0.645	0.494	1
ERF	0.331435	-0.282474	0.279	0.248	1
SHMT2	0.213112	-0.283507	0.542	0.369	1
PHLDA2	0.356264	-0.283559	0.447	0.318	1
SEC61B	0.0271281	-0.283695	0.927	0.771	1
PPIB	0.0342545	-0.284752	0.985	0.86	1
CBX5	0.0532591	-0.284914	0.817	0.632	1
NCL	2.37869e-05	-0.28516	0.996	0.929	0.762894
EPB41L4A-AS1	0.339656	-0.286475	0.962	0.774	1
LINC00632	0.00410459	-0.288248	0.989	0.869	1
FOXP1	0.0805353	-0.288294	0.5	0.326	1
PPP1R15A	0.0441915	-0.289269	0.981	0.856	1
FNIP1	0.335971	-0.291136	0.454	0.377	1
SNHG19	0.555186	-0.29239	0.378	0.304	1
TMED9	0.0208809	-0.295632	0.866	0.706	1
SVIL	0.690659	-0.296759	0.523	0.372	1
TCF25	0.0219885	-0.297215	0.866	0.685	1
CDKN1C	0.451786	-0.297255	0.595	0.43	1
LAMP1	0.0507511	-0.298331	0.714	0.55	1
GNAI2	0.0040127	-0.298962	0.908	0.735	1
CNPY2	0.634633	-0.299032	0.611	0.442	1
EIF4A3	0.445482	-0.299171	0.664	0.489	1
HLA-E	0.0067748	-0.299918	0.966	0.805	1
FBL	0.0762729	-0.301995	0.794	0.59	1
SEPT2	0.851027	-0.302466	0.645	0.444	1
RERG	0.968102	-0.302699	0.454	0.347	1
ITGA10	0.163569	-0.306325	0.939	0.721	1
CEMIP2	0.143799	-0.306471	0.302	0.286	1
IFITM1	0.638894	-0.307139	0.344	0.281	1
GOLIM4	0.645924	-0.307395	0.748	0.532	1
UQCRB	7.07917e-11	-0.30879	0.996	0.918	2.27043e-06
DDR2	0.472446	-0.314837	0.855	0.64	1
DDX3X	0.0172867	-0.315399	0.935	0.753	1
SELENOP	0.490346	-0.315519	0.374	0.31	1
AL118516.1	0.373454	-0.316053	0.573	0.441	1
IQSEC1	0.0982572	-0.316137	0.305	0.285	1
MRNIP	0.436288	-0.31687	0.573	0.387	1
CHMP1B	0.719277	-0.317034	0.607	0.423	1
FST	0.0861995	-0.318011	0.626	0.475	1
LINC01578	0.033552	-0.319451	0.954	0.795	1
H19	6.97852e-13	-0.320423	0.622	0.311	2.23815e-08
NFIC	0.000398689	-0.323535	0.943	0.797	1
SF3B1	0.00584472	-0.323826	0.847	0.672	1
H3F3A	0.000119486	-0.323898	0.866	0.718	1
PITX1	0.848333	-0.32479	0.508	0.378	1
MT1F	0.0940902	-0.324812	0.447	0.301	1
YME1L1	0.0686826	-0.32524	0.901	0.732	1
AHI1	0.258019	-0.325358	0.809	0.62	1
ZNF395	0.383994	-0.325771	0.412	0.3	1
SDF2L1	0.472503	-0.32649	0.366	0.303	1
EIF3H	4.54218e-06	-0.327403	0.931	0.799	0.145677
MELTF	0.380024	-0.328414	0.634	0.48	1
FKBP14	0.167977	-0.329607	0.271	0.251	1
UBE2S	0.134652	-0.329632	0.695	0.567	1
MANF	0.956332	-0.329881	0.515	0.389	1
UQCRH	5.46319e-08	-0.330455	0.973	0.847	0.00175216
TCEAL3	0.0261512	-0.330969	0.733	0.582	1
HMGCS1	0.395531	-0.331392	0.397	0.288	1
SSR1	0.436671	-0.332091	0.599	0.438	1
WDR61	0.030497	-0.332679	0.393	0.353	1
ARHGEF2	0.71328	-0.333048	0.45	0.338	1
SQSTM1	8.12256e-05	-0.333206	0.992	0.909	1
BTG2	0.693054	-0.333751	0.66	0.502	1
SRSF3	3.79228e-06	-0.333806	0.969	0.88	0.121626
HNRNPH1	0.194323	-0.334341	0.767	0.562	1
LMAN1	0.64016	-0.334896	0.805	0.578	1
C12orf57	1.5165e-13	-0.335027	0.996	0.937	4.86372e-09
BEX4	0.0912352	-0.335952	0.607	0.468	1
MCFD2	0.0365707	-0.33683	0.821	0.637	1
SNHG1	0.543304	-0.337447	0.595	0.443	1
NEU1	0.2747	-0.33944	0.466	0.385	1
H3F3B	1.36105e-06	-0.339457	1	0.97	0.0436517
IER3	0.0171237	-0.339793	0.771	0.554	1
IFITM2	0.0176324	-0.340833	0.912	0.75	1
BBX	0.10568	-0.341304	0.531	0.431	1
SNHG6	4.06542e-07	-0.342561	0.992	0.893	0.0130386
BHLHE40	0.989287	-0.344013	0.443	0.342	1
ATP5IF1	8.57052e-05	-0.344541	0.813	0.689	1
SOX5	0.388722	-0.344876	0.637	0.486	1
VASN	0.0120993	-0.346192	0.237	0.259	1
CRTAP	2.80342e-05	-0.346721	0.844	0.734	0.899113
APLP2	0.0472276	-0.346972	0.901	0.689	1
TCEA3	0.0544971	-0.347845	0.508	0.425	1
SLC39A7	0.171965	-0.348302	0.595	0.454	1
KDELR2	0.00206841	-0.349046	0.798	0.634	1
PIK3R3	0.37415	-0.34962	0.355	0.302	1
FOXA3	0.142979	-0.349711	0.34	0.308	1
TRA2B	0.0153741	-0.34998	0.893	0.728	1
TPD52L1	0.113997	-0.350703	0.802	0.607	1
EEF2	5.51024e-13	-0.350802	0.992	0.939	1.76725e-08
GAS6	0.0451766	-0.351104	0.603	0.482	1
TPM4	0.239487	-0.351153	0.389	0.327	1
MEF2A	0.163664	-0.352379	0.79	0.591	1
NUCKS1	7.1737e-06	-0.353809	0.939	0.801	0.230075
PDCD4	0.0157041	-0.354188	0.725	0.562	1
PCF11	0.0409608	-0.354934	0.802	0.634	1
LDHB	0.000293367	-0.354993	0.779	0.654	1
RN7SL2	0.387057	-0.355687	0.443	0.314	1
TIMP3	0.141906	-0.356265	0.763	0.648	1
RPN2	0.119659	-0.359331	0.584	0.461	1
NXPH4	0.0381709	-0.35969	0.607	0.379	1
NACA	3.19425e-26	-0.359834	1	0.982	1.02446e-21
SERTAD4-AS1	0.0616797	-0.359836	0.279	0.275	1
IER5L	0.0399333	-0.360808	0.42	0.383	1
REX1BD	0.00713475	-0.362773	0.569	0.477	1
MARCKSL1	0.0580095	-0.365557	0.359	0.329	1
SNRPB	0.000679352	-0.366249	0.718	0.573	1
LMNA	0.00852132	-0.367938	0.874	0.668	1
SLC14A1	0.197446	-0.368021	0.355	0.327	1
STAT3	0.077045	-0.36871	0.718	0.54	1
HIF1A	0.131901	-0.369204	0.676	0.514	1
EPB41L2	0.571401	-0.369327	0.653	0.474	1
HNRNPDL	6.09552e-08	-0.369916	0.95	0.835	0.00195495
ACTN1	0.0809479	-0.370065	0.355	0.32	1
CDKN1A	0.0101889	-0.372801	0.821	0.655	1
HNRNPR	0.00912734	-0.374169	0.672	0.527	1
CSGALNACT1	0.035332	-0.375473	0.515	0.446	1
FOS	0.0299359	-0.3803	0.977	0.905	1
H2AFZ	5.17776e-07	-0.380504	0.954	0.887	0.0166061
COMMD6	7.28794e-09	-0.382117	0.943	0.827	0.000233739
CTSK	0.0275523	-0.382451	0.443	0.379	1
PLA2G16	0.00356147	-0.382784	0.573	0.495	1
LY6E	0.040382	-0.382916	0.637	0.504	1
HNRNPD	2.01411e-05	-0.383278	0.863	0.694	0.645966
AC108134.2	1.42621e-05	-0.383376	0.344	0.193	0.457415
MYDGF	0.00578491	-0.383554	0.828	0.67	1
AC068888.1	0.0138755	-0.383926	0.771	0.594	1
MUC20-OT1	0.0359743	-0.386623	0.344	0.326	1
POLR2A	0.0627294	-0.386972	0.668	0.517	1
COL11A1	0.0144425	-0.388536	0.683	0.566	1
DYNC1H1	0.736682	-0.389116	0.538	0.406	1
FDPS	0.977132	-0.389535	0.531	0.379	1
DMKN	0.0010346	-0.390538	0.45	0.426	1
VGLL4	0.00909765	-0.390922	0.802	0.632	1
RCN3	0.000882037	-0.395605	0.695	0.563	1
ERG	0.000956474	-0.396339	0.214	0.261	1
BGN	6.18312e-10	-0.396664	1	0.951	1.98305e-05
RSRP1	0.0158936	-0.397466	0.939	0.782	1
WWP2	0.118043	-0.398149	0.943	0.774	1
NORAD	0.000163944	-0.400953	0.882	0.733	1
SLC40A1	0.54935	-0.401598	0.344	0.293	1
NDRG1	0.693685	-0.406941	0.744	0.528	1
RBBP6	0.000135494	-0.407888	0.79	0.656	1
TPM2	2.798e-05	-0.408651	0.84	0.702	0.897376
HNRNPM	6.78615e-05	-0.413513	0.809	0.66	1
JUNB	0.0217701	-0.415739	0.943	0.802	1
SYNM	0.0390016	-0.415751	0.385	0.349	1
PLPP5	0.00185578	-0.416481	0.477	0.426	1
PDIA4	0.00173225	-0.418224	0.298	0.315	1
RBM3	4.71718e-09	-0.419861	0.985	0.847	0.00015129
SON	9.83332e-12	-0.422544	0.989	0.901	3.15374e-07
SULF2	0.00742071	-0.426535	0.309	0.311	1
SPINT2	3.10161e-06	-0.427195	0.882	0.745	0.0994749
EIF3L	2.78764e-07	-0.432416	0.821	0.685	0.00894053
KLF4	0.000622003	-0.436055	0.851	0.693	1
IER2	0.00319091	-0.437339	0.908	0.816	1
BRD2	7.04231e-05	-0.437377	0.847	0.721	1
PLK2	0.0444203	-0.437832	0.313	0.298	1
CREB3L2	0.000277075	-0.441968	0.504	0.463	1
SERPING1	1.64211e-09	-0.442419	0.969	0.856	5.26658e-05
RAMP1	0.00851682	-0.445191	0.233	0.267	1
NFIX	0.000129715	-0.445506	0.737	0.591	1
CHI3L2	0.000559568	-0.446314	0.447	0.294	1
NFIA	6.15518e-05	-0.449164	0.263	0.316	1
LDLR	0.150334	-0.44976	0.363	0.329	1
ERO1B	0.00424958	-0.449929	0.336	0.336	1
ZFP36L2	0.0395543	-0.450815	0.637	0.519	1
GEM	0.625407	-0.45129	0.599	0.476	1
MEF2C	0.00290102	-0.455441	0.412	0.394	1
NUFIP2	1.90432e-05	-0.457426	0.836	0.711	0.610754
KLF2	0.18641	-0.46031	0.775	0.634	1
PHLDA1	0.0250741	-0.462366	0.607	0.497	1
RASD1	0.00250055	-0.469824	0.538	0.487	1
SLPI	0.625422	-0.471082	0.489	0.394	1
S100B	0.0073354	-0.47113	0.985	0.874	1
SSR3	3.06858e-12	-0.478365	0.981	0.919	9.84154e-08
SOD3	5.21633e-08	-0.481038	1	0.99	0.00167298
EEF1A1	1.58152e-48	-0.482836	1	0.997	5.07225e-44
GMDS	0.00961882	-0.483969	0.473	0.405	1
EEF1D	8.65016e-27	-0.486076	1	0.96	2.77428e-22
SSPN	0.000877539	-0.488098	0.542	0.469	1
PDIA6	1.81654e-05	-0.489487	0.794	0.658	0.582599
FGFR1	1.17091e-05	-0.49303	0.805	0.649	0.375535
ANGPTL4	6.34654e-08	-0.494475	0.511	0.278	0.00203546
SNAI1	0.000732974	-0.494864	0.397	0.387	1
NR4A1	0.00289066	-0.496075	0.618	0.546	1
FTL	5.68616e-32	-0.496862	1	0.998	1.82366e-27
FOSB	4.45524e-05	-0.496875	0.916	0.793	1
FGFR2	2.38325e-06	-0.497527	0.187	0.276	0.0764355
TOMM7	2.82224e-28	-0.499667	1	0.948	9.05149e-24
CCDC85B	0.0184308	-0.500638	0.771	0.616	1
H2AFX	0.000221483	-0.504086	0.473	0.44	1
SNHG8	5.82851e-09	-0.507908	0.977	0.866	0.000186932
SERPINH1	0.0253397	-0.513149	0.538	0.451	1
SH3BP5	0.96074	-0.517314	0.584	0.418	1
RRBP1	1.58877e-11	-0.517738	0.893	0.806	5.09551e-07
GADD45A	0.00219971	-0.51887	0.607	0.513	1
BTG3	0.00419162	-0.519721	0.698	0.558	1
CCDC88A	0.000364141	-0.520838	0.615	0.53	1
COL27A1	3.82712e-06	-0.522335	0.244	0.321	0.122743
NPC2	5.05378e-13	-0.524661	0.947	0.829	1.62085e-08
DDX5	2.91778e-16	-0.52781	0.996	0.954	9.3579e-12
HMGB1	1.47903e-12	-0.532007	0.947	0.843	4.74354e-08
SRSF7	3.75459e-12	-0.535533	0.954	0.852	1.20417e-07
HBEGF	0.00114749	-0.539764	0.45	0.427	1
NUCB2	4.1093e-08	-0.54419	0.882	0.764	0.00131793
WSB1	3.951e-12	-0.544236	0.924	0.801	1.26717e-07
TSPYL2	1.40688e-07	-0.547943	0.878	0.779	0.00451214
CALM1	6.79107e-18	-0.548766	0.992	0.932	2.17803e-13
TCEAL6	1.41643e-09	-0.560962	0.214	0.341	4.54277e-05
GAS5	1.26659e-10	-0.56389	0.992	0.906	4.06221e-06
TSC22D1	0.000109308	-0.56681	0.966	0.833	1
HLA-C	1.31974e-19	-0.570135	0.985	0.926	4.23267e-15
B2M	1.50014e-28	-0.57079	1	0.97	4.81126e-24
SFPQ	7.43351e-11	-0.571774	0.878	0.767	2.38407e-06
HNRNPA1	8.89101e-26	-0.581775	0.973	0.91	2.85152e-21
P4HB	8.47677e-12	-0.583806	0.927	0.814	2.71867e-07
ADM	0.00266154	-0.585729	0.683	0.596	1
COL11A2	0.000625845	-0.586106	0.607	0.535	1
BEX2	9.1476e-09	-0.594969	0.347	0.424	0.000293382
DDIT3	7.93904e-08	-0.598403	0.916	0.78	0.00254621
COLEC12	1.32005e-10	-0.60292	0.195	0.333	4.23366e-06
THUMPD3-AS1	8.24293e-06	-0.61239	0.893	0.751	0.264367
SCD	0.000911081	-0.613818	0.233	0.272	1
TUBA1B	1.18849e-12	-0.62188	0.832	0.751	3.81172e-08
CALR	2.79823e-12	-0.622306	0.943	0.826	8.97449e-08
NASP	1.7413e-09	-0.62347	0.634	0.592	5.58468e-05
CLEC3A	0.178561	-0.623916	0.378	0.33	1
HNRNPA3	2.81155e-13	-0.630905	0.752	0.686	9.01721e-09
CHAD	0.668451	-0.633722	0.718	0.533	1
FOXC1	9.17255e-12	-0.640779	0.863	0.768	2.94182e-07
IDI1	2.2058e-07	-0.64094	0.672	0.59	0.00707445
SRSF2	3.85024e-12	-0.641868	0.74	0.654	1.23485e-07
EEF1B2	7.60796e-49	-0.6427	0.996	0.962	2.44003e-44
ITM2A	3.06347e-06	-0.645517	0.573	0.526	0.0982517
BOC	4.97736e-10	-0.648992	0.317	0.408	1.59634e-05
MTATP6P1	8.5006e-09	-0.651993	0.309	0.398	0.000272631
HEXIM1	1.01221e-08	-0.66103	0.641	0.581	0.000324636
HNRNPA2B1	4.26298e-26	-0.676505	0.996	0.945	1.36722e-21
LSP1	3.28076e-09	-0.67766	0.321	0.404	0.000105221
H1FX	3.39482e-09	-0.678712	0.771	0.704	0.000108879
TIPARP	0.000290395	-0.681173	0.71	0.588	1
SDC2	3.74158e-17	-0.688691	0.962	0.847	1.2e-12
HAPLN1	0.000547936	-0.699086	0.802	0.677	1
NDRG2	3.10995e-09	-0.700298	0.695	0.639	9.97422e-05
GDF10	1.04136e-07	-0.701179	0.21	0.312	0.00333985
AC020916.1	3.02804e-07	-0.717757	0.469	0.488	0.00971154
NOP53	4.00629e-27	-0.728272	0.931	0.848	1.2849e-22
SPARC	1.06181e-10	-0.742626	0.821	0.72	3.40543e-06
JUND	1.00695e-09	-0.750457	1	0.926	3.22949e-05
PCOLCE	5.83203e-11	-0.756682	0.233	0.364	1.87045e-06
MAFB	6.68825e-06	-0.757456	0.244	0.322	0.214506
SCARA3	1.96894e-07	-0.765078	0.355	0.408	0.00631477
TCEAL2	1.88033e-19	-0.765532	0.702	0.685	6.03059e-15
RARRES2	4.48754e-14	-0.768906	0.115	0.301	1.43924e-09
EGR1	8.86472e-11	-0.777993	0.817	0.763	2.84309e-06
TPT1	1.0519e-79	-0.78009	1	0.997	3.37365e-75
MALAT1	1.08865e-46	-0.786886	1	1	3.49151e-42
FUS	4.06253e-25	-0.789686	0.882	0.823	1.30294e-20
RBM25	5.09237e-25	-0.803788	0.782	0.754	1.63323e-20
PDIA3	2.6472e-24	-0.805328	0.836	0.785	8.49011e-20
MT1G	0.051183	-0.819837	0.5	0.345	1
COL2A1	0.478232	-0.825399	0.695	0.546	1
TIMP4	4.74939e-12	-0.840096	0.691	0.657	1.52322e-07
EDIL3	3.09926e-18	-0.843681	0.714	0.68	9.93994e-14
PLA2G2A	2.38491e-05	-0.8454	0.947	0.862	0.764887
ENPP1	2.81053e-11	-0.862366	0.485	0.513	9.01392e-07
INTS6	8.21303e-12	-0.88147	0.664	0.641	2.63408e-07
GPC6	1.11751e-22	-0.975468	0.477	0.596	3.58409e-18
KCNQ1OT1	2.23049e-10	-0.98796	0.859	0.78	7.15364e-06
VEGFA	0.091634	-1.02156	0.847	0.681	1
BHLHE41	3.04287e-23	-1.05575	0.584	0.64	9.75908e-19
ADIRF	1.75111e-26	-1.09045	0.851	0.825	5.61615e-22
HMOX1	5.75061e-07	-1.154	0.416	0.446	0.0184434
CFH	4.21883e-15	-1.15665	0.996	0.967	1.35306e-10
APOD	1.34773e-34	-1.2227	1	0.999	4.32243e-30
RBP4	1.45684e-14	-1.23437	0.782	0.753	4.67238e-10
CYTL1	2.25964e-14	-1.29121	0.901	0.918	7.24711e-10
NEAT1	1.55464e-46	-1.32773	0.981	0.975	4.98604e-42
CHRDL2	2.26941e-19	-1.40309	0.141	0.381	7.27846e-15
PLAC9	5.93846e-21	-1.47399	0.718	0.728	1.90458e-16
HLA-B	2.97085e-75	-1.5036	0.855	0.892	9.52812e-71
PRG4	3.65209e-05	-1.5406	0.237	0.321	1
MEG3	5.16346e-41	-1.76558	0.492	0.733	1.65603e-36
IBSP	0.00584859	-1.85183	0.237	0.274	1
CHI3L1	2.18603e-14	-1.93399	0.634	0.677	7.01102e-10
FRZB	1.16723e-73	-2.13092	0.855	0.916	3.74354e-69
